# Supplementary material for: Sea level much higher than assumed in most coastal hazard assessments
Source: Nature. 2026 Mar 4;652(8110):667–74. doi: 10.1038/s41586-026-10196-1 (PMC13083249; doi:10.1038/s41586-026-10196-1)
Supplement: Supplementary file 2 — Literature evaluation. Scientific literature included into detailed evaluation following evaluation categories outlined in Supplementary Tables 1 and 2. Further literature and material referred to in those publications were investigated as well but not included in the evaluation process. [file 41586_2026_10196_MOESM2_ESM.xlsx]

## Sheet: Literature_Screening_1
Title	Screening (yes 1, maybe 2, no 3)	Year	Source title	Cited by	DOI	Link	Abstract	Document Type	Source	EID"
Evaluating the cumulative impacts of multiple stressors on marine and coastal ecosystems in China's marine waters	3	2025	Environmental Impact Assessment Review	0	10.1016/j.eiar.2024.107766	https://www.scopus.com/inward/record.uri?eid=2-s2.0-85211158379&doi=10.1016%2fj.eiar.2024.107766&partnerID=40&md5=d605cafae61f92980e74f186d8e2dc94	Understanding the spatial patterns of human activities and the consequences of stressors on marine and coastal environments is critical for mitigating marine ecological risks and maintaining healthy ecosystems. However, there is limited understanding of the spatial variations, locations, and drivers of the most significant changes in the cumulative impacts, causing significant challenges for the …	Article	Scopus	2-s2.0-85211158379"
Action plan for implementation of an ecosystem-based coastal management approach in Ghana	3	2025	Journal of Coastal Conservation	0	10.1007/s11852-025-01103-3	https://www.scopus.com/inward/record.uri?eid=2-s2.0-85218198190&doi=10.1007%2fs11852-025-01103-3&partnerID=40&md5=6a9f0e2fb467937e141aeddec52ff598	The coast of Ghana faces a number of challenges, including coastal erosion and flooding. These problems degrade the coast, jeopardize ecosystems, threaten human lives and well-being, limit economic possibilities, and make people more predisposed to natural disasters (World Bank, 2020). The development of a multi-sector investment action plan is a prerequisite for sustainably developing and streng…	Article	Scopus	2-s2.0-85218198190"
Assessing the impact of climate and land use change on flood vulnerability: a machine learning approach in coastal region of Tamil Nadu, India	3	2025	Geoscience Letters	0	10.1186/s40562-025-00377-7	https://www.scopus.com/inward/record.uri?eid=2-s2.0-85218500897&doi=10.1186%2fs40562-025-00377-7&partnerID=40&md5=fee2536e34ba9467fb46460e7d12eed5	Flooding and other natural disasters threaten human life and property worldwide. They can cause significant damage to infrastructure and disrupt economies. Tamil Nadu coast is severely prone to flooding due to land use and climate changes. This research applies geospatial tools and machine learning to improve flood susceptibility mapping across the Tamil Nadu coast in India, using projections of …	Article	Scopus	2-s2.0-85218500897"
An Enhanced Framework for Assessing Pluvial Flooding Risk with Integrated Dynamic Population Vulnerability at Urban Scale	2	2025	Remote Sensing	0	10.3390/rs17040654	https://www.scopus.com/inward/record.uri?eid=2-s2.0-85219184562&doi=10.3390%2frs17040654&partnerID=40&md5=c24840db67b71f6c207859db7c60db30	Under the combined influence of climate change, accelerated urbanization, and inadequate urban flood defense standards, urban pluvial flooding has become an increasingly severe issue. This not only poses significant challenges to social stability and economic development but also makes accurate flood risk assessment crucial for improving urban flood control and drainage capabilities. This study u…
A hydromechanical EFG-based model for numerical simulation of land subsidence induced by groundwater extraction in anisotropic aquifers	3	2025	Bulletin of Engineering Geology and the Environment	0	10.1007/s10064-025-04118-0	https://www.scopus.com/inward/record.uri?eid=2-s2.0-85217822013&doi=10.1007%2fs10064-025-04118-0&partnerID=40&md5=b4a7986a0a773c579c30b829cfd8b5b8	This study presents a coupled hydromechanical element-free Galerkin (EFG) model to simulate land subsidence induced by groundwater withdrawal. The EFG algorithm was validated with unsaturated hydraulic and hydromechanical benchmark problems, showing satisfactory agreement with the finite element method (FEM) and theoretical results. We qualitatively investigate the effects of groundwater pumping …	Article	Scopus	2-s2.0-85217822013"
Cyclone-induced storm surge flooding in the Ganges-Brahmaputra-Meghna delta under different mean-sea level rise scenarios	1	2025	Ocean Dynamics	0	10.1007/s10236-025-01671-w	https://www.scopus.com/inward/record.uri?eid=2-s2.0-86000790860&doi=10.1007%2fs10236-025-01671-w&partnerID=40&md5=77a6d69ad2ff50105b8a699d536a4e49	Bangladesh coast located in the lower part of the Ganges-Brahmaputra-Meghna delta (GBMD) regularly faces different flooding events from tidal flooding, pluvial flooding, and storm surge flooding. Cyclone-induced storm surge flooding is the most devastating flood event among all the flooding events in the GBMD in terms of human death toll and economic loss. Moreover, different climate change scena…	Article	Scopus	2-s2.0-86000790860"
Revealing future effectiveness of protected areas for biodiversity conservation in the Guangdong-Hong Kong-Macao Greater Bay Area	3	2025	Landscape and Urban Planning	0	10.1016/j.landurbplan.2024.105260	https://www.scopus.com/inward/record.uri?eid=2-s2.0-85210529478&doi=10.1016%2fj.landurbplan.2024.105260&partnerID=40&md5=8ff93ec4d7e4c594c06fac16415e5339	The biodiversity of the Guangdong-Hong Kong-Macao Greater Bay Area (GBA) is increasingly under threat due to anthropogenic stressors and climate change challenges, despite 15.72% of the landscape being planned as protected areas (PAs). The uncertain risks of high-density urban sprawl and sea level rise pose challenges for future biodiversity conservation in the GBA. To effectively gauge the impac…	Article	Scopus	2-s2.0-85210529478"
Well-balanced and positivity-preserving wet-dry front reconstruction scheme for Ripa models	3	2025	Applied Numerical Mathematics	0	10.1016/j.apnum.2025.02.014	https://www.scopus.com/inward/record.uri?eid=2-s2.0-85218472942&doi=10.1016%2fj.apnum.2025.02.014&partnerID=40&md5=146ed2fca6968cce3725db80f8a88a5a	This paper explores the reconstruction of wet-dry fronts (WDF) for solving both one-dimensional (1D) and two-dimensional (2D) Ripa systems, with a particular emphasis on the influence of temperature. Our aim is to develop a well-balanced numerical scheme that not only preserves the steady state but also ensures the positivity of both water height and temperature. By employing conservative variabl…	Article	Scopus	2-s2.0-85218472942"
Potential Impact of Flood Control Projects on Hydrological Processes in the Coastal Regions of the Taihu Basin, China	3	2025	Journal of the American Water Resources Association	0	10.1111/1752-1688.70003	https://www.scopus.com/inward/record.uri?eid=2-s2.0-85219106823&doi=10.1111%2f1752-1688.70003&partnerID=40&md5=e7dc81d40d0a798455aede0e1e7939c6	Due to the intensive human activities, lots of hydraulic facilities were constructed and have a significant impact on hydrological processes and spatial migration of urban floods. For coastal plain regions, the suffering from rainstorms and storm surges, which was always neglected in previous studies, makes the impact more complex. Thus, the potential impact was observed based on a hydrodynamic m…	Article	Scopus	2-s2.0-85219106823"
Review article: A comprehensive review of compound flooding literature with a focus on coastal and estuarine regions	2	2025	Natural Hazards and Earth System Sciences	0	10.5194/nhess-25-747-2025	https://www.scopus.com/inward/record.uri?eid=2-s2.0-85219060220&doi=10.5194%2fnhess-25-747-2025&partnerID=40&md5=c27538cfbd535c606efcc06d8193e62f	Compound flooding, where the combination or successive occurrence of two or more flood drivers leads to a greater impact, can exacerbate the adverse consequences of flooding, particularly in coastal-estuarine regions. This paper reviews the practices and trends in coastal-estuarine compound flood research and synthesizes regional to global findings. A systematic review is employed to construct a …	Review	Scopus	2-s2.0-85219060220"
Widespread Expansion of Salt Marsh Pools Observed on Maine Marshes Since 2009	3	2025	Journal of Geophysical Research: Earth Surface	0	10.1029/2024JF007948	https://www.scopus.com/inward/record.uri?eid=2-s2.0-85219532215&doi=10.1029%2f2024JF007948&partnerID=40&md5=42b4bde57e69b3397b498e50f76238d2	Salt marshes provide critical habitats, protect coastal infrastructure, and are increasingly exposed to sea level rise, with many having a history of agricultural use and ditching over the centuries. Pool area coverage can be considered an indicator of marsh health but is rarely quantified. In this study, we digitized marsh pools using aerial imagery to quantify changes in pool area and density o…	Article	Scopus	2-s2.0-85219532215"
Coastal Marsh Vulnerability to Sea-Level Rise Is Exacerbated by Plant Species Invasion	3	2025	Global Change Biology	0	10.1111/gcb.70058	https://www.scopus.com/inward/record.uri?eid=2-s2.0-85216783782&doi=10.1111%2fgcb.70058&partnerID=40&md5=860674966f742dfd02542d4457403147	Coastal salt marshes and their valuable ecosystem services are vulnerable to degradation due to rising sea levels, to which they can adapt through biogeomorphic feedbacks. However, the invasion of plant species, particularly eco-engineering species that alter these interactions, may degrade the structural integrity and functionality of salt marshes, potentially reducing their resilience to sea-le…	Article	Scopus	2-s2.0-85216783782"
Cross-scale prediction for the Laurentian Great Lakes	3	2025	Ocean Modelling	0	10.1016/j.ocemod.2025.102512	https://www.scopus.com/inward/record.uri?eid=2-s2.0-85217694081&doi=10.1016%2fj.ocemod.2025.102512&partnerID=40&md5=436992b99b27d7793e45bbc037f5cc5b	In this paper, for the first time, all five Great Lakes are simulated using a 3D baroclinic model using a single, seamless unstructured mesh without nesting, including adjacent flood plains and watershed inflows to better connect the hydrodynamic model to the hydrologic model. The hydraulic controls at Sault St Marie and Niagara Falls are simulated using an internal flow boundary approach with th…	Article	Scopus	2-s2.0-85217694081"
Is it worth it? Land-fallowing and saltwater intrusion control under uncertainty	2	2025	Science of the Total Environment	0	10.1016/j.scitotenv.2025.178711	https://www.scopus.com/inward/record.uri?eid=2-s2.0-85216809740&doi=10.1016%2fj.scitotenv.2025.178711&partnerID=40&md5=e6be791450f9afc4965512551ecb5dbb	Sea level rise and anthropogenic activities intensify saltwater intrusion, threatening coastal and river delta agriculture. Numerous previous studies relied on hydrologic models to understand how and to what extent sea-level rises and the alterations of river flow regimes affect saltwater intrusion. Some previous studies examined how changes in crop mix and land management can alleviate the impac…	Article	Scopus	2-s2.0-85216809740"
Integrating AI and climate change scenarios for multi-risk assessment in the coastal municipalities of the Veneto region	2	2025	Science of the Total Environment	0	10.1016/j.scitotenv.2025.178586	https://www.scopus.com/inward/record.uri?eid=2-s2.0-85216378066&doi=10.1016%2fj.scitotenv.2025.178586&partnerID=40&md5=132ef2ba2cca8784aedc7d8c8be49ce4	Global climate is experiencing exceptional warming, leading to a rise in extreme events worldwide. Coastal regions are particularly vulnerable to climate change (CC), due to dense populations, interconnected economies, and fragile ecosystems. These areas face escalating risks as CC intensifies the severity and frequency of extreme weather phenomena, like heavy precipitation, sea-level rise (SLR),…	Article	Scopus	2-s2.0-85216378066"
Recreation impact on the early establishment of dune-building grasses Elytrigia juncea and Ammophila arenaria on the beach	3	2025	Journal of Coastal Conservation	0	10.1007/s11852-025-01101-5	https://www.scopus.com/inward/record.uri?eid=2-s2.0-85217433232&doi=10.1007%2fs11852-025-01101-5&partnerID=40&md5=d1a587b6ae712c9dd48e59d10ea8c50e	Sandy shores serve multiple ecosystem services, including recreation. To what extent these services can coexist is unclear, especially given increasing stressors such as rising sea levels and urbanization. We investigated the effect of recreational pressure on the establishment of two dune building grass species representative for European beaches (Ammophila arenaria and Elytrigia juncea). We con…	Article	Scopus	2-s2.0-85217433232"
HOLSEA-NL: a Holocene water level and sea level indicator dataset for the Netherlands	3	2025	Earth System Science Data	0	10.5194/essd-17-545-2025	https://www.scopus.com/inward/record.uri?eid=2-s2.0-85218143096&doi=10.5194%2fessd-17-545-2025&partnerID=40&md5=9c2ef2964c6baf8d6608775c7660ad12	Deltas and coastal plains worldwide developed under the influence of relative sea level rise (RSLR) during the Holocene. In the Netherlands, Holocene RSLR results from both regional sea level rise and regional subsidence patterns, mainly caused by glacial isostatic adjustment (GIA: Scandinavian forebulge collapse) and longer-term North Sea Basin tectono-sedimentary subsidence. Past coastal and in…
Interpretable flash flood susceptibility mapping in Yarlung Tsangpo River Basin using H2O Auto-ML	3	2025	Scientific Reports	0	10.1038/s41598-024-84655-y	https://www.scopus.com/inward/record.uri?eid=2-s2.0-85215357399&doi=10.1038%2fs41598-024-84655-y&partnerID=40&md5=a3d3e0ab430f59b328cc334b7a6aff91	Flash flood susceptibility mapping is essential for identifying areas prone to flooding events and aiding decision-makers in formulating effective prevention measures. This study aims to evaluate the flash flood susceptibility in the Yarlung Tsangpo River Basin (YTRB) using multiple machine learning (ML) models facilitated by the H2O automated ML platform. The best-performing model was used to ge…	Article	Scopus	2-s2.0-85215357399"
A simple method for the enhancement of river bathymetry in LiDAR DEM	3	2025	Environmental Modelling and Software	0	10.1016/j.envsoft.2025.106354	https://www.scopus.com/inward/record.uri?eid=2-s2.0-85217422759&doi=10.1016%2fj.envsoft.2025.106354&partnerID=40&md5=63c2ea71a35113c10961522b5a471301	The preparation of an accurate bathymetry is crucial for flood modeling and is usually done using a LiDAR-derived Digital Elevation Model (DEM). However, a recurrent flaw of LiDAR DEM is the presence of water along rivers, that prevents a careful reproduction of the river bed and channel conveyance. This paper provides a simple and effective algorithm to tackle this problem when ground surveyed c…	Article	Scopus	2-s2.0-85217422759"
Soil Organic Carbon Assessment Using Remote-Sensing Data and Machine Learning: A Systematic Literature Review	3	2025	Remote Sensing	0	10.3390/rs17050882	https://www.scopus.com/inward/record.uri?eid=2-s2.0-86000767985&doi=10.3390%2frs17050882&partnerID=40&md5=085b4bd58f14d97af3e973d12a6e8547	In the current global change scenario, valuable tools for improving soils and increasing both agricultural productivity and food security, together with effective actions to mitigate the impacts of ongoing climate change trends, are priority issues. Soil Organic Carbon (SOC) acts on these two topics, as C is a core element of soil organic matter, an essential driver of soil fertility, and becomes…	Review	Scopus	2-s2.0-86000767985"
First-order multirate mass transfer for modeling coupled flow and deformation in heterogeneous fractured media	3	2025	Journal of Hydrology	0	10.1016/j.jhydrol.2024.132521	https://www.scopus.com/inward/record.uri?eid=2-s2.0-85212859240&doi=10.1016%2fj.jhydrol.2024.132521&partnerID=40&md5=6d1314dc7912c79c0e772b3cf442763b	Modeling fractured porous media is essential for the analysis of aquifers and underground reservoirs. The flow and deformation processes that occur both in the porous matrix and in the fracture network are key when studying phenomena such as land subsidence, induced seismicity or underground hydrogen storage. In this work we derive a first-order multirate mass transfer (MRMT) approach for the eff…	Article	Scopus	2-s2.0-85212859240"
A Geomorphodiversity Index for Caçapava UNESCO Global Geopark – Brazil	3	2025	Geoheritage	0	10.1007/s12371-025-01080-x	https://www.scopus.com/inward/record.uri?eid=2-s2.0-85218457499&doi=10.1007%2fs12371-025-01080-x&partnerID=40&md5=d2fce96d8ca48be4552aa2e1a37edc66	Geomorphodiversity comprehends the diversity of terrain forms which may have scientific, educational, aesthetic, geotouristic and cultural value. Geographic Information Systems (GIS) have an important role in obtaining geomorphodiversity indexes. In UNESCO Global Geopark (UGG) territories, the geomorphodiversity index is a relevant tool to identify and analyze areas with greater diversity of terr…
A physical climate storyline for the Hercules storm in Portugal: Extreme coastal flooding in southwestern Europe under a changing climate	1	2025	Science of the Total Environment	0	10.1016/j.scitotenv.2025.179050	https://www.scopus.com/inward/record.uri?eid=2-s2.0-86000173131&doi=10.1016%2fj.scitotenv.2025.179050&partnerID=40&md5=de0ccf601e0947b6127b7eb4cfb0e2b0	In the first days of 2014, exceptionally energetic swells associated to the Hercules storm (also known as “Christina”) produced one of the most devastating coastal events in Portugal, establishing new records in long-term wave observations for the area. Between January 6th and 7th, extreme coastal flooding affected >30 municipalities along the Portuguese coastlines, with buoys measuring maximum i…	Article	Scopus	2-s2.0-86000173131"
Optimizing evacuation paths using agent-based evacuation simulations and reinforcement learning	3	2025	International Journal of Disaster Risk Reduction	0	10.1016/j.ijdrr.2024.105173	https://www.scopus.com/inward/record.uri?eid=2-s2.0-85215104200&doi=10.1016%2fj.ijdrr.2024.105173&partnerID=40&md5=254a5be16b0926273cbee25e39614d32	Evacuation path optimization during major flooding events is crucial for minimizing casualties. Notably, recent studies have underscored the importance of considering multiple factors, such as inundation timing, road congestion, and evacuation destination capacities, during path optimization for effective flood evacuation planning. Drawing insights from these studies, the present study developed …	Article	Scopus	2-s2.0-85215104200"
The role of ecocultural communication, dialogue, and collective action in the sustainability of mangrove ecotourism	3	2025	Multidisciplinary Reviews	0	10.31893/multirev.2025210	https://www.scopus.com/inward/record.uri?eid=2-s2.0-85218113031&doi=10.31893%2fmultirev.2025210&partnerID=40&md5=55fe9e3955e1a43a7d4915759e8563fc	Mangrove ecotourism on the coast of Jakarta Bay has a strategic role as a flood barrier and conservation area. The coverage of mangrove ecotourism has drastically decreased due to human activities that have turned mangrove forests into residential, industrial areas, and fish ponds. To preserve its role, the sustainability of mangrove ecotourism must be maintained. Although studies on the sustaina…	Article	Scopus	2-s2.0-85218113031"
Chronic enrichment affects nitrogen removal in tidal freshwater river and estuarine creek sediments	3	2025	Journal of Environmental Quality	0	10.1002/jeq2.20674	https://www.scopus.com/inward/record.uri?eid=2-s2.0-85214843064&doi=10.1002%2fjeq2.20674&partnerID=40&md5=d2275468a9a4cac816a182982d0ff5bb	Population growth in coastal areas increases nitrogen inputs to receiving waterways and degrades water quality. Wetland habitats, including floodplain forests and marshes, can be effective nitrogen sinks
Assessing the performance of convection-permitting climate model in reproducing basin-scale hydrological extremes: A western Norway case study	3	2025	Journal of Hydrology	0	10.1016/j.jhydrol.2025.132989	https://www.scopus.com/inward/record.uri?eid=2-s2.0-85219129886&doi=10.1016%2fj.jhydrol.2025.132989&partnerID=40&md5=536513a8cbf8c941f20547ac8c3433bf	Convection-permitting regional climate models (CPRCMs) have been shown to improve the representation of extreme precipitation compared to coarser resolution regional climate models (RCMs). Their benefits for hydrological extremes, such as floods, remains uncertain. This study evaluates the performance of a 3-km resolution convection-permitting model (HCLIM3) against a coarser 12-km resolution cli…	Article	Scopus	2-s2.0-85219129886"
Strengthening WASH resilience in flood-affected urban poor communities: Insights from Patna	3	2025	Cities	0	10.1016/j.cities.2025.105758	https://www.scopus.com/inward/record.uri?eid=2-s2.0-85216327285&doi=10.1016%2fj.cities.2025.105758&partnerID=40&md5=f7d202bfd74e2bf0d41cfe3a4bc9c938	Aim and approach: This study aims to analyze and develop effective strategies for climate resilience in the WASH (Water, Sanitation and Hygiene) sector with a focus on floods for the urban poor, taking the city of Patna as a case study. Climate change is one of the most pressing challenges we face today, and its effects are evident in events like global warming, variations in precipitation patter…	Article	Scopus	2-s2.0-85216327285"
Storm Surge Risk Assessment Based on LULC Identification Utilizing Deep Learning Method and Multi-Source Data Fusion: A Case Study of Huizhou City	1	2025	Remote Sensing	0	10.3390/rs17040657	https://www.scopus.com/inward/record.uri?eid=2-s2.0-85219168252&doi=10.3390%2frs17040657&partnerID=40&md5=375820035224d8378728380fd809f978	Among the frequent natural disasters, there is a growing concern that storm surges may cause enhanced damage to coastal regions due to the increase in climate extremes. It is widely believed that storm surge risk assessment is of great significance for effective disaster prevention
Physical and numerical study of the dynamic response of the surrounding rocks and supporting structures of deep caverns subjected to explosion plane waves	3	2025	Bulletin of Engineering Geology and the Environment	0	10.1007/s10064-025-04111-7	https://www.scopus.com/inward/record.uri?eid=2-s2.0-85217811109&doi=10.1007%2fs10064-025-04111-7&partnerID=40&md5=e3f7efd31b3c9f28ca6a522a53614bc8	With the continuous renewal of deep-drilling ground weapons, it is urgent to study the stability of caverns under the coupled loading of in-situ stress and stress waves produced by explosions. In this study, two model tests are conducted to explore the dynamic response and explosion resistance behaviors of caverns under high in-situ stress conditions. A large-scale three-dimensional model test be…
Simulating ice–wave interactions in the Laurentian Great Lakes using a fully coupled hydrodynamic–ice–wave model	3	2025	Ocean Modelling	0	10.1016/j.ocemod.2025.102513	https://www.scopus.com/inward/record.uri?eid=2-s2.0-85218633564&doi=10.1016%2fj.ocemod.2025.102513&partnerID=40&md5=77dce9753ae3c0be830684b4b422b533	Hydrodynamic modeling in cold climate regions necessitates more sophisticated approaches that accurately simulate ice–wave interactions. Traditional models often overlook the complex coupling mechanisms between ice and ocean waves, especially the two-way processes where ice attenuates wave energy and waves break ice floes. This oversight can also intensify modeling challenges in coastal areas, in…	Article	Scopus	2-s2.0-85218633564"
Evaluation of land ecological security and driving factors in the Lower Yellow River Flood Plain based on quality, structure and function	3	2025	Scientific Reports	0	10.1038/s41598-024-84906-y	https://www.scopus.com/inward/record.uri?eid=2-s2.0-85216599942&doi=10.1038%2fs41598-024-84906-y&partnerID=40&md5=1e4889086b959b84b2e7b29849eaf310	Land ecological security (LES) is crucial for human well-being and sustainable development, especially in areas like the Lower Yellow River Flood Plain (LYRFP), which faces flood threats, economic challenges, and ecological fragility. This study introduces a “Quality-Structure-Function” framework for evaluating LYRFP’s LES, incorporating ecological baselines and the impacts of land use changes on…	Article	Scopus	2-s2.0-85216599942"
Evaluating terrain-based HAND-SRC flood mapping model in low-relief rural plains using high resolution topography and crowdsourced data	2	2025	Journal of Hydrology	0	10.1016/j.jhydrol.2024.132649	https://www.scopus.com/inward/record.uri?eid=2-s2.0-85214488193&doi=10.1016%2fj.jhydrol.2024.132649&partnerID=40&md5=cd199614ae41167e2de84a5b5a36c7ed	Low-complexity terrain-based models are increasingly utilized for their rapid simulation time and low data requirements. The Height Above Nearest Drainage terrain index coupled with Synthetic Rating Curves (HAND-SRC) emerges as a prominent model for mapping floods from a digital elevation model (DEM). However, the DEM requirements for its implementation remain unclear in many geographic settings.…	Article	Scopus	2-s2.0-85214488193"
Impact of Sea Level Rise on Sustainable Regional Land Use of the Nile Delta	1	2025	Environment and Ecology Research	0	10.13189/eer.2025.130109	https://www.scopus.com/inward/record.uri?eid=2-s2.0-86000349846&doi=10.13189%2feer.2025.130109&partnerID=40&md5=8ca47e1a63ade0bbe03725bc503a3ce9	The Nile Delta is an important productive region full of natural and socio-economic potential for development, promising cities, and gateways. However, the coastal zone of the Nile Delta is one of the regions impacted by sea level rise (SLR). This rise may have an impact on regional land use and development strategies. The research focuses on the impact of the predicted SLR on the regional land u…	Article	Scopus	2-s2.0-86000349846"
Coastal land subsidence accelerates timelines for future flood exposure in Hawai'i	1	2025	Communications Earth and Environment	0	10.1038/s43247-025-02108-4	https://www.scopus.com/inward/record.uri?eid=2-s2.0-85219689415&doi=10.1038%2fs43247-025-02108-4&partnerID=40&md5=0867d298bee45d410ba7e8bd1d2ce919	Coastal subsidence exacerbates relative sea level rise, making low-lying areas vulnerable to flooding. In Hawai’i, the contribution of vertical land motion has not been fully studied. This is critical for urban O’ahu, where infrastructure is on low-lying coastal areas with varying sedimentary consolidation. Here we processed Interferometric Synthetic Aperture Radar data from 2006–2024 for the Haw…	Article	Scopus	2-s2.0-85219689415"
Event-driven erosion of a glacial till cliff	3	2025	Geomorphology	0	10.1016/j.geomorph.2025.109626	https://www.scopus.com/inward/record.uri?eid=2-s2.0-85216456760&doi=10.1016%2fj.geomorph.2025.109626&partnerID=40&md5=11c33809979147ef99fafd08d57c7c0f	Soft-rock cliff coasts are eroded by various mechanisms. Marine erosion occurs during storm surges and is linked to increased water levels and wave heights while terrestrial erosion by mass movements is affected by precipitation. This study aims at improving the system understanding of soft-rock cliffs by quantifying observed erosion and the boundary conditions necessary for marine erosion and re…	Article	Scopus	2-s2.0-85216456760"
Sea level trends along the South African coast from 1993 to 2022 using XTRACK altimetry, tide gauges, and GNSS measurements	1	2025	Scientific Reports	0	10.1038/s41598-025-89258-9	https://www.scopus.com/inward/record.uri?eid=2-s2.0-85218235199&doi=10.1038%2fs41598-025-89258-9&partnerID=40&md5=658fb3f9631e9058663daec2e7fd16fb	This study presents a comprehensive investigation of the complex dynamics of sea-level rise (SLR) and its multiple impacts on coastal regions in southern Africa. We meticulously analyse trends and patterns in SLR and subsidence rates using a wealth of data from 1993 to 2022, including observations from a network of 10 reliable tide gauges and XTRACK data processed using the Coastal Altimetry Appr…	Article	Scopus	2-s2.0-85218235199"
Wave climate projections off coastal French Guiana based on high-resolution modelling over the Atlantic Ocean	3	2025	Ocean Modelling	0	10.1016/j.ocemod.2024.102468	https://www.scopus.com/inward/record.uri?eid=2-s2.0-85210699872&doi=10.1016%2fj.ocemod.2024.102468&partnerID=40&md5=bc14d2fa39557bc0a41034b3488293e4	Global warming is altering the atmosphere and ocean dynamics worldwide, including patterns in the generation and propagation of ocean waves, which are important drivers of coastal evolution, flood risk, and renewable energy. In French Guiana (northern South America), where most of the population is concentrated in coastal areas, understanding future wave climate change is critical for regional de…	Article	Scopus	2-s2.0-85210699872"
Operationalizing equity in nature-based coastal adaptation: Assessing practitioner perspectives from the San Francisco Bay Area, California	3	2025	Nature-Based Solutions	0	10.1016/j.nbsj.2025.100223	https://www.scopus.com/inward/record.uri?eid=2-s2.0-86000440853&doi=10.1016%2fj.nbsj.2025.100223&partnerID=40&md5=3497f0b9fc62075c173245cc8ac80173	Coastal regions are faced with rising sea levels as well as other coastal hazards caused by climate change. As coastal areas begin adapting shorelines to present and future impacts, planners and land managers are increasingly encouraged to pursue nature-based coastal adaptation (NBCA) approaches as opposed to traditional gray infrastructure solutions. Recent policies also emphasize the importance…	Article	Scopus	2-s2.0-86000440853"
Global Dataset of Extreme Sea Levels and Coastal Flood Impacts over the 21st Century	1	2025	Data	0	10.3390/data10020015	https://www.scopus.com/inward/record.uri?eid=2-s2.0-85219396741&doi=10.3390%2fdata10020015&partnerID=40&md5=890e005aaa676d31b21b8af3ae47826d	A global database of coastal flooding impacts resulting from extreme sea levels is developed for the present day and for the years 2050 and 2100. The database consists of three sub-datasets: the extreme sea levels, the coastal areas flooded by these extreme sea levels, and the resulting socioeconomic implications. The extreme sea levels consider the processes of storm surge, tide levels, breaking…	Data paper	Scopus	2-s2.0-85219396741"
Application of the HEC-RAS Model in Flood Modeling on the Code River Segment in Sewon District, Bantul Regency, Indonesia	1	2025	International Journal of Geoinformatics	0	10.52939/ijg.v21i2.3929	https://www.scopus.com/inward/record.uri?eid=2-s2.0-86000310061&doi=10.52939%2fijg.v21i2.3929&partnerID=40&md5=f7344033844d419b5074b636a7db55d7	Research on flood hazard and risk mapping has been widely conducted and is crucial for flood disaster management and mitigation. These studies often involve flood modeling using HEC-RAS, which has been applied to major rivers in the Special Region of Yogyakarta Province. This modeling analyses the area and depth of inundation using parameters such as flood hydrographs, Manning’s coefficient, and …	Article	Scopus	2-s2.0-86000310061"
Multidimensional risk assessment of marine litter pollution in the ecologically fragile coral atolls of India	3	2025	Journal of Environmental Management	0	10.1016/j.jenvman.2025.124578	https://www.scopus.com/inward/record.uri?eid=2-s2.0-85217929596&doi=10.1016%2fj.jenvman.2025.124578&partnerID=40&md5=4d515f4216981f3e0109ca21bf2d7b63	Marine litter (ML), predominantly plastic, threatens oceanic biodiversity and ecosystem functioning globally. However, limited knowledge exists about its impact on India's coastal areas, particularly the Lakshadweep Islands, the nation's sole coral atolls. Within this frame of reference, the present study comprehensively investigated the distribution, abundance, typology, and ecological risks ass…	Article	Scopus	2-s2.0-85217929596"
Social-ecological vulnerability and risk to coastal flooding and erosion in major coastal cities	1	2025	International Journal of Disaster Risk Reduction	0	10.1016/j.ijdrr.2025.105286	https://www.scopus.com/inward/record.uri?eid=2-s2.0-85217114592&doi=10.1016%2fj.ijdrr.2025.105286&partnerID=40&md5=66c237e6d27e485aba844e9dd4698b6e	This study presents a global comprehensive vulnerability and risk assessment of social-ecological systems to flooding and erosion in 136 major coastal cities. The risk index was estimated using an indicator-based risk assessment approach, combining hazard, exposure, and vulnerability. The results show that cities exhibiting greater risk are mostly in Asia, while cities with lower risk are mainly …	Article	Scopus	2-s2.0-85217114592"
Greenhouse gas fluxes and their determining factors in salt marsh wetlands along the south shore of Hangzhou Bay, East China Sea	3	2025	Journal of Environmental Management	0	10.1016/j.jenvman.2025.124245	https://www.scopus.com/inward/record.uri?eid=2-s2.0-85215403770&doi=10.1016%2fj.jenvman.2025.124245&partnerID=40&md5=15bba918dae8fbf64af4aed0391f96dd	This study employed in-situ online monitoring to assess the impact of Spartina alterniflora harvesting on greenhouse gas emissions. Their fluxes and δ13C values were measured in unvegetated tidal flat, low and medium vegetation coverage areas of the salt marsh wetlands along the south shore of Hangzhou Bay about a month after harvest. The objective was to clarify fluxes changes and interactions w…	Article	Scopus	2-s2.0-85215403770"
Deep learning-based downscaling of global digital elevation models for enhanced urban flood modeling	1	2025	Journal of Hydrology	0	10.1016/j.jhydrol.2025.132687	https://www.scopus.com/inward/record.uri?eid=2-s2.0-85215442825&doi=10.1016%2fj.jhydrol.2025.132687&partnerID=40&md5=f63d054acaf2736f631c24e0fc870a37	Urban flood modeling depends heavily on the quality of Digital Elevation Models (DEMs). However, accurate, high-resolution DEMs are often expensive and not widely available, particularly in data-limited regions. Consequently, researchers frequently rely on Global Digital Elevation Models (GDEMs), which suffer from vertical biases and limited spatial resolution. This limitation is especially criti…	Article	Scopus	2-s2.0-85215442825"
Impacts of faulty grey infrastructures on the bathymetry and salinity of Vembanad Lake, a tropical estuary along the south west coast of India	3	2025	Environmental Monitoring and Assessment	0	10.1007/s10661-025-13773-5	https://www.scopus.com/inward/record.uri?eid=2-s2.0-85219601299&doi=10.1007%2fs10661-025-13773-5&partnerID=40&md5=f1e25312f2723c9aaa5a31faadb35379	The fast degradation in bathymetry, floodwater retention capacity, and changes in salinity regimes of Vembanad—the largest wetland system in South India—and its impacts on the ecosystem services are assessed using high-resolution data sets on bathymetry and hydrography. Strengthening the outer banks of Kuttanad polders to promote paddy cultivation led to a sharp decline in its sediment (suspended…	Article	Scopus	2-s2.0-85219601299"
Intertidal zonation of mangrove organic carbon fractions driven by vegetation biomass and soil nutrient levels	3	2025	Catena	0	10.1016/j.catena.2025.108722	https://www.scopus.com/inward/record.uri?eid=2-s2.0-85216688520&doi=10.1016%2fj.catena.2025.108722&partnerID=40&md5=6f6b6fb8adec3ded47b3d1f4526469ca	High net primary production and low soil organic carbon (SOC) decomposition rates ensure that mangroves are important carbon sink likely to be disturbed by rising sea level. The differences in environmental factors along land-sea gradients in mangrove forests influence SOC characteristics. Six typical intertidal zones of mangrove distribution in the subtropical and tropical regions of China were …	Article	Scopus	2-s2.0-85216688520"
Investigating appropriate artificial intelligence approaches to reliably predict coastal wave overtopping and identify process contributions	3	2025	Ocean Modelling	0	10.1016/j.ocemod.2025.102510	https://www.scopus.com/inward/record.uri?eid=2-s2.0-85217537651&doi=10.1016%2fj.ocemod.2025.102510&partnerID=40&md5=a049f7fbfbf9c5dcc197f562695d06dc	Predicting coastal wave overtopping is a significant challenge, exacerbated by climate change, increasing the frequency of severe flooding and rising sea levels. Digital twin technologies, which utilise artificial intelligence to mimic coastal processes and dynamics, may offer new opportunities to predict coastal wave overtopping and flooding reliably and computationally efficiently. This study i…	Article	Scopus	2-s2.0-85217537651"
Subgrid corrections for the linear inertial equations of a compound flood model - a case study using SFINCS 2.1.1 Dollerup release	3	2025	Geoscientific Model Development	1	10.5194/gmd-18-843-2025	https://www.scopus.com/inward/record.uri?eid=2-s2.0-85218952929&doi=10.5194%2fgmd-18-843-2025&partnerID=40&md5=85770fe71270b231e3f3c2332ec13555	Accurate flood risk assessments and early warning systems are needed to protect and prepare people in coastal areas from storms. In order to provide this information efficiently and on time, computational costs in flood models need to be kept as low as possible. One way to achieve this goal is to apply subgrid corrections to relatively coarse computational grids. Previously, these have been used …
FloodGame: An interactive 3D serious game on flood mitigation for disaster awareness and education	3	2025	Environmental Modelling and Software	0	10.1016/j.envsoft.2025.106418	https://www.scopus.com/inward/record.uri?eid=2-s2.0-86000545964&doi=10.1016%2fj.envsoft.2025.106418&partnerID=40&md5=aab5b61d4d3dbc4d91a12f9ec9195c89	The number and devastating impacts of natural disasters have grown significantly worldwide, and floods are one of the most dangerous and frequent natural disasters. Recent studies emphasize the importance of public awareness in disaster preparedness and response activities. FloodGame is designed as a web-based interactive serious game geared towards educating K-12 and college students and raising…	Article	Scopus	2-s2.0-86000545964"
A high-order, fully well-balanced, unconditionally positivity-preserving finite volume framework for flood simulations	3	2025	GEM - International Journal on Geomathematics	0	10.1007/s13137-025-00262-7	https://www.scopus.com/inward/record.uri?eid=2-s2.0-85218245503&doi=10.1007%2fs13137-025-00262-7&partnerID=40&md5=0aa1aa089cbf4e3ba9a9cf382b93e6d5	In this work, we present a high-order finite volume framework for the numerical simulation of shallow water flows. The method is designed to accurately capture complex dynamics inherent in shallow water systems, and it is particularly suited for real applications such as tsunami simulations. The arbitrarily high-order framework ensures accurate representation of flow behaviors, crucial for simula…	Article	Scopus	2-s2.0-85218245503"
Causes and Transmission Characteristics of the Regional PM2.5 Heavy Pollution Process in the Urban Agglomerations of the Central Taihang Mountains	3	2025	Atmosphere	0	10.3390/atmos16020205	https://www.scopus.com/inward/record.uri?eid=2-s2.0-85218624312&doi=10.3390%2fatmos16020205&partnerID=40&md5=4c4527c495cecac3e1c176e4051dfd03	The Taihang Mountains serve as a critical geographical barrier in northern China, delineating two major 2.5-micrometer particulate matter (PM2.5) pollution hotspots in the Beijing–Tianjin–Hebei region and the Fenwei Plain. This study examines the underlying mechanisms and interregional dynamic transport pathways of a severe PM2.5 pollution event that occurred in the urban agglomerations of the Ce…	Article	Scopus	2-s2.0-85218624312"
Reoccupation of late Quaternary relative sea level indicators in a tectonically quasi-stable coastal area in Southern Italy (Cilento headland): Insights into the Last Interglacial stillstands	3	2025	Geomorphology	0	10.1016/j.geomorph.2025.109692	https://www.scopus.com/inward/record.uri?eid=2-s2.0-86000533102&doi=10.1016%2fj.geomorph.2025.109692&partnerID=40&md5=7b49df57a6bc5b98d2f4b51cb14b1b30	A geomorphological-stratigraphical study, integrated with a modelling approach, has been employed to constrain the age of relative sea-level indicators (RSLi) along the quasi-stable Mt. Bulgheria coast in the southern Apennines, located on the eastern margin of the Tyrrhenian Sea. Focusing on the geological evidence of late Quaternary sea-level fluctuations within the 0 to 12 m above sea level (a…
Spatial Modeling of Tidal Flood Hazard and Mitigation Efforts in the Coastal Area of Bandar Lampung City, Indonesia	1	2025	International Journal of Geoinformatics	0	10.52939/ijg.v21i2.3937	https://www.scopus.com/inward/record.uri?eid=2-s2.0-86000350864&doi=10.52939%2fijg.v21i2.3937&partnerID=40&md5=bd4255e740ca60af2fb77a30fd1e7bda	Tidal flooding represents a natural phenomenon that presents a significant risk to coastal regions in Indonesia. It occurs when sea tides inundate an area with a topography that is below sea level, such as Bandar Lampung City's coastal areas. In order to mitigate the adverse effects of tidal floods in these regions, it is essential to develop a comprehensive model of the tidal flood hazard, coupl…	Article	Scopus	2-s2.0-86000350864"
Improving the usability of global SRTM DEM for reach-scale floodplain inundation mapping in data-scarce regions through bias correction	1	2025	Earth Science Informatics	0	10.1007/s12145-025-01812-1	https://www.scopus.com/inward/record.uri?eid=2-s2.0-85218891440&doi=10.1007%2fs12145-025-01812-1&partnerID=40&md5=ada32701ba8cf8dc407594e19b66a866	Global digital elevation model (DEM) datasets, such as the Shuttle Radar Topography Mission (SRTM), are widely used for flood inundation modeling in developing nations. However, errors in these datasets can significantly impact the accuracy of analyses and applications. Attempts to improve DEM accuracy have used supplementary data like flood observations, vegetation data, and drainage networks, b…	Article	Scopus	2-s2.0-85218891440"
Subseasonal prediction of weekly precipitation anomalies over Southern China during early summer based on predictability analysis and machine learning	3	2025	Atmospheric Research	0	10.1016/j.atmosres.2025.107927	https://www.scopus.com/inward/record.uri?eid=2-s2.0-85215372748&doi=10.1016%2fj.atmosres.2025.107927&partnerID=40&md5=236b1ce888fe247511ac2c44c55f40da	Rainfall in southern China (SC) reaches its annual peak in early summer (May–June), which is often accompanied by the occurrence of rainstorm and flooding disasters. Reliable subseasonal precipitation forecasts play important roles in disaster prevention and mitigation. In this study, the four leading predictable patterns (accounts for 63.24 % of the total variance) of weekly precipitation anomal…	Article	Scopus	2-s2.0-85215372748"
On-demand coastal modelling with two-way nesting	1	2025	Ocean Dynamics	0	10.1007/s10236-025-01670-x	https://www.scopus.com/inward/record.uri?eid=2-s2.0-85219620446&doi=10.1007%2fs10236-025-01670-x&partnerID=40&md5=1a8a8e76897ec102ad2f3b4585114f74	The development and tuning of oceanographic models for coastal regions can be a time-consuming process. However, there are many situations in which an easily producible, user-friendly and still reliable tool is desirable for unresolved coastal regions, or planning modifications of coastal infrastructure, wind farms, assist in search and rescue operations, etc. This paper develops a prototype of a…	Article	Scopus	2-s2.0-85219620446"
EMODnet Geology: pan-European assessment of coastal resilience and vulnerability	1	2025	Quarterly Journal of Engineering Geology and Hydrogeology	0	10.1144/qjegh2024-119	https://www.scopus.com/inward/record.uri?eid=2-s2.0-86000761719&doi=10.1144%2fqjegh2024-119&partnerID=40&md5=69a5360148b6b1b22efddcd06c0f0e27	Coastal resilience and vulnerability, to marine erosion and flooding, are strongly influenced by geology, geomorphology and the presence or absence of engineering structures. Many studies, using a range of methodologies, have been conducted around the coastline of Europe to assess both resilience and vulnerability. A new EMODnet Geology data product provides a pan-European map visualization, at a…	Article	Scopus	2-s2.0-86000761719"
Numerical modelling of the hydrodynamics driven by tidal flooding of the land surface after dyke breaching	3	2025	Nature-Based Solutions	0	10.1016/j.nbsj.2025.100218	https://www.scopus.com/inward/record.uri?eid=2-s2.0-85216461819&doi=10.1016%2fj.nbsj.2025.100218&partnerID=40&md5=b2ac8b5ab69d8ad608d41aa1c2c68330	Managed dyke realignment is a method of creating more coastal wetland environments, by breaching constructed dykes (levees) to allow seawater driven by tides to flood the land surface and enable re-establishment of salt marshes over time. However, coastal land regions that are protected by dykes experience major hydrodynamic changes after breaching. To investigate these dynamics, a dyke in Atlant…	Article	Scopus	2-s2.0-85216461819"
Investigating aquifer vulnerability in the Saigon River Basin (Vietnam) using time domain electromagnetic soundings (TDEM)	2	2025	Journal of Hydrology: Regional Studies	0	10.1016/j.ejrh.2025.102306	https://www.scopus.com/inward/record.uri?eid=2-s2.0-86000156969&doi=10.1016%2fj.ejrh.2025.102306&partnerID=40&md5=93344bfae3fd3f7ae8646743660229d8	Study region: The studied region is the Saigon River basin, located along the eastern border of the Mekong Delta in southern Vietnam. Study focus: In this rapidly growing economic region facing with land subsidence, aquifers are a key resource for agricultural and urban uses. This study focuses on the vulnerability of shallower aquifers (0–150 m deep) in elevated zones (+15 m asl), strategically …	Article	Scopus	2-s2.0-86000156969"
Satellite-based flood mapping of coastal floods: The Senegal River estuary study case	3	2025	International Journal of Applied Earth Observation and Geoinformation	0	10.1016/j.jag.2025.104476	https://www.scopus.com/inward/record.uri?eid=2-s2.0-86000497172&doi=10.1016%2fj.jag.2025.104476&partnerID=40&md5=cbf2001a72942d7eb7f1eef5298d21cb	This study employs an integrated approach, combining remote sensing and numerical modelling techniques, to characterize flood-prone regions resulting from the combined effects of extreme river water elevations and long-term sea-level rise in the Senegal River Estuary. Four different case scenarios of hydrodynamic conditions have been investigated to provide a quantitative assessment of flooding. …	Article	Scopus	2-s2.0-86000497172"
Analytical solution approach for geomechanical response of 3-D geological model	3	2025	Geophysical Journal International	0	10.1093/gji/ggaf008	https://www.scopus.com/inward/record.uri?eid=2-s2.0-85216862795&doi=10.1093%2fgji%2fggaf008&partnerID=40&md5=aba6e847e6df6b4e005f53a2500981fe	Understanding geomechanical response to pore pressure changes in subsurface structures is crucial for safe drilling and carbon storage operations. One of the most recognized analytical geomechanical models to understand overburden geomechanical responses to reservoir pore pressure changes is Geertsma's analytical solution, which used the ‘nucleus of strain’ concept to quantify displacements and c…	Article	Scopus	2-s2.0-85216862795"
Developing a coupled hydraulic-mechanical-chemical model to investigate the influences of geological model complexity in simulating seawater intrusion and land subsidence	1	2025	Journal of Hydrology	0	10.1016/j.jhydrol.2024.132505	https://www.scopus.com/inward/record.uri?eid=2-s2.0-85212563770&doi=10.1016%2fj.jhydrol.2024.132505&partnerID=40&md5=961cbf4e0bf68ad5e9bdb90b8aceea96	In coastal areas, over-exploitation of groundwater decreases groundwater level, which may cause seawater intrusion (SI) and land subsidence (LS). Numerous projects and researches have been performed to evaluate the impact of SI and LS and propose management solutions to mitigate them. However, conventional studies often conduct separated assessments for each effect, resulting in solutions that ad…	Article	Scopus	2-s2.0-85212563770"
The influence of anthropogenic topographic changes on geomorphological processes in the city of Rome (Italy): A case study of the Malagrotta area	3	2025	Earth Surface Processes and Landforms	0	10.1002/esp.70033	https://www.scopus.com/inward/record.uri?eid=2-s2.0-86000095524&doi=10.1002%2fesp.70033&partnerID=40&md5=cbc3ee6edb75a2f96a65db8aa671874c	Rome's urban landscape presents a clear urban–rural gradient, with diminishing human influence from the historic city center to the surrounding outskirts and peri-urban areas. Millennial urban growth resulted in drastic changes of natural landscapes, making it an invaluable case study for examining human impact on natural geomorphological processes. Despite the importance of understanding these i…	Article	Scopus	2-s2.0-86000095524"
Monitoring land subsidence using Sentinel-1A, persistent scatterer InSAR, and machine learning techniques	3	2025	Journal of South American Earth Sciences	0	10.1016/j.jsames.2025.105433	https://www.scopus.com/inward/record.uri?eid=2-s2.0-85217899002&doi=10.1016%2fj.jsames.2025.105433&partnerID=40&md5=9effaba5a4f58dc5ff7acd987022feb1	Land subsidence is a significant environmental issue in coastal regions, leading to infrastructure damage and increased vulnerability to flooding. This study focuses on monitoring land subsidence in the coastal region of Maceió using Sentinel-1A Synthetic Aperture Radar (SAR) data in conjunction with Persistent Scatterer Interferometry (PSI) and machine learning (ML) techniques. Sentinel-1A data,…	Article	Scopus	2-s2.0-85217899002"
Modeling green infrastructure as a flood mitigation strategy in an urban coastal area	3	2025	Urban Ecosystems	0	10.1007/s11252-024-01660-9	https://www.scopus.com/inward/record.uri?eid=2-s2.0-85213707540&doi=10.1007%2fs11252-024-01660-9&partnerID=40&md5=e1b88fe87522f9eaf8a50193345aa50a	Urban areas can be seriously disrupted by flooding after heavy rain events. Therefore, several strategies based on grey infrastructure have been implemented over the years to mitigate the impact of significant rainfalls and make urban areas more resilient against flash floods. Green Infrastructure (GI) is an environmentally appropriate alternative which can reduce the amount of stormwater deliver…	Article	Scopus	2-s2.0-85213707540"
Diurnal temperature variation exacerbates the effects of phenanthrene on Trochus pyramis Born in a warmer ocean	3	2025	Journal of Hazardous Materials	0	10.1016/j.jhazmat.2024.137068	https://www.scopus.com/inward/record.uri?eid=2-s2.0-85213973054&doi=10.1016%2fj.jhazmat.2024.137068&partnerID=40&md5=ab98d2d7f87f9966223e8b89f1a089dc	Under global change scenarios, rising seawater temperature could affect the toxicity of chemical pollutants on marine organisms. Tropical species inhabiting coastal areas are especially vulnerable to diurnal temperature variation (DTV), yet the impacts of DTV on pollutant toxicity remains obscured. This study evaluated how a 4℃ DTV affects the toxicity of phenanthrene (PHE) on the physiological t…	Article	Scopus	2-s2.0-85213973054"
Passive microwave-based diagnostics of medicanes over the period 2000–2021	3	2025	Atmospheric Research	0	10.1016/j.atmosres.2025.107922	https://www.scopus.com/inward/record.uri?eid=2-s2.0-85215865326&doi=10.1016%2fj.atmosres.2025.107922&partnerID=40&md5=04a1c9efc7105351ae1e4eac170dc347	The Mediterranean Sea is a well-documented region of cyclogenesis where hundreds of cyclones of variable lifetime, intensity and structure form every year. Although they are smaller, weaker and shorter in duration compared to tropical or most of the extratropical cyclones, they are often associated with high impact weather phenomena, due to significant amount of precipitation, strong winds and st…	Article	Scopus	2-s2.0-85215865326"
Hurricane Hilary (2023) and Rare Tropical Cyclones in the Southwest United States: Impacts on Temperature and Precipitation	3	2025	Journal of Geophysical Research: Atmospheres	0	10.1029/2024JD042739	https://www.scopus.com/inward/record.uri?eid=2-s2.0-85218938866&doi=10.1029%2f2024JD042739&partnerID=40&md5=498597788fb4307dabc0240af30d4eaf	Hurricane Hilary brought extensive, record-breaking precipitation to the Southwest United States in August 2023. Although tropical cyclones (TCs) are uncommon in this region, they can cause substantial damage, primarily through flooding. However, heat extremes associated with these TCs are understudied and could have significant impacts in populated coastal areas. This study examines the conditio…	Article	Scopus	2-s2.0-85218938866"
Response to sea-level change in a non-deltaic coastal plain: Insights from cores chronologies	3	2025	Geomorphology	0	10.1016/j.geomorph.2025.109678	https://www.scopus.com/inward/record.uri?eid=2-s2.0-85217974619&doi=10.1016%2fj.geomorph.2025.109678&partnerID=40&md5=29051ce2b1ea9e878acf80b13c7734a3	The North coastal South China Sea (SCS) contains densely populated deltaic and non-deltaic plains. While recent dating has advanced knowledge on land-sea interactions in deltaic areas, chronological data for non-deltaic plains remain lacking, hindering a full understanding of coastal evolution. This study establishes the first chronological framework since late-Pleistocene for Longjiang plain, a …	Article	Scopus	2-s2.0-85217974619"
Decadal shifts and future projections of the Han River Delta coastline	1	2025	Marine Geology	0	10.1016/j.margeo.2025.107520	https://www.scopus.com/inward/record.uri?eid=2-s2.0-85219494993&doi=10.1016%2fj.margeo.2025.107520&partnerID=40&md5=96f6c0fe7474fb4593906e80cca75b55	The Han River Delta, the sixth largest delta in China, has received decreasing amounts of fluvial sediments over the last decades. Here, we use satellite images for 1981–2020 and a conceptual geometric model to investigate recent and future evolution of the delta coastline. Satellite images were able to capture the transition from a more natural coastline with sandy beaches to an artificial struc…	Article	Scopus	2-s2.0-85219494993"
Environmental pressures on livelihood transformation in the Vietnamese Mekong Delta: Implications and adaptive pathways	1	2025	Journal of Environmental Management	0	10.1016/j.jenvman.2025.124597	https://www.scopus.com/inward/record.uri?eid=2-s2.0-85218418006&doi=10.1016%2fj.jenvman.2025.124597&partnerID=40&md5=38714639779e6c63ac272a95bf4c6aa9	Environmental pressures have significantly impacted agricultural land use in deltas worldwide, leading to transformative changes in livelihoods. The Vietnamese Mekong Delta (VMD) is a vital region for national food security and global agricultural markets but is threatened by climate change, hydropower dams, sand mining, and excessive groundwater extraction. These pressures challenge the VMD's ag…	Review	Scopus	2-s2.0-85218418006"
Enhanced understanding on spatial and dependence properties of rainfall extremes and storm tides in coastal cities	2	2025	Journal of Hydrology	0	10.1016/j.jhydrol.2025.132693	https://www.scopus.com/inward/record.uri?eid=2-s2.0-85214876820&doi=10.1016%2fj.jhydrol.2025.132693&partnerID=40&md5=08a5207089037738f0576e754a39a058	To evaluate the coastal flood risk, it is essential to study the spatial properties of rainfall extremes and the effects of storm tides. This paper investigates the spatial analysis of extreme rainfall across different coastal cities and examines the dependence analysis between rainfall extremes and storm tides. A bivariate threshold excess model and an enumeration method were employed to conduct…
Shifted baselines: Using the adaptive cycle to assess the post-tsunami mangrove social-ecological system recovery in the Nicobar Islands	3	2025	Ambio	1	10.1007/s13280-024-02088-3	https://www.scopus.com/inward/record.uri?eid=2-s2.0-85208809675&doi=10.1007%2fs13280-024-02088-3&partnerID=40&md5=0c8917896564f8ed3a31f173dfa52137	The 2004 tsunami and coastal subsidence resulted in 97% mangrove loss in the Nicobar Islands (India), leading to major social-ecological change. We assessed how the Nicobar mangrove social-ecological system (SES) responded to the 2004 event using the adaptive cycle (AC) framework. We describe the changes across AC phases (collapse-Ω, reorganisation-α, growth-r, and conservation-K) concerning vari…	Article	Scopus	2-s2.0-85208809675"
Prioritizing flood drivers: an AHP-based study of physical factors in Digha’s coastal belt, East Coast, India	2	2025	Spatial Information Research	0	10.1007/s41324-025-00615-2	https://www.scopus.com/inward/record.uri?eid=2-s2.0-86000320075&doi=10.1007%2fs41324-025-00615-2&partnerID=40&md5=62dc4f79fd4f244100a2636ab3138217	Assessing flood-triggering factors and implementing risk reduction approaches are crucial policy issues, especially in low-lying coastal areas that experience significant losses due to flood disasters. In low-lying Digha, West Bengal coastal region has suffered from saltwater intrusion due to flow accumulation of Topographic Wetness Index (TWI). Nonetheless, a scarcity of research exists regardin…	Article	Scopus	2-s2.0-86000320075"
The tidal flood implications for territorial resilience in the coastal area of Sayung, Demak Indonesia	1	2025	Multidisciplinary Science Journal	0	10.31893/multiscience.2025168	https://www.scopus.com/inward/record.uri?eid=2-s2.0-85209763048&doi=10.31893%2fmultiscience.2025168&partnerID=40&md5=cfbae4438b299195a8fb5560c0cf5b0d	Tidal floods have transformed into a serious threat in the coastal area of Sayung, Demak, Indonesia. The disasters, which afflict recurrently and in the long term, will have an adverse effect on the territorial resilience of the impacted areas. Disasters constitute disruptive phenomena in the national resilience system in a broad scope. Territorial resilience is a micro form of national resilienc…	Article	Scopus	2-s2.0-85209763048"
Multi-Temporal Relative Sea Level Rise Scenarios up to 2150 for the Venice Lagoon (Italy)	1	2025	Remote Sensing	0	10.3390/rs17050820	https://www.scopus.com/inward/record.uri?eid=2-s2.0-86000750504&doi=10.3390%2frs17050820&partnerID=40&md5=a4f4d5503d69b75efd04782b3feba87f	The historical City of Venice, with its lagoon, has been severely exposed to repeated marine flooding since historical times due to the combined effects of sea level rise (SLR) and land subsidence (LS) by natural and anthropogenic causes. Although the sea level change in this area has been studied for several years, no detailed flooding scenarios have yet been realized to predict the effects of t…
Quantifying probabilistic tsunami inundation risk and its application to the Guangdong-Hong Kong-Macao Greater Bay Area	1	2025	International Journal of Disaster Risk Reduction	0	10.1016/j.ijdrr.2025.105217	https://www.scopus.com/inward/record.uri?eid=2-s2.0-85215370940&doi=10.1016%2fj.ijdrr.2025.105217&partnerID=40&md5=a0ba5c2f1530cabeb33cb67bf73617e3	This study aims to quantify probabilistic tsunami inundation risk in the Guangdong-Hong Kong-Macao Greater Bay Area (GBA), where potential tsunamis caused by huge earthquakes in Manila Trench pose a significant threat to the coast. A probabilistic tsunami risk assessment method is proposed to reasonably integrate the exceedance probability of tsunami inundation depth, economic value and vulnerabi…	Article	Scopus	2-s2.0-85215370940"
Agent-Based Modeling Under Climate Uncertainties: The Coastal Resilience (CRes-ABM) Model	1	2025	Journal of Geovisualization and Spatial Analysis	0	10.1007/s41651-024-00210-3	https://www.scopus.com/inward/record.uri?eid=2-s2.0-85214437989&doi=10.1007%2fs41651-024-00210-3&partnerID=40&md5=94f9b90fb7b192eac49b4ae3a419a7ad	The Coastal Resilience Agent-Based Model (CRes-ABM) is introduced, which was created to evaluate the resilience of coastal areas to the effects of climate change, with a particular emphasis on sea-level rise and extreme weather events. The aim is to provide information for developing policies and making decisions about boosting coastal resilience. CRes-ABM simulates stakeholder interactions and a…	Article	Scopus	2-s2.0-85214437989"
Climate change-immobility nexus: perspectives of voluntary immobile populations from three coastal communities in Ghana	3	2025	Climatic Change	1	10.1007/s10584-024-03849-5	https://www.scopus.com/inward/record.uri?eid=2-s2.0-85217279643&doi=10.1007%2fs10584-024-03849-5&partnerID=40&md5=bd0cb5f1381fc71523522b840fe847b0	Discussions on the climate change–human mobility nexus have received intense academic and policy attention. Although there is evidence that some people decide to stay put amidst climate hazards, research on climate change and immobility remains limited, particularly in relation to Africa. To address this scholarly gap, this study conducted 36 qualitative in-depth interviews to examine voluntary i…	Article	Scopus	2-s2.0-85217279643"
The growing trend of saltwater intrusion and its impact on coastal agriculture: Challenges and opportunities	1	2025	Science of the Total Environment	0	10.1016/j.scitotenv.2025.178701	https://www.scopus.com/inward/record.uri?eid=2-s2.0-85216690108&doi=10.1016%2fj.scitotenv.2025.178701&partnerID=40&md5=36e67ec9bcdd7c04c1a115e3f36acc44	Saltwater intrusion (SWI) into coastal agricultural lands represents a growing threat to agricultural productivity, ecosystem stability, and local economies. This phenomenon, affecting coastal surface and ground waters, is driven by intensified natural processes and anthropogenic factors under a changing climate. Here, we provide a comprehensive review of the drivers and trends of SWI and their i…	Review	Scopus	2-s2.0-85216690108"
Multidecadal Morphodynamic evolution of shorelines and coral reefs along the Arabian Sea Coast of Oman: Bar Al Hikman Peninsula	3	2025	Journal of Coastal Conservation	0	10.1007/s11852-024-01087-6	https://www.scopus.com/inward/record.uri?eid=2-s2.0-85217441400&doi=10.1007%2fs11852-024-01087-6&partnerID=40&md5=82d042bb6508e78688ecabe73ac20ab1	This study examines the morphodynamic evolution of the shoreline and coral reef coverage along the Arabian Sea coast of Oman over the past five decades (1972–2022). The Peninsula of Bar Al Hikman, the largest low-lying coastal area in Oman (550 km2
Present-day foreland development and its relation to plate tectonics in the northern Andes	3	2025	Journal of South American Earth Sciences	0	10.1016/j.jsames.2025.105465	https://www.scopus.com/inward/record.uri?eid=2-s2.0-86000450044&doi=10.1016%2fj.jsames.2025.105465&partnerID=40&md5=5b1e76edf4f9cf135b6480e0d164e645	Based on analysis of topography through DEM images, geomorphology, river drainage patterns, and surface geology, the foreland basins of northwestern South America are divided into three areas that coincide with segments of boundaries between the South American, Nazca and Caribbean plates. From 2° 30′ to approximately 4°30′ N, is the southern Llanos or Uplifted foreland that is characterized by up…	Article	Scopus	2-s2.0-86000450044"
Can Restoring Tidal Wetlands Reduce Estuarine Nuisance Flooding of Coasts Under Future Sea-Level Rise?	1	2025	Earth's Future	0	10.1029/2023EF004149	https://www.scopus.com/inward/record.uri?eid=2-s2.0-86000043684&doi=10.1029%2f2023EF004149&partnerID=40&md5=d77e12cc758a91252e5a96d2f8cfe07c	Wetland restoration is an increasingly popular nature-based method for flood risk mitigation in coastal communities. In this study, we present a novel method using hydrodynamic modeling and harmonic analysis to quantify wetlands' ability to reduce future nuisance flooding. The method leverages a hydrodynamic model calibrated to present day data and was run for a range of future sea-level rise (SL…	Article	Scopus	2-s2.0-86000043684"
Dynamics of suspended sediment concentration in Indian Sundarban through field observation and remotely sensed data	3	2025	Catena	0	10.1016/j.catena.2025.108787	https://www.scopus.com/inward/record.uri?eid=2-s2.0-85216655947&doi=10.1016%2fj.catena.2025.108787&partnerID=40&md5=580e0efa71f7b735cbd79a25a80ff977	The dynamics of suspended sediment concentration (SSC) in the Indian Sundarban, in the context of rising sea levels, highlights the importance of analyzing its impact on the functioning of this vital mangrove ecosystem. The present study is, therefore, aimed to identify the spatio-temporal variability of SSC in the Indian Sundarban and relate these variations to various hydro-morphodynamic parame…	Article	Scopus	2-s2.0-85216655947"
Investigation of the impact of complex coastline geometry on the evolution of storm surges along the eastern coast of India: a sensitivity study using a numerical model	1	2025	Ocean Science	0	10.5194/os-21-381-2025	https://www.scopus.com/inward/record.uri?eid=2-s2.0-85219032082&doi=10.5194%2fos-21-381-2025&partnerID=40&md5=a6dea58e18211ed9be2852ded22fbcf3	We conduct a comprehensive investigation of the generation of storm surges along the coast in response to complex coastline geometry using a standalone advanced circulation (ADCIRC) model. The study deals with sensitivity experiments using various idealized concave and/or convex model domains with the same intensity in terms of parallel cyclone tracks. It demonstrates that a sharp curvature, alon…	Article	Scopus	2-s2.0-85219032082"
Soaring Building Collapses in Southern Mediterranean Coasts: Hydroclimatic Drivers & Adaptive Landscape Mitigations	1	2025	Earth's Future	0	10.1029/2024EF004883	https://www.scopus.com/inward/record.uri?eid=2-s2.0-85218919857&doi=10.1029%2f2024EF004883&partnerID=40&md5=f61b745066f098092c1ec6a7282f80ce	The low-lying, arid coastal regions of the Southern Mediterranean Basin, extending over 4,600 km, face daunting sea level rise and hydroclimatic changes due to shifting weather patterns. The impact of these factors on coastal urban buildings and infrastructure must be better understood. Alexandria, a historic and densely populated port city in Egypt representative of several coastal towns in the …	Article	Scopus	2-s2.0-85218919857"
Low-Cost, LiDAR-Based, Dynamic, Flood Risk Communication Viewer	2	2025	Remote Sensing	0	10.3390/rs17040592	https://www.scopus.com/inward/record.uri?eid=2-s2.0-85219194338&doi=10.3390%2frs17040592&partnerID=40&md5=fb432279a4e561c870d13a351140955e	This paper proposes a flood risk visualization method that is (1) readily transferable (2) hyperlocal, (3) computationally inexpensive, and (4) geometrically accurate. This proposal is for risk communication, to provide high-resolution, three-dimensional flood visualization at the sub-meter level. The method couples a laser scanning point cloud with algorithms that produce textured floodwaters, a…	Article	Scopus	2-s2.0-85219194338"
Accounting for Compound Flooding Can Prevent Maladaptation—A Baltic Sea Case Study	1	2025	Earth's Future	0	10.1029/2024EF005106	https://www.scopus.com/inward/record.uri?eid=2-s2.0-85218968663&doi=10.1029%2f2024EF005106&partnerID=40&md5=c2cd287f795c25020d63afb40114a12f	Estuarine areas are currently at risk of compound flooding, the frequency and intensity of which is expected to increase with climate change. Even though efforts are made to adapt against single flood drivers using hard protection, potential subsequent changes in flood risk due to compound flooding are often overlooked in flood risk assessments. This is because risk assessments mostly focus on in…	Article	Scopus	2-s2.0-85218968663"
Variable Tidal Amplitude in Hawaiʻi and the Connection to Pacific Decadal Climate Variability	3	2025	Journal of Geophysical Research: Oceans	0	10.1029/2024JC021646	https://www.scopus.com/inward/record.uri?eid=2-s2.0-85218917718&doi=10.1029%2f2024JC021646&partnerID=40&md5=eada7c2289072fcb88f267c3bebfea53	Analysis of multidecadal tide records, satellite altimetry, and high-resolution oceanic reanalysis around the Hawaiian Ridge identifies correlations between offshore and onshore mean sea level (MSL), the M2 tide, and ocean stratification
Generalized Gumbel model for r-largest order statistics, with an application to peak streamflow	3	2025	Scientific Reports	0	10.1038/s41598-024-83273-y	https://www.scopus.com/inward/record.uri?eid=2-s2.0-86000097885&doi=10.1038%2fs41598-024-83273-y&partnerID=40&md5=2726b842a3dbfe603d4c8d5b808a9084	The effective use of available information in extreme value analysis is critical because extreme values are scarce. Thus, applying the r-largest order statistics (rLOS) instead of the block maxima is encouraged in general. The Gumbel distribution for rLOS (rGD) has been employed for modeling the r-largest data. However, the rGD is not flexible enough to capture the variability of the r-largest da…	Article	Scopus	2-s2.0-86000097885"
A European database of resources on coastal storm impacts	1	2025	Earth System Science Data	0	10.5194/essd-17-1041-2025	https://www.scopus.com/inward/record.uri?eid=2-s2.0-86000740499&doi=10.5194%2fessd-17-1041-2025&partnerID=40&md5=9f5400217d68e0af5c1d9b70a7b33faa	Detailed information on coastal storm impacts is crucial to evaluate the degree of physical and economic damage caused by floods, implement effective recovery actions for risk prevention and preparedness, and design appropriate coastal zone management plans. This article presents a new database containing information on extreme storm events that generated impacts and flooding along European coast…	Data paper	Scopus	2-s2.0-86000740499"
An Improved Soil Moisture Downscaling Method Based on Soil Properties and Geographical Divisions over the Loess Plateau	3	2025	Land	0	10.3390/land14020410	https://www.scopus.com/inward/record.uri?eid=2-s2.0-85219172607&doi=10.3390%2fland14020410&partnerID=40&md5=e9d433aa7ca5e94bbe4321e793f1720a	As the contradiction between vegetation growth and soil moisture (SM) demand in arid zones gradually expands, accurately obtaining SM data is crucial for ecological construction. Remote sensing products limit small-scale studies due to the low resolution, and the emergence of downscaling solves this problem. This study proposes an improved semi-physical SM downscaling method. The effects of envir…	Article	Scopus	2-s2.0-85219172607"
DEM Generation Incorporating River Channels in Data-Scarce Contexts: The “Fluvial Domain Method”	2	2025	Hydrology	0	10.3390/hydrology12020033	https://www.scopus.com/inward/record.uri?eid=2-s2.0-85218855547&doi=10.3390%2fhydrology12020033&partnerID=40&md5=631e05726938fc46d92171909dc91f55	This paper presents a novel methodology to generate Digital Elevation Models (DEMs) in flat areas, incorporating river channels from relatively coarse initial data. The technique primarily utilizes filtered dense point clouds derived from SfM-MVS (Structure from Motion-Multi-View Stereo) photogrammetry of available crewed aerial imagery datasets. The methodology operates under the assumption that…
Biodiversity effects of the Russia–Ukraine War and the Kakhovka Dam destruction: ecological consequences and predictions for marine, estuarine, and freshwater communities in the northern Black Sea	3	2025	Ecological Processes	0	10.1186/s13717-025-00577-1	https://www.scopus.com/inward/record.uri?eid=2-s2.0-85218460088&doi=10.1186%2fs13717-025-00577-1&partnerID=40&md5=48ec198f3e80703d997c41915e1627ea	Background: The effects of war on biodiversity, habitats, ecosystem services, and water, seafood, and fishing resources are complex and long-lasting, yet their ongoing environmental analyses are limited. The Russia–Ukraine War (2022–present) comprises a unique ecological situation to examine biodiversity effects on the distinctive cold-temperate northern Black Sea ecosystem, which has an intrigui…
Land subsidence in coastal reclamation with impact on metro operation under rapid urbanization: A case study of Shenzhen	3	2025	Science of the Total Environment	0	10.1016/j.scitotenv.2025.179020	https://www.scopus.com/inward/record.uri?eid=2-s2.0-85219036607&doi=10.1016%2fj.scitotenv.2025.179020&partnerID=40&md5=56eaf46a3e25fd42f91239e6a449ad22	With rapid urbanization in coastal cities, the sharp increase in coastal reclamation due to human activity has caused serious land subsidence problems and threatened the safety of urban traffic in reclamation areas, especially in fast developing cities, such as Shenzhen. However, the spatio-temporal distribution of reclamation evolution and land subsidence to assist in metro operations on a regio…	Article	Scopus	2-s2.0-85219036607"
IberSWMM+: A high-performance computing solver for 2D-1D pluvial flood modelling in urban environments	3	2025	Journal of Hydrology	0	10.1016/j.jhydrol.2024.132603	https://www.scopus.com/inward/record.uri?eid=2-s2.0-85213281074&doi=10.1016%2fj.jhydrol.2024.132603&partnerID=40&md5=f495f45186fb31decbff69d73773015f	Urban drainage modelling is essential for effective city planning and flood management. The increasing complexity of urban environments and the growing availability of high-resolution data have led to the need to develop more sophisticated and freely accessible urban drainage models. This paper presents the parallel implementation of Iber-SWMM, a freely distributed integrated 2D/1D urban drainage…	Article	Scopus	2-s2.0-85213281074"
Vertical modeling of carbon sequestration in coastal wetlands using fractional-order derivatives and moisture dynamics	3	2025	Mathematics and Computers in Simulation	0	10.1016/j.matcom.2025.02.005	https://www.scopus.com/inward/record.uri?eid=2-s2.0-85217917611&doi=10.1016%2fj.matcom.2025.02.005&partnerID=40&md5=6fd3aa1224ab78ca256f32a480b228be	Wetlands are essential for global biogeochemical cycles and ecosystem services, with the dynamics of soil organic carbon (SOC) serving as the critical regulatory mechanism for these processes. However, accurately modeling carbon dynamics in wetlands presents challenges due to their complexity. Traditional approaches often fail to capture spatial variations, long-range transport, and periodical fl…	Article	Scopus	2-s2.0-85217917611"
Association between climate related hazards and depression among coastal communities in Indonesia	3	2025	Scientific Reports	0	10.1038/s41598-025-89298-1	https://www.scopus.com/inward/record.uri?eid=2-s2.0-85218913641&doi=10.1038%2fs41598-025-89298-1&partnerID=40&md5=b318540709d24450290d31dee353b4cf	Climate change has a profound impact on the mental health and well-being of people all over the world. However, studies on the impacts of climate-driven rising sea levels on mental health remain few. This study aims to examine the risk of depression among people who live in coastal areas susceptible to the natural hazards associated with climate change. We used the Indonesia Basic Health Survey 2…	Article	Scopus	2-s2.0-85218913641"
The potential of Sentinel-1 imagery for flood event detection: A satellite vs. hydraulic model comparison	3	2025	Journal of Hydrology	0	10.1016/j.jhydrol.2024.132587	https://www.scopus.com/inward/record.uri?eid=2-s2.0-85213897497&doi=10.1016%2fj.jhydrol.2024.132587&partnerID=40&md5=71ab29da8882f8049e5d5a64f75d5b44	Comparing flooded area detection between the hydraulic modelling and Sentinel-1 radar imagery processed by Automatic Detection of Water Bodies (Sentinel-1 ADWB) confirmed that SAR (Synthetic Aperture Radar) imagery shows good potential for improving flood studies. The study was performed in a study area of the Krka River floodplain (Slovenia). The focus was to analyse the overlapping areas betwee…	Article	Scopus	2-s2.0-85213897497"
Farmers' attitudes toward environmental protection: A cross-sectional study in the Mekong delta	3	2025	Multidisciplinary Science Journal	0	10.31893/multiscience.2025310	https://www.scopus.com/inward/record.uri?eid=2-s2.0-86000138527&doi=10.31893%2fmultiscience.2025310&partnerID=40&md5=430f57d2f28d49b15a6a440a43ea7de2	This study explores the attitudes of farmers in the Mekong Delta, Vietnam, toward environmental protection, focusing on sustainable agricultural practices. The region, known for its agricultural productivity, faces significant environmental challenges, including climate change, saltwater intrusion, and land subsidence, which threaten the livelihoods of millions. A cross-sectional survey was condu…	Article	Scopus	2-s2.0-86000138527"
Variation of bacterial community diversity and composition in saline-alkali soils reclaimed with flood irrigation and crop cultivation is driven by salinity and edaphic factors	3	2025	Science of the Total Environment	1	10.1016/j.scitotenv.2024.177865	https://www.scopus.com/inward/record.uri?eid=2-s2.0-85211184825&doi=10.1016%2fj.scitotenv.2024.177865&partnerID=40&md5=5a4a064d0042c6399937d1172a008603	Reclamation is crucial for improving the fertility and productivity of saline-alkali soils, but the evolution of soil bacterial communities during the course of reclamation, which is an important feedback of soil micro-ecosystem, has received little attention. This study was conducted to investigate the variation of bacterial community diversity and composition in reclaimed saline-alkali soils ba…	Article	Scopus	2-s2.0-85211184825"
INterpolated FLOod Surface (INFLOS), a Rapid and Operational Tool to Estimate Flood Depths from Earth Observation Data for Emergency Management	1	2025	Remote Sensing	0	10.3390/rs17020329	https://www.scopus.com/inward/record.uri?eid=2-s2.0-85215768625&doi=10.3390%2frs17020329&partnerID=40&md5=2558a3606e92a5b39c5329b2d857fff1	The INterpolated FLOod Surface (INFLOS) tool was developed to meet the operational needs of the Copernicus Emergency Management Service (CEMS) Rapid Mapping (RM) component, which delivers critical crisis information within hours during and after disasters. With increasing demand for accurate and real-time flood depth estimates, INFLOS provides a rapid, adaptable solution for estimating floodwater…	Article	Scopus	2-s2.0-85215768625"
A parametric and visualization model of the rainfall runoff production process in an urban green infrastructure at the park scale: a case study of Zhengzhou Green Expo Park	3	2025	International Journal of Urban Sciences	0	10.1080/12265934.2025.2470169	https://www.scopus.com/inward/record.uri?eid=2-s2.0-86000265997&doi=10.1080%2f12265934.2025.2470169&partnerID=40&md5=d0a1181fe5cf373c699a766fbe01b453	Extreme weather such as storm rainfall events increases the potential risk of urban flooding in most of the densely populated cities in China. Using LiDAR point cloud modelling technology combined with Rhinoceros and MATLAB software, a parameterized model of rainfall, surface runoff and catchment processes that considers canopy interception, soil infiltration, and evaporation processes is constru…	Article	Scopus	2-s2.0-86000265997"
Spatial Variability of Ground Deformation of Coastal Regions of the Krishna Delta, East Coast of India Using SAR Interferometry	3	2025	Journal of the Indian Society of Remote Sensing	0	10.1007/s12524-024-02026-6	https://www.scopus.com/inward/record.uri?eid=2-s2.0-86000426048&doi=10.1007%2fs12524-024-02026-6&partnerID=40&md5=42e5274efaff4d27254d8cca196fd8b9	The Deltas of the east coast of India are highly susceptible to vertical deformations due to various factors like hydrological changes, reduced sediment inflow from rivers, groundwater exploitation, hydrocarbon extraction, sea-level variations, and neotectonics. This study focuses on the LOS (Line of Sight) deformation in the Krishna Delta, India, during the years 2006–2011 and 2016–2018, observe…	Article	Scopus	2-s2.0-86000426048"
Innovative absolute probability approach for coastal vulnerability assessment due to sea level rise: Application in Tagus Estuary, Portugal	1	2025	Science of the Total Environment	0	10.1016/j.scitotenv.2024.178165	https://www.scopus.com/inward/record.uri?eid=2-s2.0-85212564532&doi=10.1016%2fj.scitotenv.2024.178165&partnerID=40&md5=3a3674bb1757fb1d394687d4f72200e2	In coastal urban areas highly susceptible to flooding, whether from sea level rise (SLR) or storms, it is crucial to assess the vulnerability and risks posed by extreme and frequent floods. Reliable estimates of extreme natural events' return periods rely on historical data or probabilistic models, requiring extensive and robust data. From climate-scenario-based or semi-empirical models, SLR proj…	Article	Scopus	2-s2.0-85212564532"
Social and environmental justice implications of flood-related road closures in Virginia	3	2025	International Journal of Disaster Risk Reduction	0	10.1016/j.ijdrr.2024.105123	https://www.scopus.com/inward/record.uri?eid=2-s2.0-85214032651&doi=10.1016%2fj.ijdrr.2024.105123&partnerID=40&md5=3cab1198f97b4d6f2cace782ff054971	Environmental justice research historically focuses on assessing and understanding direct impacts of environmental risk on socio-economically varied areas. Limited work has addressed indirect impacts such as how flooding of transportation networks may disproportionately influence different socio-economic groups. Our objective addresses this by investigating how flood-related road closures influen…	Article	Scopus	2-s2.0-85214032651"
Unravelling Champlain Clay Subsidence: Integrating Persistent Scatterer InSAR and Finite-Element Modeling	3	2025	Journal of Geotechnical and Geoenvironmental Engineering	0	10.1061/JGGEFK.GTENG-12573	https://www.scopus.com/inward/record.uri?eid=2-s2.0-85212084514&doi=10.1061%2fJGGEFK.GTENG-12573&partnerID=40&md5=93419daf40c268953a36a3ef295f36b8	Excessive decline in pore pressure in fine-grained soils can lead to substantial land subsidence, a phenomenon increasingly observed worldwide amid the water crisis linked to climate change. The presence of soft and sensitive Champlain clays in the Saint Lawrence River Valley in Southeastern Canada makes this region prone to soil deformation. This article investigates vertical ground movements at…	Article	Scopus	2-s2.0-85212084514"
Analysis of subsidence factors and modeling of susceptibility under coupled geohydrological conditions - A case study of Jiangsu Yangtze River section	3	2025	Remote Sensing Applications: Society and Environment	0	10.1016/j.rsase.2025.101491	https://www.scopus.com/inward/record.uri?eid=2-s2.0-85217941507&doi=10.1016%2fj.rsase.2025.101491&partnerID=40&md5=9deb4c6167e3c33bc8780c1ea9b9ede8	Ground subsidence along the riverbanks near the Yangtze River Delta has been accelerating due to human activities and other factors, seriously impacting various aspects of social development. Mapping susceptibility patterns and analyzing subsidence factors are crucial for effective management. This study focused on the Yangtze River riparian perimeter in Jiangsu Province, our study area. We asses…	Article	Scopus	2-s2.0-85217941507"
Coupling of Atmospheric Rivers and Levee Failure Events in California’s Sacramento–San Joaquin Delta, 1980–2021	3	2025	Weather, Climate, and Society	0	10.1175/WCAS-D-23-0136.1	https://www.scopus.com/inward/record.uri?eid=2-s2.0-85217053180&doi=10.1175%2fWCAS-D-23-0136.1&partnerID=40&md5=894f62b1e4922ffe06a7712ed8a9c876	California’s Sacramento–San Joaquin delta is situated at the confluence of the Sacramento and San Joaquin Rivers, where more than 60 agricultural islands are protected by levees. The region has experienced hundreds of floods since the levees were first built in the mid-1800s
A modeling approach for water and sediment transport in Jezero crater on Mars based on new geomorphological evidence	3	2025	Icarus	0	10.1016/j.icarus.2024.116349	https://www.scopus.com/inward/record.uri?eid=2-s2.0-85208485178&doi=10.1016%2fj.icarus.2024.116349&partnerID=40&md5=9fbf91adda5e80a54fb2e751632f9ce0	In our study we examined water-related processes and events in the Jezero crater on Mars using flow discharge and sediment transport models of: 1) the western inlet valley carving, 2) the northern inlet valley carving, 3) crater flooding by only northern inlet and 4) by both northern and western inlets, 5) erosion of the western rim by the western inlet, 6) erosion of the eastern rim due to the o…
MAPunet: High-resolution snow depth mapping through U-Net pixel-wise regression	3	2025	Remote Sensing Applications: Society and Environment	0	10.1016/j.rsase.2025.101477	https://www.scopus.com/inward/record.uri?eid=2-s2.0-85216891629&doi=10.1016%2fj.rsase.2025.101477&partnerID=40&md5=5aea18c6fd0d003f71d4ccdcf03af44e	Accurate snow depth prediction is essential for hydrological risk assessment, flood prediction, water resource management, and weather forecasting. While previous studies have successfully applied deep learning techniques to generate snow depth maps, many have been constrained by geographical coverage or low data resolution. This work addresses these limitations by integrating high-resolution LiD…	Article	Scopus	2-s2.0-85216891629"
Water Table Fluctuations Control Nitrate and Ammonium Fate in Coastal Aquifers	3	2025	Water Resources Research	0	10.1029/2024WR038087	https://www.scopus.com/inward/record.uri?eid=2-s2.0-85215294727&doi=10.1029%2f2024WR038087&partnerID=40&md5=c2074d2350d42dc6b8e690dd5bf67291	Coastal aquifers experience water table fluctuations that push and pull water and air through organic-rich soils. This exchange affects the supply of oxygen, dissolved organic carbon (DOC), and nitrogen (N) to shallow aquifers and influences groundwater quality. To investigate the fate of N species, we used a meter-long column containing a sequence of natural organic topsoil and aquifer sediments…	Article	Scopus	2-s2.0-85215294727"
Characterizing Tidal Marsh Inundation with Synthetic Aperture Radar, Radiometric Modeling, and In Situ Water Level Observations	3	2025	Remote Sensing	0	10.3390/rs17020263	https://www.scopus.com/inward/record.uri?eid=2-s2.0-85215773776&doi=10.3390%2frs17020263&partnerID=40&md5=5f63e85fccfa26e9611e217b041a428d	Tidal marshes play a globally critical role in carbon and hydrologic cycles by sequestering carbon dioxide from the atmosphere and exporting dissolved organic carbon to connected estuaries. These ecosystems provide critical habitat to a variety of fauna and also reduce coastal flood impacts. Accurate characterization of tidal marsh inundation dynamics is crucial for understanding these processes …	Article	Scopus	2-s2.0-85215773776"
Quantitative Risk Assessment of a Tsunami Induced by the Averroes Fault (Alboran Sea): Case of Martil City, the Mediterranean Coast of Morocco	1	2025	Pure and Applied Geophysics	0	10.1007/s00024-025-03681-7	https://www.scopus.com/inward/record.uri?eid=2-s2.0-85218225371&doi=10.1007%2fs00024-025-03681-7&partnerID=40&md5=8a92d72331afe1ca86c1e15085f0a075	The Mediterranean coast of Morocco is potentially exposed to tsunamis, such as the one triggered by the Algerian Djijelli earthquake in 1856, also known as the most destructive event in the region. This type of coastal hazard could have disastrous effects on several cities along the Mediterranean coast, such as Martil, which is located near the main sources of tsunamis in the Alboran Sea and rece…	Article	Scopus	2-s2.0-85218225371"
Land Subsidence in the Yangtze River Delta, China Explored Using InSAR Technique From 2019 to 2021	3	2025	IEEE Journal of Selected Topics in Applied Earth Observations and Remote Sensing	0	10.1109/JSTARS.2025.3527748	https://www.scopus.com/inward/record.uri?eid=2-s2.0-85214816495&doi=10.1109%2fJSTARS.2025.3527748&partnerID=40&md5=359743b24093f2b6eea243a7169ede82	The combined effects of global warming and human activities have intensified land subsidence (LS), limiting the sustainable development of economy in delta regions. Despite the potential of interferometric synthetic aperture radar (InSAR) for monitoring LS, its application across vast delta regions may be hindered by complex data processing, high computational demands, and the need for standardiz…	Article	Scopus	2-s2.0-85214816495"
Washover fan deposits resulting from perigean spring tides: An example from Cape Cod, Massachusetts, USA	3	2025	Geomorphology	0	10.1016/j.geomorph.2024.109536	https://www.scopus.com/inward/record.uri?eid=2-s2.0-85210533582&doi=10.1016%2fj.geomorph.2024.109536&partnerID=40&md5=d84c119ae6d1a2f58300398d9d3f9cac	In early 2021, the dune at Duck Harbor Beach (Wellfleet, MA, USA) was overtopped by high water levels, forming a washover fan that continues to grow through persistent overwash events. Overwash events occur near-monthly on most spring tides, regardless of weather, and have occurred for nearly four years. This is unique because the vast majority of washover fans occur because of storms and general…	Article	Scopus	2-s2.0-85210533582"
Characterization of a deep-water turbiditic reservoir under an active hydrodynamic regime (Niger delta)	3	2025	Marine and Petroleum Geology	0	10.1016/j.marpetgeo.2024.107185	https://www.scopus.com/inward/record.uri?eid=2-s2.0-85210005857&doi=10.1016%2fj.marpetgeo.2024.107185&partnerID=40&md5=e5fc57d3fa2dd94f3727e7a87a16d26e	The Egina Field, situated in the deep-water region of the eastern Niger Delta, is characterized by a NE-SW trending anticline that contains several Middle to Upper Miocene stacked reservoirs. Notably, one of the reservoirs in the field includes three sandy intervals, which have been identified as deep marine turbidite systems. The lowest level (Interval 1) comprises a lobe complex, while the uppe…	Article	Scopus	2-s2.0-85210005857"
Hydrological and hydrodynamic coupling simulation under composite underlying surfaces in urban polder areas	1	2025	Journal of Hydrology: Regional Studies	0	10.1016/j.ejrh.2024.102154	https://www.scopus.com/inward/record.uri?eid=2-s2.0-85213535480&doi=10.1016%2fj.ejrh.2024.102154&partnerID=40&md5=eead52ecdd5105ae168ed66d871ddbac	Study region: The Nansha District of Guangzhou, China, is a typical example of a plain river network polder area. Study focus: Polder areas, located in coastal lowlands, are frequently subjected to tidal influences and heavy rainfall, resulting in significant flood risks. The diverse land surface types and complex runoff generation and confluence mechanisms pose challenges to flood forecasting in…	Article	Scopus	2-s2.0-85213535480"
Tsunami inundation limit based on probabilistic analysis of runup and inundation distance	1	2025	Natural Hazards	0	10.1007/s11069-024-06916-3	https://www.scopus.com/inward/record.uri?eid=2-s2.0-85204136604&doi=10.1007%2fs11069-024-06916-3&partnerID=40&md5=4d6068343266eb21e63c6a4ab72dc870	Tsunamis are devastating natural hazards that can reach runups of 30 m in coastal areas. One of the most important mitigation measures to save human lives is evacuation, which requires identification of both the inundation area and safe zones. Currently, a ground elevation of 30 m is used to determine safe zones in Chile. However, it has also been used for urban planning, for which the actual tsu…	Article	Scopus	2-s2.0-85204136604"
Adaptive Planning Approaches for Coastal Climate Adaptation: Process and Key-elements	3	2025	Environmental Management	0	10.1007/s00267-025-02117-1	https://www.scopus.com/inward/record.uri?eid=2-s2.0-85217232558&doi=10.1007%2fs00267-025-02117-1&partnerID=40&md5=a3a3fad06b67a6425552183cd6e16832	The paradigm of Adaptive Planning and Management provides several methodological approaches for designing robust adaptive plans to cope with uncertain future changes, namely the Adaptation Pathways’ method (APs). These approaches, particularly those containing APs, have captured increasing interest in the field of coastal climate adaptation as useful for guiding its planning and management. While…	Article	Scopus	2-s2.0-85217232558"
Streamflow simulation improvements enabled by a state-of-the-art algorithm for reservoir routing in the U.S. National Water Model	3	2025	Journal of the American Water Resources Association	0	10.1111/1752-1688.13244	https://www.scopus.com/inward/record.uri?eid=2-s2.0-85209141841&doi=10.1111%2f1752-1688.13244&partnerID=40&md5=af5f376c6208589ac620ea401e881285	This study investigates whether improvements could be achieved for the United States National Water Model (NWM) by using a data-driven reservoir operation simulation algorithm, that is, the generic data-driven reservoir operation model (GDROM), to replace the existing reservoir representation in NWM for reservoir routing in streamflow simulation. The evaluations of NWM versus NWM + GDROM are cond…	Article	Scopus	2-s2.0-85209141841"
High-resolution analysis of hydraulic response characteristics of silted stormwater pipeline and manholes in urban catchments using GASM-TranGRU and CFD-DEM	3	2025	Engineering Applications of Computational Fluid Mechanics	0	10.1080/19942060.2024.2447389	https://www.scopus.com/inward/record.uri?eid=2-s2.0-85214128963&doi=10.1080%2f19942060.2024.2447389&partnerID=40&md5=152d1a95e4b3caf0f0b6e516364139c9	Background: The existing pipeline siltation analysis lacks the analysis of the influence of pipeline siltation intensity on the water level depth of the manhole. Objective: To address these issues, in this study, the high-resolution numerical simulation model of ‘silted pipeline-manhole' was established. Methods: First, a spatial and temporal hydraulic response model of the ‘silted pipeline-manho…	Article	Scopus	2-s2.0-85214128963"
Mapping flood risk using a workflow including deep learning and MCDM– Application to southern Iran	1	2025	Urban Climate	1	10.1016/j.uclim.2024.102272	https://www.scopus.com/inward/record.uri?eid=2-s2.0-85213029652&doi=10.1016%2fj.uclim.2024.102272&partnerID=40&md5=65660cf456ec8bfd21fbe9c7168057e6	Floods - an important risk that threatens many people worldwide – affect both the environment and human-made structures, and can cause loss of agricultural activities and life, economic challenges such as the destruction of infrastructure. Therefore, spatial maps of flooding probability can be useful to identify regions with high risk, these can be used to mitigate its negative consequences. Here…	Article	Scopus	2-s2.0-85213029652"
Integrating GIS, MCDM, and Spatial Analysis for Comprehensive Flood Risk Assessment and Mapping in Uttarakhand, India	1	2025	Geological Journal	0	10.1002/gj.5172	https://www.scopus.com/inward/record.uri?eid=2-s2.0-85219589900&doi=10.1002%2fgj.5172&partnerID=40&md5=34232e4215cc03c336523f50487adeea	This study presents a comprehensive approach to flood risk assessment and mapping in the Uttarakhand region, India, by integrating geographic information system (GIS) and multi-criteria decision-making (MCDM). The methodology involves using digital elevation models (DEMs) to categorise elevation into five classes, slope analysis to evaluate the role of terrain steepness and drainage density asses…	Article	Scopus	2-s2.0-85219589900"
Real-Time Flood Inundation Modeling With Flow Resistance Parameter Learning	1	2025	Water Resources Research	0	10.1029/2024WR038424	https://www.scopus.com/inward/record.uri?eid=2-s2.0-85214237568&doi=10.1029%2f2024WR038424&partnerID=40&md5=c195bf74bdd41c4d0d51f4f3d5903ca1	Emergency response to flood plain inundations requires real-time forecasts of flow depth, velocity, and arrival time. Detailed and rapid flood inundation forecasts can be obtained from numerical solution of 2D unsteady flow equations based on high-resolution topographic data and geomorphologically informed unstructured meshes. However, flow resistance parameters representing the effects of land s…	Article	Scopus	2-s2.0-85214237568"
Numerical investigation of the Baige landslide-induced wave propagation in a narrow river channel	3	2025	Bulletin of Engineering Geology and the Environment	1	10.1007/s10064-024-04063-4	https://www.scopus.com/inward/record.uri?eid=2-s2.0-85213976527&doi=10.1007%2fs10064-024-04063-4&partnerID=40&md5=54c6ae21dd4065c7684aa5184e29331c	Landslide-induced waves pose significant risks to human life, property, and infrastructure, especially in relatively narrow channels where wave propagation differs from that in reservoirs or coastal areas. This study introduces a drift-flux model, treating the two-phase mixture as a whole to simulate flow-like landslide-induced waves efficiently. The model combines the renormalization group k‑ε t…	Article	Scopus	2-s2.0-85213976527"
Error-reduced digital elevation models and high-resolution land cover roughness in mapping tsunami exposure for low elevation coastal zones	1	2025	Remote Sensing Applications: Society and Environment	0	10.1016/j.rsase.2024.101438	https://www.scopus.com/inward/record.uri?eid=2-s2.0-85213017502&doi=10.1016%2fj.rsase.2024.101438&partnerID=40&md5=abbe33db0c82b050260e70686368085f	This study presents a systematic exposure assessment by reconstructing the impact of the 2004 Indian Ocean Tsunami using a wide range of inundation scenarios and multiresolution exposure layers. To develop inundation and exposure models, we employed the error-reduced global digital elevation models (DEMs) and geospatially consistent multiresolution datasets: land cover roughness (LCR) models, bui…
A Perceptual Model of Drivers and Limiters of Coastal Groundwater Dynamics	3	2025	Hydrological Processes	0	10.1002/hyp.70058	https://www.scopus.com/inward/record.uri?eid=2-s2.0-85216223312&doi=10.1002%2fhyp.70058&partnerID=40&md5=94e8bc344898847ecdb840fe4c6fc473	Coastal groundwater is a vital resource for coastal communities around the globe, and submarine groundwater discharge (SGD) delivers nutrients to coastal marine ecosystems. Climatic changes and anthropogenic actions alter coastal hydrology, causing seawater intrusion (SWI) globally. However, the selection of SWI and SGD study sites may be highly biased, limiting our process knowledge. Here, we an…	Article	Scopus	2-s2.0-85216223312"
Enhancing 2D hydrodynamic flood model predictions in data-scarce regions through integration of multiple terrain datasets	1	2025	Journal of Hydrology	2	10.1016/j.jhydrol.2024.132343	https://www.scopus.com/inward/record.uri?eid=2-s2.0-85210399107&doi=10.1016%2fj.jhydrol.2024.132343&partnerID=40&md5=6eacdeb630e70460531d19a90d941c61	Topography highly influences hydraulic model predictions. High-resolution Digital Elevation Models (DEM) are currently used in 2D flood modeling studies to create relatively more accurate flood inundation maps. However, the availability of high-resolution datasets, such as Light Detection And Ranging (LiDAR), remains limited due to cost constraints. Thus, low-resolution global datasets are utiliz…	Article	Scopus	2-s2.0-85210399107"
Environmental health, climate change, and equity: Understanding geographic vulnerabilities	3	2025	Field Actions Science Report	0		https://www.scopus.com/inward/record.uri?eid=2-s2.0-85218721439&partnerID=40&md5=12989c3e1b955f3113e3e9679d8917f5	Although climate change is affecting the entire planet, local effects differ in both nature and severity according to geography. Some geographic differences are readily apparent – such as the inherent vulnerability of coastal areas to sea level rise – whereas others are emerging. Geographic vulnerabilities are modified by the built environment and by disparities in the ability to adapt to climate…	Article	Scopus	2-s2.0-85218721439"
Evaluation of decision-support tools for coastal flood and erosion control: A multicriteria perspective	3	2025	Journal of Environmental Management	0	10.1016/j.jenvman.2024.123924	https://www.scopus.com/inward/record.uri?eid=2-s2.0-85214025699&doi=10.1016%2fj.jenvman.2024.123924&partnerID=40&md5=730afcd111afc10d43145c700426ab6a	Coastal areas face significant challenges due to natural and anthropogenic changes, such as sea level rise, extreme events and coastal erosion. The coastal management requires the consideration of socioeconomic and environmental factors to address these variables. The selection of an appropriate Decision Support Tool (DST) based on decision matrix method plays a crucial role in implementing coast…	Review	Scopus	2-s2.0-85214025699"
Tidally influenced deposits in the Río Alías Strait connecting a marginal basin with the Mediterranean Sea (Pliocene, South-East Spain)	3	2025	Depositional Record	1	10.1002/dep2.303	https://www.scopus.com/inward/record.uri?eid=2-s2.0-85199477201&doi=10.1002%2fdep2.303&partnerID=40&md5=2df201a16724df8f90a035be87cde8f9	The Río Alías Strait developed in the Early Pliocene as a narrow marine corridor at the connection of the microtidal Mediterranean Sea and the north-eastern margin of the Almería-Níjar Basin in the eastern Betic Cordillera (South-East Spain). The orientation and topography of the strait were controlled by the transpressive Carboneras and Polopos/South Cabrera fault systems. Ten sedimentary facies…	Article	Scopus	2-s2.0-85199477201"
Evaluating the capability of UAV-Derived DEMs for flood hazard analysis	1	2025	Physical Geography	0	10.1080/02723646.2025.2467912	https://www.scopus.com/inward/record.uri?eid=2-s2.0-85218674478&doi=10.1080%2f02723646.2025.2467912&partnerID=40&md5=376617f311e1f02d53f8ca54aaa77a13	This study evaluates the flood extent, depth, velocity, and flood hazard analyses across 100, 500, and 1000 return periods using 0.1 m, 0.5 m, and 1 m DEM data derived from Unmanned Aerial Vehicles (UAV). The Ulus settlement (Türkiye) was selected as the case study area. The primary input data include DEMs produced from the DJI Mavic 2 Pro drone and flood flows derived from the SWAT rainfall-runo…	Article	Scopus	2-s2.0-85218674478"
Investigation of the flow characteristics of slit check dams using novel models	3	2025	Applied Water Science	0	10.1007/s13201-024-02344-7	https://www.scopus.com/inward/record.uri?eid=2-s2.0-85213540872&doi=10.1007%2fs13201-024-02344-7&partnerID=40&md5=a0ad328b6dcf759ee6409f41cc8280cd	Floods, which cause loss of life and property and destruction of the environment, have devastating effects on socio-economic welfare. Slit-check dams are essential structures for managing the transport of silt and woody debris, especially in events of significant floods. The current study presents the hydraulic characteristics of slit-check dams with different geometries for experimental and nume…	Article	Scopus	2-s2.0-85213540872"
Urbanization-informed, uncertainty-based calibration approach for simulating the impact of urbanization on flooding in a data-limited region	3	2025	Journal of Water and Climate Change	0	10.2166/wcc.2025.604	https://www.scopus.com/inward/record.uri?eid=2-s2.0-85217666451&doi=10.2166%2fwcc.2025.604&partnerID=40&md5=ef5b248b736145738c89fb568ce3f9d0	Rapid urbanization necessitates reliable assessments of its impact on flooding. The two major challenges in data-sparse basins are the equifinality of the hydrological parameters and their dynamic updating with respect to changing land use and land cover. Existing calibration approaches typically address only one of these challenges. The existing approaches that allow for dynamic updating of para…	Article	Scopus	2-s2.0-85217666451"
Multi-scenario land use change simulation and spatial-temporal evolution of carbon storage in the Yangtze River Delta region based on the PLUS-InVEST model	3	2025	PLoS ONE	0	10.1371/journal.pone.0316255	https://www.scopus.com/inward/record.uri?eid=2-s2.0-85216481383&doi=10.1371%2fjournal.pone.0316255&partnerID=40&md5=cd4141bace30b032e22d30b37edb3490	Influenced by urban expansion, population growth, and various socio-economic activities, land use in the Yangtze River Delta (YRD) area has undergone prominent changes. Modifications in land use have resulted in adjustments to ecological structures, leading to subsequent fluctuations in carbon storage. This study focuses on YRD region and analyzes the characteristics of land use changes in the ar…	Article	Scopus	2-s2.0-85216481383"
Flood analysis using HEC-RAS 1D model for the delta of Brahmani river, Odisha, India	1	2025	Natural Hazards	0	10.1007/s11069-025-07121-6	https://www.scopus.com/inward/record.uri?eid=2-s2.0-85217238197&doi=10.1007%2fs11069-025-07121-6&partnerID=40&md5=ceffe2bdf397c5d29ef653d0b1cb6068	The Brahmani river is the important and the second largest river network of the Odisha state, India and it is in the state of vulnerable condition during heavy flood in the river. Frequent embankment failures are common features in its delta region, since the homogenous flood embankments along the river are extremely vulnerable to floods. The most common feature in its delta is inundation of vast…	Article	Scopus	2-s2.0-85217238197"
Spatial-temporal analysis of flood patterns in semiarid river catchments of SE Iberian Peninsula since CE 1850	3	2025	Journal of Hydrology: Regional Studies	0	10.1016/j.ejrh.2024.102149	https://www.scopus.com/inward/record.uri?eid=2-s2.0-85213272441&doi=10.1016%2fj.ejrh.2024.102149&partnerID=40&md5=4fa8fb9abc7392490eb9a7f64c798eb3	Study region: The province of Almería, southeastern Iberian Peninsula. Study focus: The main objective of this study was to analyse the evolution of the spatial distribution and the frequency of floods in the four main basins of the Province of Almería since 1850. A database of the main historical floods reported in written historical documents in the Almanzora, Andarax, Antas and Aguas river bas…
Flood mapping, damage assessment, and susceptibility zonation in northeastern Bangladesh in 2022 using geospatial datasets	1	2025	Progress in Disaster Science	0	10.1016/j.pdisas.2024.100402	https://www.scopus.com/inward/record.uri?eid=2-s2.0-85213837118&doi=10.1016%2fj.pdisas.2024.100402&partnerID=40&md5=fcdf9644611269b2ef89fc24f29cad57	This study assesses flood inundation, impacts, and susceptibility zones in northeastern Bangladesh during the 2022 flood. The region is highly vulnerable to recurrent flooding Due to its geographic position and climate change impacts. The Sentinel-1 SAR data on the Google Earth Engine (GEE) platform was used to generate flooded areas using a simple change detection technique with thresholding. Th…	Article	Scopus	2-s2.0-85213837118"
Uncertainties in Simulating Flooding During Hurricane Harvey Using 2D Shallow Water Equations	2	2025	Water Resources Research	0	10.1029/2024WR038032	https://www.scopus.com/inward/record.uri?eid=2-s2.0-85215509964&doi=10.1029%2f2024WR038032&partnerID=40&md5=3022b5f5fcb95cbb54822383eef6b843	Flooding is one of the most impactful weather-related natural hazards. Numerical models that solve the two dimensional (2D) shallow water equations (SWE) represent the first-principles approach to simulate all types of spatial flooding, such as pluvial, fluvial, and coastal flooding, and their compound dynamics. High spatial resolution (e.g., (Formula presented.) ((Formula presented.)) m) is need…	Article	Scopus	2-s2.0-85215509964"
The effects of secondary currents in tight bends on large wood transport in rivers: Lesson learned from Versilia flood in 1996	3	2025	Earth Surface Processes and Landforms	0	10.1002/esp.6048	https://www.scopus.com/inward/record.uri?eid=2-s2.0-85211124942&doi=10.1002%2fesp.6048&partnerID=40&md5=aa5299c7e2c183f15f71623dca684851	The presence and dynamics of large wood (LW) in river systems, particularly for streams flowing through forested areas, play a significant role in shaping river morphology and influencing flood events. This paper focuses on the numerical reproduction of observed LW trajectories during a flood event in the Versilia River in 1996 in Italy. The study reach, located near Pietrasanta in Tuscany, inclu…	Article	Scopus	2-s2.0-85211124942"
Sediment transport modelling at river confluence using HEC-RAS2D	3	2025	Ecological Engineering and Environmental Technology	0	10.12912/27197050/199510	https://www.scopus.com/inward/record.uri?eid=2-s2.0-85217445630&doi=10.12912%2f27197050%2f199510&partnerID=40&md5=3babe4a651ec0861e210f1b381c7ec53	Sediment deposition is a serious issue in river channels, especially at river confluences. Massive sediment deposition triggered by flow stagnation causes changes in riverbed cross-section and morphology. The capacity of the river cross-section decreases along with the increase in sediment deposition in the area. This paper aims to simulate sediment transport at the confluence of the Palu and Som…	Article	Scopus	2-s2.0-85217445630"
County-scale flood risk assessment of properties and associated population in the United States	1	2025	Natural Hazards	0	10.1007/s11069-024-06892-8	https://www.scopus.com/inward/record.uri?eid=2-s2.0-85203685948&doi=10.1007%2fs11069-024-06892-8&partnerID=40&md5=692c164e6c0d3aa18db7cfb742f22fe4	Flood risk was assessed at the county scale in the United States, focusing on properties and associated populations. The assessment of risk was conducted using the Intergovernmental Panel on Climate Change (IPCC) framework, which incorporates hazard, exposure, and vulnerability as integral components. Additionally, the response was added as a core component to the flood risk framework. A Self-Org…	Article	Scopus	2-s2.0-85203685948"
Machine learning driven multi-hazard risk framework for coastal resilience	1	2025	Journal of South American Earth Sciences	0	10.1016/j.jsames.2024.105331	https://www.scopus.com/inward/record.uri?eid=2-s2.0-85213040618&doi=10.1016%2fj.jsames.2024.105331&partnerID=40&md5=67e9cb095066e574a3d63a5ebbd180d2	Coastal cities are increasingly vulnerable to climate-induced hazards, including sea-level rise, storm surges, coastal erosion, and extreme weather events. Buenos Aires, located along the Río de la Plata estuary, faces significant risks due to its dense population, vital infrastructure, and dynamic coastal environment. This study proposes a multi-hazard risk analysis framework, leveraging machine…	Article	Scopus	2-s2.0-85213040618"
GLOF in the South Lhonak Lake, India: photogrammetric analysis and estimation	3	2025	Journal of Water and Climate Change	0	10.2166/wcc.2024.566	https://www.scopus.com/inward/record.uri?eid=2-s2.0-85217656668&doi=10.2166%2fwcc.2024.566&partnerID=40&md5=8209722acc6f79bf215ab4c89833eeb0	Understanding glaciers and glacial lake behaviors is crucial for assessing natural disasters
Developing a scalable framework for accurate flood forecasting in arid regions: A case study of the Jerash Basin, Jordan	1	2025	Ecological Engineering and Environmental Technology	0	10.12912/27197050/201999	https://www.scopus.com/inward/record.uri?eid=2-s2.0-86000563313&doi=10.12912%2f27197050%2f201999&partnerID=40&md5=766bc54cd98a51a07c63319f48ae4b1c	This study addresses the need for accurate hydrological data in arid and semi-arid regions by estimating runoff volume in the Jerash Basin, Jordan, using advanced geographic information systems (GIS) and the soil conservation service curve number (SCS-CN) method. The primary goal is to enhance flood risk assessment and support sustainable water resource management in the Jerash Basin by providing…	Article	Scopus	2-s2.0-86000563313"
Numerical investigation of nonlinear interaction between salinity- and sediment-induced stratification in highly turbid estuaries and coastal seas	3	2025	Engineering Applications of Computational Fluid Mechanics	0	10.1080/19942060.2024.2443123	https://www.scopus.com/inward/record.uri?eid=2-s2.0-85212497250&doi=10.1080%2f19942060.2024.2443123&partnerID=40&md5=bf718193ff9c3cfbf576cf250ff5d414	In highly turbid estuaries and coastal seas where freshwater rivers meet the salty ocean, both salinity-induced stratification (SaIS) and sediment-induced stratification (SeIS) are crucial in shaping total estuarine stratification. This study investigates the nonlinearity emerging from the interaction between SaIS and SeIS using a one-dimensional water column model over an erodible bed, driven by…	Article	Scopus	2-s2.0-85212497250"
Characterizing Storm-Induced Coastal Flooding Using SAR Imagery and Deep Learning	1	2025	IEEE Journal of Selected Topics in Applied Earth Observations and Remote Sensing	0	10.1109/JSTARS.2025.3530255	https://www.scopus.com/inward/record.uri?eid=2-s2.0-85216113960&doi=10.1109%2fJSTARS.2025.3530255&partnerID=40&md5=dabe9107f1b32b360e3f18474e951a62	Flooding is among the most common yet costly worldwide annual disasters. Previous studies have proven that synthetic aperture radar (SAR) is an effective tool for flooding observation due to its high-resolution and timely observations, and deep learning-based models can accurately extract water bodies from SAR imagery. However, many previous flood analyses do not account for influences of tides a…	Article	Scopus	2-s2.0-85216113960"
Distribution and Structure of China–ASEAN’s Intertidal Ecosystems: Insights from High-Precision, Satellite-Based Mapping	3	2025	Remote Sensing	0	10.3390/rs17010155	https://www.scopus.com/inward/record.uri?eid=2-s2.0-85214527614&doi=10.3390%2frs17010155&partnerID=40&md5=8861bfba1ba00a3f16a44bb0dc8519da	The intertidal ecosystem serves as a critical transitional zone between terrestrial and marine environments, supporting diverse biodiversity and essential ecological functions. However, these systems are increasingly threatened by climate change, rising sea levels, and anthropogenic impacts. Accurately mapping intertidal ecosystems and differentiating mangroves, salt marshes, and tidal flats rema…	Article	Scopus	2-s2.0-85214527614"
Physics-Based Hazard Assessment of Compound Flooding From Tropical and Extratropical Cyclones in a Warming Climate	1	2025	Earth's Future	0	10.1029/2024EF005078	https://www.scopus.com/inward/record.uri?eid=2-s2.0-85215974202&doi=10.1029%2f2024EF005078&partnerID=40&md5=7c38e04c0999d55260e878a6274d4b54	Recent efforts to assess coastal compound surge and rainfall-driven flooding hazard from tropical (TCs) and extratropical cyclones (ETCs) in a warming climate have intensified. However, challenges persist in gaining actionable insights into the changing magnitude and spatial variability of these hazards. We employ a physics-based hydrodynamic framework to numerically simulate compound flooding fr…	Article	Scopus	2-s2.0-85215974202"
Urban flood risk assessment and evacuation planning: a bi-level optimization model for sustainable high-density coastal areas	1	2025	Annals of GIS	0	10.1080/19475683.2025.2451236	https://www.scopus.com/inward/record.uri?eid=2-s2.0-85214684810&doi=10.1080%2f19475683.2025.2451236&partnerID=40&md5=20c8c814388a43e092a523681bbe1b8f	Flooding caused by extreme climate change is becoming increasingly severe, especially in high-density coastal areas worldwide. Although many studies have conducted risk assessments of urban floods, most have not formed a comprehensive evacuation plan considering population distribution and flood disaster risk. To further enhance urban flood planning and emergency management for coastal areas, thi…	Article	Scopus	2-s2.0-85214684810"
A glimpse into the Late Cretaceous (Cenomanian) palynology of the Arlington Archosaur Site, Texas, USA	3	2025	Palynology	0	10.1080/01916122.2024.2441667	https://www.scopus.com/inward/record.uri?eid=2-s2.0-85216210734&doi=10.1080%2f01916122.2024.2441667&partnerID=40&md5=12fe882d5c736baeda5b3fb3587828a5	The Arlington Archosaur Site between Dallas and Fort Worth, Texas, USA, is known as a rich fossiliferous section. The age of these rocks is generally considered to be Middle Cenomanian, but conflicting evidence suggests they may be as young as the Late Cenomanian–Early Turonian. To address the issue, a palynological study was designed and conducted based on close sampling of the four lithofacies …	Article	Scopus	2-s2.0-85216210734"
The Influence of Tropical Cyclones on Mixed-Population Flood Frequency Analysis	1	2025	Journal of Hydrometeorology	0	10.1175/JHM-D-22-0193.1	https://www.scopus.com/inward/record.uri?eid=2-s2.0-85214906020&doi=10.1175%2fJHM-D-22-0193.1&partnerID=40&md5=d083b8bddf578ad1fabecdbfed57510a	Floods induced by tropical cyclones (TCs) and their frequency analysis have received much attention at the regional scale, but little is known about the role of TCs in the mixed flood frequency analysis at the global scale, which is the key for hazard management. Here, we investigated the influence of TCs on the upper tail of flood frequency estimates using discharge observations at 3883 stations…	Article	Scopus	2-s2.0-85214906020"
Deformation Behavior of an Asymmetric Foundation Pit Under Varying Tides	3	2025	Indian Geotechnical Journal	0	10.1007/s40098-025-01185-8	https://www.scopus.com/inward/record.uri?eid=2-s2.0-85217253155&doi=10.1007%2fs40098-025-01185-8&partnerID=40&md5=bf580f09f8b412eb2baf4eb803de1b04	Asymmetric foundation pits in coastal areas have unbalanced soil pressure, high groundwater levels, and periodic changes in the tide level. Understanding the deformation behaviors of these foundation pits is crucial for ensuring construction safety. The asymmetric foundation pit in the seawall rehabilitation project in Haining City, Zhejiang Province, was used as a case study. A typical cross-sec…	Article	Scopus	2-s2.0-85217253155"
EarthObsNet: A comprehensive Benchmark dataset for data-driven earth observation image synthesis	3	2025	Environmental Modelling and Software	0	10.1016/j.envsoft.2024.106292	https://www.scopus.com/inward/record.uri?eid=2-s2.0-85211616568&doi=10.1016%2fj.envsoft.2024.106292&partnerID=40&md5=b8f56181928617cb9657294028c85b51	Recently, there are attempts to expand the current usage of satellite Earth surface observation images to forward-looking applications to support decision-making and fast response against future natural hazards. Specifically, deep learning techniques were employed to synthesize Earth surface images at the pixel level. Those studies found that precipitation and soil moisture play non-trivial roles…	Article	Scopus	2-s2.0-85211616568"
Impact of Tropical Cyclone Yaas on Coastal Regions of Odisha and West Bengal, India: An Assessment Using Sentinel Datasets	1	2025	Geological Journal	0	10.1002/gj.5153	https://www.scopus.com/inward/record.uri?eid=2-s2.0-85218678051&doi=10.1002%2fgj.5153&partnerID=40&md5=0a47fb4be0839621b81035e67441f624	Coastal areas are increasingly susceptible to frequent cyclones driven by climate change. This leads to severe flooding, habitat loss, economic damage and community displacement, necessitating urgent adaptation measures. In this context, the present study aims to assess the impact of tropical cyclone Yaas on the coastal districts of Odisha and West Bengal combining SAR and optical satellite data.…	Article	Scopus	2-s2.0-85218678051"
Adaptation for whom? Understanding the impacts of dyke policies on small-scale farmers in Ca Mau Province of Vietnam1	3	2025	Climate Policy	0	10.1080/14693062.2024.2447495	https://www.scopus.com/inward/record.uri?eid=2-s2.0-85214412983&doi=10.1080%2f14693062.2024.2447495&partnerID=40&md5=3a253e9fda04093f81a2854e59ec8395	Low-lying deltas worldwide are extremely vulnerable to sea-level rise. As the risks of climate-induced flooding become increasingly clear, the thirst for infrastructure-driven adaptation increases. This highlights a patent need to understand the impacts of engineering adaptation solutions, especially those targeting built structures such as dykes and sluices, on farmers from a bottom-up, farmer-c…
MANAGING SUSTAINABLE TOURISM OF PERAWAN BEACH, EAST JAVA, INDONESIA BASED ON THE COASTAL ECOSYSTEM SERVICE (CES) APPROACH	3	2025	Geojournal of Tourism and Geosites	0	10.30892/gtg.58107-1392	https://www.scopus.com/inward/record.uri?eid=2-s2.0-85218504137&doi=10.30892%2fgtg.58107-1392&partnerID=40&md5=3e3f926215a5a88b30429c873aa7f06d	Coastal tourism at Perawan Beach in Malang Regency, East Java, presents both opportunities and sustainability challenge. The main challenge is that sustainable ecotourism often struggles with economic viability. Intense competition from more accessible destinations, which may disregard ecosystems, presents a major challenge. This research aims to (1) describe current activities at Perawan Beach, …	Article	Scopus	2-s2.0-85218504137"
Prediction of coastline evolution using remote sensing and deep learning approach; Case study of the Northwest of the Persian Gulf	2	2025	Marine Geology	0	10.1016/j.margeo.2024.107472	https://www.scopus.com/inward/record.uri?eid=2-s2.0-85213890296&doi=10.1016%2fj.margeo.2024.107472&partnerID=40&md5=cb6442baf8bb2ea35cb8dded9c5227d2	Considering the rapid population growth in coastal areas and the anthropogenic activities, it is important to have a forecast tool for monitoring and managing the coastal changes. In this manuscript the coastline dynamics are analyzed using remote sensing indices and deep learning approach. The studied area is approximately 212 km north of the Persian Gulf. This area is of great economic and poli…
Distribution and human health risk assessment of cadmium, arsenic, mercury, lead, and iron in settling particles from the transboundary estuary in three rivers of Côte d’Ivoire, West Africa	3	2025	Acta Geochimica	0	10.1007/s11631-025-00764-z	https://www.scopus.com/inward/record.uri?eid=2-s2.0-85219510888&doi=10.1007%2fs11631-025-00764-z&partnerID=40&md5=eadf08af3b642fe461ed82da2daa44a9	Pollution of transboundary rivers can result from anthropogenic activities in their watersheds. In this study, sediment traps were deployed to determine the fluxes, concentrations, and health risks associated with arsenic, cadmium, mercury, lead, and iron in the estuaries of three transboundary rivers (Comoé, Bia, and Tanoé) in West Africa. Thus, the analysis of metal-associated sedimentation par…	Article	Scopus	2-s2.0-85219510888"
NaturaSat computational tools for supporting hydrological modelling in environmental study and control	3	2025	International Journal of Computers, Communications and Control	0	10.15837/ijccc.2025.2.7027	https://www.scopus.com/inward/record.uri?eid=2-s2.0-85219687893&doi=10.15837%2fijccc.2025.2.7027&partnerID=40&md5=8eb35b1f4b80e4431e17d242c847bc43	Wetlands, areas that are permanently or seasonally flooded or saturated with water, are among the most productive and biodiverse ecosystems on the planet. Their conservation, revitalization and health status monitoring require the hydrological modelling. We introduce the novel hydrological modelling tool in the NaturaSat software and show the useful workflows supporting environmental control and …	Article	Scopus	2-s2.0-85219687893"
Spatiotemporal Variability of Soil Water δ18O and δ2H Reveals Hydrological Processes in Two Floodplain Soils	3	2025	Hydrological Processes	0	10.1002/hyp.70060	https://www.scopus.com/inward/record.uri?eid=2-s2.0-85215296556&doi=10.1002%2fhyp.70060&partnerID=40&md5=8732da95b63ef360a0a42660131df994	Soil water budgets in floodplains are distinct from uplands because there are more potential sources of water yet remain poorly understood and poorly represented in the empirical literature. Stable isotopes of hydrogen (2H) and oxygen (18O) in water are useful as tracers of water movement and have improved conceptual understanding of soil hydrological processes. We sampled two adjacent microsites…
Regional Storm Surge Forecast Method Based on a Neural Network and the Coupled ADCIRC-SWAN Model	1	2025	Advances in Atmospheric Sciences	0	10.1007/s00376-024-3306-8	https://www.scopus.com/inward/record.uri?eid=2-s2.0-85211376107&doi=10.1007%2fs00376-024-3306-8&partnerID=40&md5=ac0a043f90d829073b03f7d584d1dd37	Timely and accurate forecasting of storm surges can effectively prevent typhoon storm surges from causing large economic losses and casualties in coastal areas. At present, numerical model forecasting consumes too many resources and takes too long to compute, while neural network forecasting lacks regional data to train regional forecasting models. In this study, we used the DUAL wind model to bu…	Article	Scopus	2-s2.0-85211376107"
Thermo-mechanical behaviour of energy pile considering non-uniform initial ground temperatures	3	2025	Proceedings of the Institution of Civil Engineers: Geotechnical Engineering	0	10.1680/jgeen.24.00363	https://www.scopus.com/inward/record.uri?eid=2-s2.0-85216900455&doi=10.1680%2fjgeen.24.00363&partnerID=40&md5=147939cab9972be18d58625ca0faf282	Ground temperature varies along the vertical direction at shallow depths, whose influences on the thermo-mechanical response of energy piles during heating and cooling processes remain unclear so far. This paper aims to fill this gap by performing finite element numerical analysis based on Comsol Multiphysics software, taking energy piles in the Yellow River flooded area as an example. A three-di…
Influence of deep foundation pit excavation on surrounding environment: a case study in Nanjing, China	3	2025	Acta Geophysica	2	10.1007/s11600-024-01425-0	https://www.scopus.com/inward/record.uri?eid=2-s2.0-85205283912&doi=10.1007%2fs11600-024-01425-0&partnerID=40&md5=e3f6b33e1dff0b9ff8d0bcf7f93f93dc	During the construction of deep and large foundation pits in floodplain areas, it is inevitable to cause stratum disturbance and endanger the safety of the surrounding environment. This paper focuses on the influence of deep foundation pit excavation on surrounding environment based on a soft soil deep foundation pit project in Nanjing floodplain area. A series of laboratory tests were conducted …	Article	Scopus	2-s2.0-85205283912"
Coastal carbon sentinels: A decade of forest change along the eastern shore of the US signals complex climate change dynamics	3	2025	PLOS Climate	0	10.1371/journal.pclm.0000444	https://www.scopus.com/inward/record.uri?eid=2-s2.0-85214814310&doi=10.1371%2fjournal.pclm.0000444&partnerID=40&md5=10c0985dccb3bdb97a45c4c481336add	Increased frequency and intensity of storms, sea level rise, and warming temperatures are affecting forests along the eastern coast of the United States. However, we lack a clear understanding of how the structure of coastal forests is being altered by climate change drivers. Here, we used data from the Forest Inventory and Analyses program of the US Forest Service to examine structure and biomas…	Article	Scopus	2-s2.0-85214814310"
Determination of Ground Subsidence Around Snow Fences in the Arctic Region	3	2025	Lithosphere	0	10.2113/2025/lithosphere_2024_215	https://www.scopus.com/inward/record.uri?eid=2-s2.0-85216932343&doi=10.2113%2f2025%2flithosphere_2024_215&partnerID=40&md5=915936200d4d7a5ddac26425e52aaa73	In this study, we analyzed the effects of snow cover changes caused by snow fences (SFs) installed in 2017 in the Alaskan tundra to examine ground subsidence. Digital surface model data obtained through LiDAR-based remote sensing in 2019 and 2022, combined with a field survey in 2021, revealed approximately 0.2 m of ground subsidence around the SF. To investigate the relationship between SF-induc…	Article	Scopus	2-s2.0-85216932343"
Hydraulic modelling and flood hazard zoning in rivers of the urban basin of Sulaymaniyah using 2D modelling with HEC-RAS and GIS	1	2025	International Journal of Environmental Technology and Management	0	10.1504/IJETM.2025.144499	https://www.scopus.com/inward/record.uri?eid=2-s2.0-85219113700&doi=10.1504%2fIJETM.2025.144499&partnerID=40&md5=20d648afecfea63eca82d3bf6693c627	The preparation of flood zoning maps is crucial in global urban development studies, serving as fundamental information for investment and project implementation assessments by relevant organisations. This study focused on hydraulic modelling and flood zoning in Sulaymaniyah urban basin using hydrologic model HEC-RAS and GIS. Given the escalating urban flood frequency, effective solutions are imp…	Article	Scopus	2-s2.0-85219113700"
Enhanced well-based surrogate reservoir modeling with integrated streamlines simulation data	3	2025	Journal of Supercomputing	0	10.1007/s11227-024-06686-6	https://www.scopus.com/inward/record.uri?eid=2-s2.0-85212278705&doi=10.1007%2fs11227-024-06686-6&partnerID=40&md5=0ac58c31b8b0395717a5fbb4594171d8	Implementing deep learning-based surrogate reservoir models (SRMs) on an operational field scale and replacing them with numerical industrial simulators has yet hindered challenges in acquiring high-quality and fast-supply data for both the initial training and ongoing usage phases of SRM. These data challenges make conventional SRMs inefficient for field-scale reservoirs due to their dependence …	Article	Scopus	2-s2.0-85212278705"
Modeling flood and breach evolution of the landslide dam due to overtopping	3	2025	Journal of Hydrology	0	10.1016/j.jhydrol.2024.132303	https://www.scopus.com/inward/record.uri?eid=2-s2.0-85209718536&doi=10.1016%2fj.jhydrol.2024.132303&partnerID=40&md5=7697de26ebf5be54053566fd1ca46234	Dam breaching induced by overtopping is a multifaceted hydraulic and geotechnical phenomenon frequently observed in landslide dams. This study introduces a simplified physically-based numerical model aimed to simulate overtopping-induced dam breaching. The model employs a broad-crested weir formula considering the upstream slope to calculate the outflow discharge. In consideration of breach slope…	Article	Scopus	2-s2.0-85209718536"
Modelling of scour depth in the existing bridge piers with and without an adjacent parallel bridge	3	2025	International Journal of Hydrology Science and Technology	0	10.1504/IJHST.2025.144239	https://www.scopus.com/inward/record.uri?eid=2-s2.0-85217078452&doi=10.1504%2fIJHST.2025.144239&partnerID=40&md5=aa56e5b277d6ec799c194b61840effab	This paper presents a hydraulic simulation conducted to assess the stability of the ‘Netaji Subhas Bridge’ on the Gomti River in Tripura. The simulation takes into account different scour profiles and numerous flood events. The calculation of local scour at various piers takes into account four different flow profiles: PF1 (1,495 m3/s), PF2 (1,147 m3/s), PF3 (711 m3/s) and PF4 (475 m3/s). The ana…	Article	Scopus	2-s2.0-85217078452"
Cyclone modelling in the Western Indian Ocean–an application to the Comoros Islands; [Modélisation cyclonique dans l’Océan Indien occidental–application à l’archipel des Comores]	1	2025	LHB: Hydroscience Journal	0	10.1080/27678490.2024.2439093	https://www.scopus.com/inward/record.uri?eid=2-s2.0-85219144682&doi=10.1080%2f27678490.2024.2439093&partnerID=40&md5=03b1057f5f3738e211a15ec52f13c25e	The Union of the Comoros, an archipelago located in the Western Indian Ocean, is subject to tropical depressions and sometimes to cyclones. In April 2019, cyclone Kenneth passed to the north of Grande Comore. It was particularly intense and caused casualties and significant infrastructural damage, requiring that such extreme and rare events are taken into account in future coastal management and …	Article	Scopus	2-s2.0-85219144682"
Assessing natural and human-induced river corridor changes using object-based image analysis (Orljava River, Croatia)	3	2025	River Research and Applications	0	10.1002/rra.4369	https://www.scopus.com/inward/record.uri?eid=2-s2.0-85201397219&doi=10.1002%2frra.4369&partnerID=40&md5=2803fd87d6d03e2c369b6d15b2799d4d	This study employs object-based image analysis to investigate land cover dynamics and channel changes in the managed corridor of the Orljava River following anthropogenic vegetation removal and a flood event. By classifying RGB and near-infrared (NIR) images from the decade 2011–2021, five land cover classes within the river corridor were mapped: water, bare soil, sparse vegetation, dense vegetat…	Article	Scopus	2-s2.0-85201397219"
Use of digital elevation models for flood susceptibility assessment via a hydrogeomorphic approach: A case study of the Basento River in Italy	1	2025	Natural Hazards	0	10.1007/s11069-025-07144-z	https://www.scopus.com/inward/record.uri?eid=2-s2.0-85217799893&doi=10.1007%2fs11069-025-07144-z&partnerID=40&md5=18163c4109d963abaa44bbf50eed3574	Floods are the most common and threatening natural risk for many countries in the world. Flood risk mapping is therefore of great importance for managing socio-economic and environmental impacts. Several researchers have proposed low-complexity and cost-effective flood mapping solutions that are useful for data scarce environments or at large-scale. Among these approaches, a line of recent resear…
Storm Daniel Extreme Flood Event in Thessaly, Greece: Assessing the Pollution Status of the Impacted Coastal Marine Areas through Extended Screening of Emerging Contaminants Using LC-TIMS-HRMS	1	2025	Environmental Science and Technology Letters	0	10.1021/acs.estlett.5c00122	https://www.scopus.com/inward/record.uri?eid=2-s2.0-86000159928&doi=10.1021%2facs.estlett.5c00122&partnerID=40&md5=785edbdd1db7108e16b76805044c1c70	In this study, we investigate the pollution status in impacted seawaters and sediments of coastal areas in the region of Thessaly, central Greece, following the Storm Daniel extreme flood event in September 2023, a phenomenon classified as the deadliest Mediterranean tropical-like cyclone in recorded history and one of the costliest cyclones beyond the North Atlantic. For this, an ultra high-perf…	Article	Scopus	2-s2.0-86000159928"
A method for simulating coastal inundation and inland flooding by integrating inland hydrology with ocean hydrodynamics	1	2025	Natural Hazards	2	10.1007/s11069-025-07149-8	https://www.scopus.com/inward/record.uri?eid=2-s2.0-85217674141&doi=10.1007%2fs11069-025-07149-8&partnerID=40&md5=b08b3f89d2d3bff32fd53138fb028354	Traditional flood models often address either coastal or inland flooding separately, making comprehensive flood prediction challenging. This study presents an integrated framework that combines coastal and inland hydrodynamics, including tides, storm-surges, waves, and river flooding, to improve flood prediction in deltaic regions. The framework links the HEC-RAS 2D model with the tightly coupled…	Article	Scopus	2-s2.0-85217674141"
Geomorphology of the northeast Sardinian continental shelf between Olbia and Posada (Italy)	3	2025	Journal of Maps	0	10.1080/17445647.2024.2446249	https://www.scopus.com/inward/record.uri?eid=2-s2.0-85214433827&doi=10.1080%2f17445647.2024.2446249&partnerID=40&md5=48dafde9d9578432511e158df8e6b128	The Geomorphologycal map of the continental shelf of the northeaster sector of the Sardinian coast has allowed the recognition of several seafloor features. These have been related to the geology and climate history of the area from the Last Glacial Maximum (LGM) to the early Holocene. During the LGM sea level was about 130 below the present and cuspate deltas fed by rivers crossing the continent…
Mapping ground deformation in the northern Yangtze River estuary using improved MT-InSAR based on ICA and non-stationary analysis	3	2025	Geo-Spatial Information Science	0	10.1080/10095020.2024.2443484	https://www.scopus.com/inward/record.uri?eid=2-s2.0-85215109825&doi=10.1080%2f10095020.2024.2443484&partnerID=40&md5=164f0ebe79d86ee07c3b2ef8fa0de3e9	Coastal regions are increasingly vulnerable to ground deformation hazards, which can cause structural damage and amplify flood risks. Accurately monitoring the evolution of such deformation is crucial for hazard assessment. However, the precision of multi-temporal interferometric synthetic aperture radar (MT-InSAR), a powerful geodetic technique for mapping ground deformation, is often compromise…	Article	Scopus	2-s2.0-85215109825"
Numerical study of impact pressure and force of cascading dam-break floods on the downstream dam	3	2025	Journal of Hydrology	1	10.1016/j.jhydrol.2024.132360	https://www.scopus.com/inward/record.uri?eid=2-s2.0-85210307499&doi=10.1016%2fj.jhydrol.2024.132360&partnerID=40&md5=5c3cbf0f215fa894ec8952f27470109b	Cascading dam-break floods are among the most catastrophic natural disasters, causing significant casualties worldwide. Currently, research on cascading dam-break scenarios primarily focuses on the gradual dam-breaching and flood evolution processes. However, the research on the impact of cascading dam-break flood on downstream dam surface is rarely reported. Therefore, this study addresses this …	Article	Scopus	2-s2.0-85210307499"
A spatiotemporal framework to assess the bio-geomorphic interplay of saltmarsh vegetation and tidal emergence (Western Scheldt estuary)	3	2025	International Journal of Applied Earth Observation and Geoinformation	1	10.1016/j.jag.2024.104337	https://www.scopus.com/inward/record.uri?eid=2-s2.0-85212651967&doi=10.1016%2fj.jag.2024.104337&partnerID=40&md5=fd7ef71741c6f287a01311fdad52f653	Sea level changes will significantly drive hydrodynamic, morphological, and ecological development of estuaries. However, the interplay of geomorphology and vegetation at estuary scales remains unclear. To better understand this process, we take the Western Scheldt estuary in the Netherlands as an example to reveal the link between changes in emersion duration and vegetation dynamics in the perio…	Article	Scopus	2-s2.0-85212651967"
TRANSFORMATION AND FRAGMENTATION OF WETLANDS IN MEKONG DELTA FLOODPLAINS: A CASE STUDY IN DONG THAP PROVINCE, VIETNAM	3	2025	Comptes Rendus de L'Academie Bulgare des Sciences	0	10.7546/CRABS.2025.02.06	https://www.scopus.com/inward/record.uri?eid=2-s2.0-85219420934&doi=10.7546%2fCRABS.2025.02.06&partnerID=40&md5=4e698d8e789ebba17a7b3bef50dc80d6	Wetlands in the Vietnam Mekong Delta (VMD) have experienced significant reduction and fragmentation since the economic reforms of 1986. This study analyzes land use/land cover (LULC) changes impacting wetland cover between 1990 and 2022 using Landsat imagery within the VMD floodplain, with a particular focus on Dong Thap Province. Landscape metrics were employed to quantify wetland loss and fragm…	Article	Scopus	2-s2.0-85219420934"
Automated rice mapping using multitemporal Sentinel-1 SAR imagery using dynamic threshold and slope-based index methods	3	2025	Remote Sensing Applications: Society and Environment	0	10.1016/j.rsase.2024.101410	https://www.scopus.com/inward/record.uri?eid=2-s2.0-85211129347&doi=10.1016%2fj.rsase.2024.101410&partnerID=40&md5=162522ccee93c214967b3974358e7652	Rice cultivation plays a crucial role in food security and economic development, particularly in regions like India, due to its vast population and position as the top rice producer globally. This work introduces a novel framework, the Rice Mapping Method (RMM), which leverages Multitemporal Sentinel-1 Synthetic Aperture Radar (SAR) imagery for automated rice mapping. Contrary to the traditional …	Article	Scopus	2-s2.0-85211129347"
Resilient Waterfront Futures: Mapping Vulnerabilities and Designing Floating Urban Models for Flood Adaptation on the Tiber Delta	1	2025	Land	0	10.3390/land14010087	https://www.scopus.com/inward/record.uri?eid=2-s2.0-85215822720&doi=10.3390%2fland14010087&partnerID=40&md5=24beb81f42bfe4ff251bf0ac86abfa99	This paper explores the feasibility of floating urban development in Italy, given its extensive coastline and inland hydrographic network. The key drivers for floating urban development, as an adaptive approach in low-lying waterfront areas, include the increasing threats posed by rising sea levels and flooding and the shortage of land for urban expansion. However, as not all waterfront areas are…	Article	Scopus	2-s2.0-85215822720"
Grfin Tools—User Guide and Methods for Modeling Landslide Runout and Debris-Flow Growth and Inundation	3	2025	U.S. Geological Survey Techniques and Methods	0	10.3133/tm14A3	https://www.scopus.com/inward/record.uri?eid=2-s2.0-86000045065&doi=10.3133%2ftm14A3&partnerID=40&md5=a1ff2bc388dd430ead24f24f0b97e048	The software package, Grfin Tools, can estimate potential runout from landslides or inundation from geophysical mass flows such as debris flows, lahars from volcanoes, and rock avalanches within a digital elevation model (DEM). Grfin is an acronym of growth + flow + inundation. The tools within this package apply simple, well-tested, empirical models of runout that are computationally efficient a…	Article	Scopus	2-s2.0-86000045065"
Moving beyond single slope quantitative analysis: A 3D slope stability assessment at urban scale	3	2025	Engineering Geology	0	10.1016/j.enggeo.2024.107841	https://www.scopus.com/inward/record.uri?eid=2-s2.0-85211075239&doi=10.1016%2fj.enggeo.2024.107841&partnerID=40&md5=e98707a6f385d55be6e890ca916ddee3	A very large percentage of the Italian municipalities is exposed to landslides, floods, and/or coastal erosion, according to the 2021 edition of the Report on hydrogeological instability in Italy. Even the south-eastern area of the country, the Apulia Region, is affected by different geo-hydrological hazards, with a concentration of landslides in the north-western portion, named the Daunia Apenni…	Article	Scopus	2-s2.0-85211075239"
Optimizing Cover Mapping in Coastal Areas Using Swin Transformer-Based Multi-Sensor Remote Sensing Satellite Data Fusion	3	2025	IEEE Journal of Selected Topics in Applied Earth Observations and Remote Sensing	0	10.1109/JSTARS.2025.3541107	https://www.scopus.com/inward/record.uri?eid=2-s2.0-85217924411&doi=10.1109%2fJSTARS.2025.3541107&partnerID=40&md5=3a2f3fe7bd47c2204261ed504de0d272	The vital ecosystem services of coastal areas support biodiversity while storing carbon, protecting coasts, and conserving habitat for coastal species. Accurate mapping and monitoring of coastal ecosystems are essential for conservation and sustainable management, as these ecosystems face growing threats from human activities, sea-level rise, and climate change. A supervised Swin Transformer-base…	Article	Scopus	2-s2.0-85217924411"
Assessing blue carbon in mangrove ecosystems of Seychelles	3	2025	Journal of Environmental Management	0	10.1016/j.jenvman.2024.123967	https://www.scopus.com/inward/record.uri?eid=2-s2.0-85214325151&doi=10.1016%2fj.jenvman.2024.123967&partnerID=40&md5=4304913615b6cd5bf7bcb9e6b037017f	Mangrove forests play an important role in climate change mitigation and adaptation, globally recognized as natural climate solution. The protection and restoration of mangrove ecosystems are especially important to Small Island Developing States, like Seychelles, due to their vulnerability to the impacts of climate change, such as sea level rise and tropical cyclones. Therefore, it is crucial fo…	Article	Scopus	2-s2.0-85214325151"
Incorporating socioeconomic variables in coastal vulnerability assessment on the Southern Coast of Yogyakarta, Indonesia	1	2025	Human and Ecological Risk Assessment	0	10.1080/10807039.2025.2464918	https://www.scopus.com/inward/record.uri?eid=2-s2.0-85219664176&doi=10.1080%2f10807039.2025.2464918&partnerID=40&md5=cb1d08f56c714acd199adfba4e49a0d0	Coastal populations are significantly affected by coastal vulnerability. Sea level rise and other climate change effects, such as erosion, flooding, and storm surges, threaten many countries, including Indonesia, and can impact the natural environment and coastal populations. Using the Gornitz equation, the study aimed to quantify the vulnerability levels of three coastal areas in Yogyakarta: Tri…	Article	Scopus	2-s2.0-85219664176"
Seismic hazard and shifting channels: Exploring coseismic river response	3	2025	Earth-Science Reviews	1	10.1016/j.earscirev.2025.105042	https://www.scopus.com/inward/record.uri?eid=2-s2.0-85214786258&doi=10.1016%2fj.earscirev.2025.105042&partnerID=40&md5=ac71716f3502e2a8dfa5efe62fc52746	Large earthquakes can trigger cascading flood hazards that can influence societal risk and loss
Modeling flood hazard impacts using GIS-based HEC-RAS technique towards climate risk in Şanlıurfa, Türkiye	1	2025	Natural Hazards	5	10.1007/s11069-024-06945-y	https://www.scopus.com/inward/record.uri?eid=2-s2.0-85206804967&doi=10.1007%2fs11069-024-06945-y&partnerID=40&md5=6d23e585ae68859cc17e134f678c4263	Climate change triggering extreme weather events and the fact that settlements are at risk have made flood disaster analysis a more critical issue. The economic, social, and environmental risk areas of Karakoyun, Sırrın, and Cavsak streams located in Şanlıurfa city center were determined using flood risk analysis. Thus, it aims to determine low, medium, high, and very high probability flood areas…
Steep orographic effects on local precipitation in the Hengduan Mountain region: Insights from an idealized modeling perspective	3	2025	Quarterly Journal of the Royal Meteorological Society	0	10.1002/qj.4931	https://www.scopus.com/inward/record.uri?eid=2-s2.0-85214421833&doi=10.1002%2fqj.4931&partnerID=40&md5=9ca5083b08fd7031ca127217b74497fa	Precipitation in the Hengduan Mountain region is frequently initiated over the crests of the steep mountains which are oriented quasi-north–south. The microphysical and dynamic processes that contribute to orographic precipitation over Cang Mountain, a steeply sloping terrain representative of the Hengduan Mountains, are investigated by utilizing an idealized cloud-resolving model. A typical isol…	Article	Scopus	2-s2.0-85214421833"
Assessing hydrological erosion estimation using the Revised Universal Soil Loss Equation (RUSLE) model in Google Earth Engine: a case study of Medjerda River Catchment, Tunisia	3	2025	Euro-Mediterranean Journal for Environmental Integration	0	10.1007/s41207-025-00767-5	https://www.scopus.com/inward/record.uri?eid=2-s2.0-86000725689&doi=10.1007%2fs41207-025-00767-5&partnerID=40&md5=eaae58ca513264791f3ec2db92cfaa3c	This study explores a novel methodology for predicting soil erosion in the Medjerda River watershed, Tunisia, leveraging Google Earth Engine’s (GEE) capabilities. By integrating satellite imagery, Digital Elevation Models (DEMs), and advanced geospatial analyses, we demonstrate the effectiveness of GEE as a platform for studying hydraulic erosion dynamics. CHIRPS, Open Land Map, ISDA datasets, an…	Article	Scopus	2-s2.0-86000725689"
Scenario-based flood adaption of a fast-developing delta city: Modeling the extreme compound flood adaptations for shanghai	1	2025	International Journal of Disaster Risk Reduction	2	10.1016/j.ijdrr.2025.105207	https://www.scopus.com/inward/record.uri?eid=2-s2.0-85214917806&doi=10.1016%2fj.ijdrr.2025.105207&partnerID=40&md5=40e5afadbfab7dfecb3b2ccb98481cb6	The heavy Zhengzhou ""7·20″ rainstorm, partially caused by Typhoon In-fa in 2021, poured an unprecedented rainfall of 201.9 mm/h, leading to severe flooding and damage. Although many studies in various Chinese cities have preliminarily assessed the potential flood losses under ""7·20″ rainstorm, much research has focused on the contribution of climate change, limited attention has been paid to th…	Article	Scopus	2-s2.0-85214917806"
Enhancing urban flood hazard assessment: A comparative analysis of frequency ratio and xgboost models for precision risk mapping	3	2025	Ecological Engineering and Environmental Technology	1	10.12912/27197050/200141	https://www.scopus.com/inward/record.uri?eid=2-s2.0-85217494359&doi=10.12912%2f27197050%2f200141&partnerID=40&md5=589cc9d18909ce17626cc74c770888df	Urban flood hazard prediction should effectively balance accuracy and interpretability. This paper compares the performances of the Frequency Ratio method, a simple statistical technique, and XGBoost, a state-of-the-art machine learning algorithm for flood Hazard mapping in Beni Mellal (Morocco). The dataset was derived from preprocessed and standardized Sentinel-2 and Landsat 8 images, a Digital…	Article	Scopus	2-s2.0-85217494359"
History and dynamics of Fennoscandian Ice Sheet retreat, contemporary ice-dammed lake evolution, and faulting in the Torneträsk area, northwestern Sweden	3	2025	Cryosphere	0	10.5194/tc-19-347-2025	https://www.scopus.com/inward/record.uri?eid=2-s2.0-85217033089&doi=10.5194%2ftc-19-347-2025&partnerID=40&md5=80f03a41223d38e019f769e618fd5e64	The prospect of alarming levels of future sea level rise in response to the melting of the Antarctic and Greenland ice sheets affirms an urgency to better understand the dynamics of these retreating ice sheets. The history and dynamics of the ephemeral ice sheets of the Northern Hemisphere, such as the Fennoscandian Ice Sheet, reconstructed from glacial geomorphology, can thus serve as a useful a…	Article	Scopus	2-s2.0-85217033089"
FRACTAL MODEL FOR HETEROGENEOUS EFFECTIVE DIFFUSION AND ITS APPLICATION IN COMPOSITIONAL SIMULATIONS OF CO2 FLOODING IN TIGHT RESERVOIRS	3	2025	Fractals	0	10.1142/S0218348X25500021	https://www.scopus.com/inward/record.uri?eid=2-s2.0-85212544894&doi=10.1142%2fS0218348X25500021&partnerID=40&md5=80489feeb747f7efa7466e1ff3146c5f	The extremely low porosity and permeability in tight reservoirs make diffusion effects significant and non-negligible. Accurately estimating diffusion coefficients is critical for predicting CO2-enhanced oil recovery and CO2 storage (CCUS-EOR) in such reservoirs. However, predicting effective vapor-liquid phase diffusion in porous media and incorporating it into large-scale compositional simulati…	Article	Scopus	2-s2.0-85212544894"
Synergy of Remote Sensing and Geospatial Technologies to Advance Sustainable Development Goals for Future Coastal Urbanization and Environmental Challenges in a Riverine Megacity	3	2025	ISPRS International Journal of Geo-Information	1	10.3390/ijgi14010030	https://www.scopus.com/inward/record.uri?eid=2-s2.0-85215671988&doi=10.3390%2fijgi14010030&partnerID=40&md5=17d09bfa0ee3f0a95e01e53594a538bf	Riverine coastal megacities, particularly in semi-arid South Asian regions, face escalating environmental challenges due to rapid urbanization and climate change. While previous studies have examined urban growth patterns or environmental impacts independently, there remains a critical gap in understanding the integrated impacts of land use/land cover (LULC) changes on both ecosystem vulnerabilit…	Article	Scopus	2-s2.0-85215671988"
Spatiotemporal distribution of GNSS-derived PWV in Australia from 2010 to 2019	3	2025	Geodesy and Geodynamics	0	10.1016/j.geog.2024.12.006	https://www.scopus.com/inward/record.uri?eid=2-s2.0-85219021087&doi=10.1016%2fj.geog.2024.12.006&partnerID=40&md5=ba2d750e6434e1e762f85997103f2b15	The weather in Australia is significantly influenced by water vapor evaporated from warm ocean surfaces, which is closely associated with various extreme weather events in the region, such as floods, droughts, and bushfires. This study utilizes Precipitable Water Vapor (PWV) data from 15 Global Navigation Satellite System (GNSS) stations spanning 2010 to 2019 to investigate the spatiotemporal dis…	Article	Scopus	2-s2.0-85219021087"
Sediment flow connectivity index data for the Apulia region (Italy): An open-source geodatabase and the innovative CONNECTOSED WebGIS platform	3	2025	Data in Brief	0	10.1016/j.dib.2024.111210	https://www.scopus.com/inward/record.uri?eid=2-s2.0-85212395617&doi=10.1016%2fj.dib.2024.111210&partnerID=40&md5=207cc38e69d707d97906bfefb0e16715	An open-source geodatabase and its associate WebGIS platform (CONNECTOSED) were developed to collect and utilize data for the Sediment Flow Connectivity Index (SfCI) for the Apulia region of southern Italy. Maps depicting sediment mobility and connectivity across the hydrographic basins of the Apulia region were generated and stored in the geodatabase. This geodatabase is organized into folders c…	Data paper	Scopus	2-s2.0-85212395617"
Multi-Parameter Investigation of Cretaceous to Palaeocene Sedimentary Sequences in the Anambra and Niger Delta Basins, Nigeria: Organic Matter Characterisation, Palynofacies and Implications for Palaeoclimate and Sea-Level Changes	3	2025	Geological Journal	0	10.1002/gj.5084	https://www.scopus.com/inward/record.uri?eid=2-s2.0-85209718294&doi=10.1002%2fgj.5084&partnerID=40&md5=518ce083252d70a712de08aef34d38d3	The Anambra Basin of Nigeria, part of the larger West and Central African Rift System (WCARS) across Africa, contains primarily Cretaceous to Palaeocene shallow to marginal marine and freshwater sedimentary deposits. The organic-rich deposits of the Cretaceous Nkporo and Mamu formations within the Anambra Basin and the Palaeocene Imo Formation of the Niger Delta Basin constitute important convent…	Article	Scopus	2-s2.0-85209718294"
Growing a community’s sense of ‘heritage’: a former mataī forest from SW Ōtautahi Christchurch and its nitrogen status, 860–1430 CE	3	2025	Journal of the Royal Society of New Zealand	0	10.1080/03036758.2023.2258802	https://www.scopus.com/inward/record.uri?eid=2-s2.0-85173942975&doi=10.1080%2f03036758.2023.2258802&partnerID=40&md5=ecf3bffd3f0120e4868870deab456c0a	As in many places, heritage narratives in Ōtautahi Christchurch remain focused on colonial times. To expand these narratives, we examined three subfossil mataī (Prumnopitys taxifolia) excavated along a 700 m arc during residential subdivision earthworks. Characterisation used δ 15N, radiocarbon, and ring width measurements. Conventional (uncalibrated) radiocarbon ages were 1222 BP (calibrated med…	Article	Scopus	2-s2.0-85173942975"
Viscous compression of clay and peat	3	2025	Earth-Science Reviews	0	10.1016/j.earscirev.2024.104993	https://www.scopus.com/inward/record.uri?eid=2-s2.0-85210018533&doi=10.1016%2fj.earscirev.2024.104993&partnerID=40&md5=2731646ca93311cde0bbed12c91ddcdf	Viscous compression, the delayed slow compression of soils after loading, has emerged as a challenging process contributing to land subsidence in soft soil areas. Despite previous research on clay soils, there is still limited understanding of the processes and mechanisms of viscous compression of organic soils. As peat is more susceptible to viscous compression than clay, and the subsurface of s…	Review	Scopus	2-s2.0-85210018533"
Numerical simulation of the movement of the water surface with macroscopic particles during a partial dam break for various complex reliefs	3	2025	Simulation	0	10.1177/00375497231156455	https://www.scopus.com/inward/record.uri?eid=2-s2.0-85205865632&doi=10.1177%2f00375497231156455&partnerID=40&md5=fa75ed45c51321b3f138fc775fcc3842	In this paper, it was considered a numerical simulation of the water surface movement during the partial collapse of the destruction of a dam with complex terrain. The numerical simulations took into account debris after a partial collapse of the dam, which imitates debris and moves downstream with the water flow. Carrying out these calculations brings the results closer to the real scenario. The…	Article	Scopus	2-s2.0-85205865632"
The role of community leadership in building community adaptive capacity to coastal hazards – Insights from neighborhood networks in Semarang, Indonesia	3	2025	Environmental Science and Policy	0	10.1016/j.envsci.2024.103963	https://www.scopus.com/inward/record.uri?eid=2-s2.0-85210541740&doi=10.1016%2fj.envsci.2024.103963&partnerID=40&md5=b802ea0f1a751981598206e1b9308547	Coastal communities in the Global South face significant challenges due to urbanization, population growth, and climate change-induced sea level rise. This paper contributes to the study of community adaptation in these contexts by emphasizing the critical role of community leaders in developing, maintaining, and activating community adaptive capacity. Drawing on quantitative data from a househol…	Article	Scopus	2-s2.0-85210541740"
Assessing Water Level Variability in the Mekong Delta under the Impacts of Anthropogenic and Climatic Factors	3	2025	Journal of Environmental and Earth Sciences	0	10.30564/jees.v7i1.7355	https://www.scopus.com/inward/record.uri?eid=2-s2.0-85210402928&doi=10.30564%2fjees.v7i1.7355&partnerID=40&md5=025a0091c4e77b9bb8bae24a22901342	In recent years, the water level in the Mekong Delta (MD) has undergone changes, attributed to the impacts of anthropogenic activities and climate change. Declining water levels have had implications for various aspects of life and aquatic ecosystems in the lower basin water bodies. Analyzing long-term trends in rainfall and water levels is crucial for enhancing our understanding. This study aims…	Article	Scopus	2-s2.0-85210402928"
Analysis of extreme water levels on Feiyun River (Rui’an section) based on peaks-over-threshold (POT) model	3	2025	Hydrological Sciences Journal	0	10.1080/02626667.2024.2421954	https://www.scopus.com/inward/record.uri?eid=2-s2.0-85209576181&doi=10.1080%2f02626667.2024.2421954&partnerID=40&md5=527bc2747ca11d4e7978f42955b23f96	Feiyun River (Rui’an section) is a tidal reach, and the design water levels within different return periods are difficult to determine. Peaks-over-threshold (POT) analysis methods were used to study the water level maximums of the river section. The study results indicate that skew surges have a measurable impact on extreme water levels and are characterized by a sharp increase in wind speeds at …	Article	Scopus	2-s2.0-85209576181"
Perception and community input towards flash flood management in Mauritius Island	3	2025	Natural Hazards	0	10.1007/s11069-024-06777-w	https://www.scopus.com/inward/record.uri?eid=2-s2.0-85200415554&doi=10.1007%2fs11069-024-06777-w&partnerID=40&md5=204875b3258caf74587831a66491a1d8	Mauritius, an island nation in the Indian Ocean, has been experiencing, during the summer seasons, an increasing frequency and intensity of torrential rainfall events which have the potential to cause severe flooding. The flood problem is further intensified by the topography of the island and the location of most of the infrastructure within the flat plain surrounding the higher elevation region…	Article	Scopus	2-s2.0-85200415554"
Remote sensing and GPS tracking reveal temporal shifts in habitat use in nonbreeding Black-tailed Godwits	3	2025	Journal of Applied Ecology	0	10.1111/1365-2664.14827	https://www.scopus.com/inward/record.uri?eid=2-s2.0-85208926452&doi=10.1111%2f1365-2664.14827&partnerID=40&md5=032e2dd70d527daa03a80b56f4efb893	Knowledge of the habitat requirements for migratory species throughout their full annual cycle is necessary for comprehensive species protection plans. By describing seasonal shifts of space-use patterns in a key nonbreeding area, the Senegal Delta (Mauritania, Senegal), this study addresses a significant knowledge gap in the annual cycle of the rapidly declining continental Black-tailed Godwit L…	Article	Scopus	2-s2.0-85208926452"
Rapid Expansion of Coastal Mangrove Forest in Guangxi Beibu Gulf: Patterns, Drivers, and Impacts	3	2025	IEEE Journal of Selected Topics in Applied Earth Observations and Remote Sensing	0	10.1109/JSTARS.2024.3454976	https://www.scopus.com/inward/record.uri?eid=2-s2.0-85203524788&doi=10.1109%2fJSTARS.2024.3454976&partnerID=40&md5=578a8097ab22c1ac04992d6841c40e00	Mangroves are crucial ecosystems with significant ecological and economic roles, providing habitat for diverse species, storm protection, and carbon sequestration. While many mangroves worldwide have faced substantial losses, China has seen notable recovery. Understanding the expansion patterns of mangroves necessitates high-resolution, large-scale monitoring of their coverage over time. In this …
Research progress and prospects of urban flooding simulation: From traditional numerical models to deep learning approaches	3	2025	Environmental Modelling and Software	5	10.1016/j.envsoft.2024.106213	https://www.scopus.com/inward/record.uri?eid=2-s2.0-85204092625&doi=10.1016%2fj.envsoft.2024.106213&partnerID=40&md5=12477fb1d40fa410e035fe56b5d9856b	The rise in urban flooding events poses a threat to public safety, property, and economic stability. To prevent urban flooding and manage stormwater effectively, relying solely on engineering solutions is insufficient. Therefore, it is critical to implement non-engineering measures such as urban flood warnings and forecasting. This article reviews the characteristics of different urban flood mode…	Review	Scopus	2-s2.0-85204092625"
Generation and selection of training events for surrogate flood inundation models	2	2025	Journal of Environmental Management	1	10.1016/j.jenvman.2024.123570	https://www.scopus.com/inward/record.uri?eid=2-s2.0-85211067811&doi=10.1016%2fj.jenvman.2024.123570&partnerID=40&md5=d633c2e032fd07e4c87e90fc44e84627	The destructive and life-threatening nature of flood events calls for fast and accurate methods to predict dynamic flood behaviour. Data-driven surrogate models have been developed to quickly predict flood inundation, though their accuracy relies on the available flood information for model training and validation. Flood observations are rarely available at high spatial and temporal scales, and t…	Article	Scopus	2-s2.0-85211067811"
A study on classification of vegetation zones based on flow regimes in Riparian wetlands	3	2025	Ecological Engineering	1	10.1016/j.ecoleng.2024.107429	https://www.scopus.com/inward/record.uri?eid=2-s2.0-85207755099&doi=10.1016%2fj.ecoleng.2024.107429&partnerID=40&md5=2689af1a2bd79b19749f754fad826f04	Wetlands play an important role in cycling water resources, organic matter, water purification, and ecosystem conservation. Understanding flow regimes is essential for effective wetland management because it significantly influences wetland succession and circulation. This study aims to develop a methodology for quantifying flow regimes of the Jangdan Wetland (Imjin River) and the Binae Wetland (…	Article	Scopus	2-s2.0-85207755099"
DEM-based pluvial flood inundation modeling at a metropolitan scale	3	2025	Environmental Modelling and Software	1	10.1016/j.envsoft.2024.106226	https://www.scopus.com/inward/record.uri?eid=2-s2.0-85204907236&doi=10.1016%2fj.envsoft.2024.106226&partnerID=40&md5=3f69f45c1fd81728cdde9126ccd0090d	The global increase in urban flooding presents a substantial challenge that affects communities across the globe. This study introduces a post-flood inundation modeling framework tailored to pluvial floods on a metropolitan scale. We employ a dual drainage modeling approach for enhanced accuracy. The framework comprises two primary components: a Storm Water Management Model (SWMM) for simulating …	Article	Scopus	2-s2.0-85204907236"
Co-producing new knowledge systems for resilient and just coastal cities: A social-ecological-technological systems framework for data visualization	3	2025	Cities	1	10.1016/j.cities.2024.105513	https://www.scopus.com/inward/record.uri?eid=2-s2.0-85208189018&doi=10.1016%2fj.cities.2024.105513&partnerID=40&md5=01f2f650dc2f2b57fe45ff34937b632f	With increasing frequency and severity, coastal cities are facing the effects of extreme weather events, such as sea-level rise, storm surges, hurricanes, and various types of flooding. Recent urban resilience scholarship suggests that responding to the cascading complexities of climate change requires an understanding of cities as social-ecological-technological systems, or SETS. Advances in dat…
Development of an inclusive, scalable, and flexible hydrologic modeling system: Establishing integrated flood simulation system at agricultural watersheds	2	2025	Environmental Modelling and Software	0	10.1016/j.envsoft.2024.106225	https://www.scopus.com/inward/record.uri?eid=2-s2.0-85205296767&doi=10.1016%2fj.envsoft.2024.106225&partnerID=40&md5=91280c3fda6c7169f2c67e4a130bca97	In this study, we developed a comprehensive hydrological modeling system to address the diverse needs of hydrologists and researchers. The system comprised nine modules, each serving a specific purpose. These modules include a multiplicative random cascade model, frequency analysis, inflow simulation, Hydrologic Engineering Center – 5, Hydrologic Engineering Center – River Analysis System, and fa…	Article	Scopus	2-s2.0-85205296767"
Coastal Flood Induced Salinity Intrusion Risk Assessment Using a Spatial Multi-criteria Approach in the South-Western Bangladesh	1	2025	Earth Systems and Environment	7	10.1007/s41748-024-00399-9	https://www.scopus.com/inward/record.uri?eid=2-s2.0-85191970086&doi=10.1007%2fs41748-024-00399-9&partnerID=40&md5=0fcfc738adc0d484c4517b227e2fd99f	Bangladesh is extremely vulnerable to sea-level rise and other climate-induced extreme events, such as flooding, storm surge, and salinity intrusion. The south-western coastal region of Bangladesh is particularly vulnerable to salinity intrusion caused by cyclone induced storm surges and coastal floods. Salinity intrusion endanger land productivity by increasing both soil and surface water salini…	Article	Scopus	2-s2.0-85191970086"
Insights into the public engagement of coastal geoscientists	3	2024	Environmental Science and Policy	0	10.1016/j.envsci.2024.103943	https://www.scopus.com/inward/record.uri?eid=2-s2.0-85208570408&doi=10.1016%2fj.envsci.2024.103943&partnerID=40&md5=173157b9b23c1b93b1582feb6139d610	The scientific field of coastal geoscience and engineering addresses crucial issues such as coastal evolution, the impacts of sea level rise, and effective coastal management. These concerns have become increasingly relevant in the current global scenario marked by socio-demographic development along coastal areas facing the effects of climate change. Furthermore, communication by scientists/engi…	Article	Scopus	2-s2.0-85208570408"
Evaluation of fluid mobility and factors influencing the deep tight sandstone of the third member of the Shahejie formation in the Jiyang depression, Bohai Bay Basin	3	2024	Marine and Petroleum Geology	0	10.1016/j.marpetgeo.2024.107090	https://www.scopus.com/inward/record.uri?eid=2-s2.0-85203664470&doi=10.1016%2fj.marpetgeo.2024.107090&partnerID=40&md5=17e2ae90cf741bdbff0a85b9556bc19b	The Paleogene lacustrine delta–turbidite facies sandstones of the Third Member of the Shahejie Formation (Es3) in the Linnan Depression have abundant tight oil resources. Movable fluids can independently characterize reservoir fluid mobility and recovery efficiency, which are essential for accurate reservoir assessment and efficient development and evaluation of oil reservoirs. Systematic researc…	Article	Scopus	2-s2.0-85203664470"
Tipping points in river deltas	3	2024	Nature Reviews Earth and Environment	0	10.1038/s43017-024-00610-5	https://www.scopus.com/inward/record.uri?eid=2-s2.0-85208933929&doi=10.1038%2fs43017-024-00610-5&partnerID=40&md5=4fce869c7b2a3b422b6657e2341339d3	River deltas are susceptible to rapid and irreversible regime shifts in channel morphodynamics, estuarine turbidity and coastal wetland state. In this Review, we discuss the tipping mechanisms and self-reinforcing feedbacks underlying these regime shifts. The propensity for tipping in deltas can be increased by climate and land-use changes, based on projections from published data from 47 deltas …	Review	Scopus	2-s2.0-85208933929"
Identifying the pattern of shallow groundwater hydrochemistry and its driving factors in a typical estuarine delta of Poyang Lake watershed, China: Insights into water quality assessment	3	2024	Journal of Hydrology: Regional Studies	1	10.1016/j.ejrh.2024.102049	https://www.scopus.com/inward/record.uri?eid=2-s2.0-85208032216&doi=10.1016%2fj.ejrh.2024.102049&partnerID=40&md5=4e715002e8eac2a57a02cb10e80836c2	Study region: A typical estuarine delta of Gan−Xiu River within Poyang Lake watershed, situated in the north of Jiangxi Province, China Study focus: Although groundwater is considered as a crucial water resource for social development and public health, it presents significant challenges in preventing the deterioration of groundwater quality in the seasonal floodplain regions. Hence, this study f…	Article	Scopus	2-s2.0-85208032216"
Key aspects of seawater intrusion in the Dniester River during storm surges	2	2024	Visnyk of V. N. Karazin Kharkiv National University, series 'Geology. Geography. Ecology'	0	10.26565/2410-7360-2024-61-22	https://www.scopus.com/inward/record.uri?eid=2-s2.0-85217710384&doi=10.26565%2f2410-7360-2024-61-22&partnerID=40&md5=79b7572792f71d071f4a4557c122d83a	Introduction. This article explores the potential for saline water from the Dniester Estuary to travel upstream into the mouth of the Dniester River, a critical area where the “Dniester” station supplies potable water to Odesa City and where the intake point of the Lower Dniester Irrigation System is located. The study is urgent due to the risk that saline water poses to the quality of drinking a…	Article	Scopus	2-s2.0-85217710384"
Modeling surge dynamics improves coastal flood estimates in a global set of tropical cyclones	2	2024	Communications Earth and Environment	1	10.1038/s43247-024-01707-x	https://www.scopus.com/inward/record.uri?eid=2-s2.0-85205477311&doi=10.1038%2fs43247-024-01707-x&partnerID=40&md5=499fbd10bde6a06a5c410e0eb69edaa7	Tropical cyclone-induced storm surge is a major coastal risk, which will be further amplified by rising sea levels under global warming. Here, we present a computational efficient, globally applicable modeling approach in which ocean surge and coastal inundation dynamics are modeled in a single step by the open-source solver GeoClaw. We compare our approach to two state-of-the-art, globally appli…	Article	Scopus	2-s2.0-85205477311"
Remote sensing-based decadal landform monitoring in island ecosystem	3	2024	Journal of Coastal Conservation	0	10.1007/s11852-024-01075-w	https://www.scopus.com/inward/record.uri?eid=2-s2.0-85206883395&doi=10.1007%2fs11852-024-01075-w&partnerID=40&md5=18e26a3e28dcb5962ee868e6bb997310	Global life-threatening weather conditions and sea level rise (SLR) increasingly impact coastal landforms and increase shoreline change. The island ecosystem is affected by many natural hazards, including flooding, saltwater intrusion, vegetation degradation, shoreline change and population growth. Simultaneously, urbanization and ecological diversification are also trigger the environmental degr…	Article	Scopus	2-s2.0-85206883395"
Features of the Velocity Distribution and Secondary Flow in a Compound Channel With Vegetation	3	2024	Hydrological Processes	0	10.1002/hyp.70001	https://www.scopus.com/inward/record.uri?eid=2-s2.0-85212096336&doi=10.1002%2fhyp.70001&partnerID=40&md5=826ad356d125e0a2e4c60da29b10bd0e	Aquatic vegetation is an important component of natural river ecosystem, usually growing in riverine, marsh, and coastal areas, interacting with water flow to form complex flow structure, which has an important impact on bank slope stability and flood discharge capacity of river channels. Four sets of indoor flume vegetation-flow experiments were conducted using a typical beach trough structure i…	Article	Scopus	2-s2.0-85212096336"
Habitat availability decline for waterbirds in a sensitive wetland: Climate change impact on the Ebro Delta	3	2024	Ecological Modelling	0	10.1016/j.ecolmodel.2024.110896	https://www.scopus.com/inward/record.uri?eid=2-s2.0-85205147959&doi=10.1016%2fj.ecolmodel.2024.110896&partnerID=40&md5=01be162bf561912f1a69c8114027d752	The highly biodiverse, productive and vulnerable areas, such as coastal wetlands, are increasingly threatened by human-induced disturbances, resulting in habitat loss. This habitat loss is a critical driver of biodiversity decline and significantly impacts species distribution and behavior, increasing the risk of extinctions. To address these concerns, we developed a Species Distribution Model (S…	Article	Scopus	2-s2.0-85205147959"
Shaping coastal nature-based solutions: Perceptions and policy priorities of living shorelines	3	2024	Nature-Based Solutions	1	10.1016/j.nbsj.2024.100179	https://www.scopus.com/inward/record.uri?eid=2-s2.0-85210298238&doi=10.1016%2fj.nbsj.2024.100179&partnerID=40&md5=795a1fe0135b434b1d83af428bc2ce74	Coastal nature-based solutions, such as living shorelines, are promoted as shoreline stabilization alternatives to hard infrastructure in the United States. In the state of Florida, where sea level rise and increasing storms impact coastal areas, living shorelines are a state research priority to support coastal risk reduction and resilience goals. However, while the ecological benefits of living…	Article	Scopus	2-s2.0-85210298238"
Saltwater intrusion and human health risks for coastal populations under 2050 climate scenarios	1	2024	Scientific Reports	5	10.1038/s41598-024-66956-4	https://www.scopus.com/inward/record.uri?eid=2-s2.0-85198059236&doi=10.1038%2fs41598-024-66956-4&partnerID=40&md5=c798a4e0f0557e068ff1b28a83102ac2	Populations consuming saline drinking water are at greater risk of high blood pressure and potentially other adverse health outcomes. We modelled data and used available datasets to identify countries of higher vulnerability to future saltwater intrusion associated with climate change in 2050 under Representative Concentration Pathways (RCP)4.5 and RCP8.5. We developed three vulnerability criteri…	Article	Scopus	2-s2.0-85198059236"
Mapping Sahelian groundwater-dependent ecosystems based on an updated typology; [基于更新分类的萨赫尔地区依赖地下水的生态系统绘图]; [Cartographie des écosystèmes dépendant des eaux souterraines au Sahel sur la base d’une typologie actualisée]; [Mapeamento dos ecossistemas dependentes das águas subterrâneas do Sahel com base numa tipologia atualizada]; [Cartografía de los ecosistemas dependientes de las aguas subterránea…	3	2024	Hydrogeology Journal	0	10.1007/s10040-024-02828-5	https://www.scopus.com/inward/record.uri?eid=2-s2.0-85210485398&doi=10.1007%2fs10040-024-02828-5&partnerID=40&md5=09cd3b579d8bbd3897ce09564ee06e41	The functionality of certain ecosystems depends on, or partially depends on, the presence of water under the ground or on its emergence to the surface. These ecosystems, referred to as groundwater-dependent ecosystems (GDEs), underpin national economies by sustaining essential goods such as fish, timber, and various nontimber products, as well as providing critical services such as water storage,…	Article	Scopus	2-s2.0-85210485398"
Fifty years marshland changes in a large floodplain lake: Natural driving or human impact?	3	2024	Journal of Hydrology: Regional Studies	0	10.1016/j.ejrh.2024.101966	https://www.scopus.com/inward/record.uri?eid=2-s2.0-85204558032&doi=10.1016%2fj.ejrh.2024.101966&partnerID=40&md5=b5b77f6f1f041c96688f356b0a7b6dd9	Study region: Poyang Lake, the largest freshwater floodplain lake in China. Study focus: Marshlands in a floodplain, as the typical natural wetland offering vital habitats for various organisms, are sensitive to environmental changes. The spatiotemporal changes of marshlands were investigated and their driving forces from both natural factors and human activities were discussed. The remote sensin…	Article	Scopus	2-s2.0-85204558032"
An operational discontinuous Galerkin shallow water model for coastal flood assessment	3	2024	Ocean Modelling	0	10.1016/j.ocemod.2024.102447	https://www.scopus.com/inward/record.uri?eid=2-s2.0-85206254883&doi=10.1016%2fj.ocemod.2024.102447&partnerID=40&md5=c50b9798710859eca835f81d8f8b550a	Hydrodynamic modeling for coastal flooding risk assessment is a highly relevant topic. Many operational tools available for this purpose use numerical techniques and implementation paradigms that reach their limits when confronted with modern requirements in terms of resolution and performances. In this work, we present a novel operational tool for coastal hazards predictions, currently employed …
High-resolution elevation models of Larsen B glaciers extracted from 1960s imagery	3	2024	Scientific Reports	0	10.1038/s41598-024-65081-6	https://www.scopus.com/inward/record.uri?eid=2-s2.0-85197705218&doi=10.1038%2fs41598-024-65081-6&partnerID=40&md5=562b120520ac18fe98a9b4cac0bb3bdc	Accelerated warming since the 1950s has caused dramatic change to ice shelves and outlet glaciers on the Antarctic Peninsula. Long observational records of ice loss in Antarctica are rare but essential to accurately inform mass balance estimates of glaciers. Here, we use aerial images from 1968 to reveal glacier configurations in the Larsen B region. We use structure-from-motion photogrammetry to…	Article	Scopus	2-s2.0-85197705218"
PuzzleAvatar: Assembling 3D Avatars from Personal Albums	3	2024	ACM Transactions on Graphics	0	10.1145/3687771	https://www.scopus.com/inward/record.uri?eid=2-s2.0-85209919176&doi=10.1145%2f3687771&partnerID=40&md5=89efc45f3a739e78ca4035a642c50b54	Generating personalized 3D avatars is crucial for AR/VR. However, recent text-to-3D methods that generate avatars for celebrities or fictional characters, struggle with everyday people. Methods for faithful reconstruction typically require full-body images in controlled settings. What if users could just upload their personal ""OOTD""(Outfit Of The Day) photo collection and get a faithful avatar …	Article	Scopus	2-s2.0-85209919176"
Coupling sewers to the surface: Systematic approaches to correcting data discrepancies for 1D-2D drainage modelling	3	2024	Journal of Hydrology	0	10.1016/j.jhydrol.2024.132239	https://www.scopus.com/inward/record.uri?eid=2-s2.0-85208134495&doi=10.1016%2fj.jhydrol.2024.132239&partnerID=40&md5=5108bdfcbaefb8ddcd1fdedca7d3d345	One-dimensional (1D) drainage models coupled with two-dimensional (2D) surface models have been recognised as most suitable for simulating pluvial floods in urban areas. However, discrepancies between the 1D drainage network and the 2D Digital Terrain Model (DTM) surface elevation datasets are often observed. These incompatibilities are commonly adjusted manually, impacting the transparency and r…	Article	Scopus	2-s2.0-85208134495"
A random forest machine learning model to detect fluvial hazards	1	2024	River Research and Applications	0	10.1002/rra.4353	https://www.scopus.com/inward/record.uri?eid=2-s2.0-85199259170&doi=10.1002%2frra.4353&partnerID=40&md5=16fb90a605fd7f21d826940e7733c45b	Fluvial hazards of river mobility and flooding are often problematic for road infrastructure and need to be considered in the planning process. The extent of river and road infrastructure networks and their tendency to be close to each other creates a need to be able to identify the most dangerous areas quickly and cost-effectively. In this study, we propose a novel methodology using random fores…	Article	Scopus	2-s2.0-85199259170"
Enhancing flood risk assessment in northern Morocco with tuned machine learning and advanced geospatial techniques	1	2024	Journal of Geographical Sciences	0	10.1007/s11442-024-2301-4	https://www.scopus.com/inward/record.uri?eid=2-s2.0-85211376238&doi=10.1007%2fs11442-024-2301-4&partnerID=40&md5=e903e54befed96df05534a64a7177f6a	Mapping floods is crucial for effective disaster management. This study focuses on flood assessment in northern Morocco, specifically Tangier, Tetouan, and Larache. Due to the lack of a comprehensive flood inventory map, we used unsupervised learning techniques, such as K-means clustering and fuzzy logic algorithms, to predict flood-prone areas. We identified nine conditioning factors influencing…	Article	Scopus	2-s2.0-85211376238"
Hydroclimatic Mapping in Geographical Atlases of the Baikal Region	3	2024	Geography and Natural Resources	0	10.1134/S1875372824700586	https://www.scopus.com/inward/record.uri?eid=2-s2.0-85217558577&doi=10.1134%2fS1875372824700586&partnerID=40&md5=664c84a130f5c778956605266e2bcc17	Abstract: This article discusses the theoretical and practical issues of hydroclimatic mapping. Hydroclimatic mapping is an important part of solving of environmental and water management problems, environmental management issues, and the adaptation of the population to climate change. Hydrological and climatic maps included in atlases of the Baikal region (Irkutsk Region: Ecological Conditions o…	Article	Scopus	2-s2.0-85217558577"
Iteratively coupled elastoplastic simulation of pumping-induced land deformation using a finite volume-finite element method	3	2024	Computers and Geotechnics	1	10.1016/j.compgeo.2024.106726	https://www.scopus.com/inward/record.uri?eid=2-s2.0-85203406237&doi=10.1016%2fj.compgeo.2024.106726&partnerID=40&md5=e7533c2b01245abc6798abe6fd111504	Most of the land subsidence numerical models introduced in the literature are based on limiting assumptions, such as one-dimensional land movement, uncoupled formulations, and linear elasticity
Quantitative identification of landslide hazard in mountainous open-pit mining areas combined with ascending and descending orbit InSAR technology	3	2024	Landslides	3	10.1007/s10346-024-02325-6	https://www.scopus.com/inward/record.uri?eid=2-s2.0-85201568105&doi=10.1007%2fs10346-024-02325-6&partnerID=40&md5=b8a6cfe887eddf827ef769890209da87	Numerous open-pit mines are scattered within the southern mountainous areas of China. Due to the complex mountainous terrain and abundant rainfall, surface disturbances caused by open-pit mining activities pose a serious risk of landslides. To identify potential landslide hazards in mountainous open-pit mining areas in advance, this study proposes a quantitative method that utilizes ascending and…	Article	Scopus	2-s2.0-85201568105"
Dissipation Scaled Internal Wave Drag in a Global Heterogeneously Coupled Internal/External Mode Total Water Level Model	3	2024	Journal of Advances in Modeling Earth Systems	0	10.1029/2024MS004502	https://www.scopus.com/inward/record.uri?eid=2-s2.0-85211249246&doi=10.1029%2f2024MS004502&partnerID=40&md5=b8846d1d59328905b166c231caf22746	This study showcases a global, heterogeneously coupled total water level system wherein salinity and temperature outputs from a coarser-resolution ((Formula presented.) 12 km) ocean general circulation model are used to calculate density-driven terms within a global, higher-resolution ((Formula presented.) 2.5 km) depth-averaged total water level model. We demonstrate that the inclusion of barocl…	Article	Scopus	2-s2.0-85211249246"
Manifestations of a glacier surge in central Himalaya using multi-temporal satellite data	3	2024	Environmental Science and Pollution Research	0	10.1007/s11356-024-35679-4	https://www.scopus.com/inward/record.uri?eid=2-s2.0-85211472955&doi=10.1007%2fs11356-024-35679-4&partnerID=40&md5=683e70c9df8482f25f7cc1eed45098f1	Our understanding of identifying and monitoring surge-type glacier distribution patterns, fluctuations, periodicities, and occurrence mechanism under the changing climate is challenging and scarce due to small numbers, limitations on the spatiotemporal coverage of remote sensing observations, and insufficient field-based glaciological data from the High Mountain Asia. The surging glaciers have ca…	Article	Scopus	2-s2.0-85211472955"
Evaluating socio-hydrological stress through potential stormwater harvesting sites using multi-criteria analysis in Mumbai, India	3	2024	Physics and Chemistry of the Earth	0	10.1016/j.pce.2024.103715	https://www.scopus.com/inward/record.uri?eid=2-s2.0-85202298382&doi=10.1016%2fj.pce.2024.103715&partnerID=40&md5=e895a67b33af74499b41bcd54babce87	Estimating stormwater harvesting (SWH) is a significant characteristic of enhancing regional water obtainability and thereby preserving water resources. The foremost aim of this study was to approximate suitable SWH locations in Mumbai using several physical and geomorphic parameters by employing the Geographical Information System (GIS) based Analytical Hierarchy Process (AHP) method. Several ob…	Article	Scopus	2-s2.0-85202298382"
Storm-induced marine flooding on Morocco’s Atlantic Coast — case of El Jadida Bay	1	2024	Natural Hazards	0	10.1007/s11069-024-06781-0	https://www.scopus.com/inward/record.uri?eid=2-s2.0-85198397111&doi=10.1007%2fs11069-024-06781-0&partnerID=40&md5=38c83796dba5f276df9540bfd07a37ab	Coastal regions are often exposed to marine floods, usually generated by storm surge events. Each year, they are responsible for major losses in terms of lives and economic infrastructures. Numerical models are crucial to understand, assess, and forecast these consequences, especially in the absence of direct observations of these hazardous events. The present study evaluates the impact of the tw…	Article	Scopus	2-s2.0-85198397111"
Dynamic Geo-Visualization of Urban Land Subsidence and Land Cover Data Using PS-InSAR and Google Earth Engine (GEE) for Spatial Planning Assessment	3	2024	Urban Science	0	10.3390/urbansci8040234	https://www.scopus.com/inward/record.uri?eid=2-s2.0-85213351592&doi=10.3390%2furbansci8040234&partnerID=40&md5=bed5e18a941612d1bd2e1cbcfc7cff6c	The North Java coastal area, known as the Pantura region, is experiencing significant land subsidence, with certain areas sinking up to 10 cm per year. Pekalongan is among the most affected, with subsidence rates between 10 and 19 cm annually, mainly due to groundwater extraction, sediment compaction, and coastal erosion. Other coastal cities, like Semarang and Demak, show rates averaging 4 to 10…	Article	Scopus	2-s2.0-85213351592"
Rising seas could cross thresholds for initiating coastal wetland drowning within decades across much of the United States	1	2024	Communications Earth and Environment	1	10.1038/s43247-024-01537-x	https://www.scopus.com/inward/record.uri?eid=2-s2.0-85198059152&doi=10.1038%2fs43247-024-01537-x&partnerID=40&md5=df21b482de8e80bc9b6c14e3825628e5	Accelerated sea-level rise is an existential threat to coastal wetlands, but the timing and extent of wetland drowning are debated. Recent data syntheses have clarified future relative sea-level rise exposure and sensitivity thresholds for drowning. Here, we integrate these advances to estimate when and where rising sea levels could cross thresholds for initiating wetland drowning across the cont…
The influence of astronomical tide phases on urban flooding during rainstorms: Application to Macau	3	2024	Journal of Hydrology: Regional Studies	0	10.1016/j.ejrh.2024.101998	https://www.scopus.com/inward/record.uri?eid=2-s2.0-85206606878&doi=10.1016%2fj.ejrh.2024.101998&partnerID=40&md5=d37bddb5e7f803027802df40e58ef0e2	Study region: The study area is the western part of the Macau Peninsula in China, with an area of 4.06 km2. Study focus: This study developed a coupled hydrological-hydraulic model that simulates the two-dimensional (2D) surface flow and one-dimensional (1D) drain pipe flow of compound inundation. The model was applied to Macau, China, as a study area, and the typhoon Mangkhut in 2018 was used as…	Article	Scopus	2-s2.0-85206606878"
Coastal Vulnerability Impact Assessment under Climate Change in the Arctic Coasts of Tromsø, Norway	1	2024	Earth (Switzerland)	0	10.3390/earth5040033	https://www.scopus.com/inward/record.uri?eid=2-s2.0-85213435929&doi=10.3390%2fearth5040033&partnerID=40&md5=57bc65242cf3548e3ec4838dff6ea68e	Arctic coastlines are the most vulnerable regions of the Earth, and local communities in those areas are being affected by rising sea levels and temperature. Therefore, Earth Observation combined with up-to-date geoinformation tools offers a dependable, cost-effective, and time-efficient approach to understanding the socioeconomic impact of climate changes in Arctic coastal areas. A promising app…	Article	Scopus	2-s2.0-85213435929"
The first spatio-temporal study of the microplastics and meso–macroplastics transport in the Romanian Danube	3	2024	Environmental Sciences Europe	1	10.1186/s12302-024-00969-8	https://www.scopus.com/inward/record.uri?eid=2-s2.0-85202964090&doi=10.1186%2fs12302-024-00969-8&partnerID=40&md5=8348800d55915b8e9f699b5d7cc8436b	Background: Transport, accumulation, and degradation of microplastics (MiPs) in the aquatic environment represent a significant concern to the researchers and policy-makers, due to the detrimental impact on biota and human health through food ingestion. Although consistent investigations and research data are available worldwide, comparing the results is still challenging due to the need for more…	Article	Scopus	2-s2.0-85202964090"
Effectiveness of Emergent Coastal Vegetation as a Defense System to Mitigate Debris Load on a Structure During Extreme Events	3	2024	Ocean Science Journal	1	10.1007/s12601-024-00188-5	https://www.scopus.com/inward/record.uri?eid=2-s2.0-85210076493&doi=10.1007%2fs12601-024-00188-5&partnerID=40&md5=1f103e2692d33c22957b6e9d593ecfa9	Recent research has shown the effectiveness of a vegetation patch in reducing the fluid force of an extreme surge. However, research on the loading behavior of debris such as shipping containers, in the presence of this coastal defense system, is limited to the best of this author’s knowledge. This study examines the behavior of impact loading on a column structure due to a modeled shipping conta…	Article	Scopus	2-s2.0-85210076493"
Lidar-Derived Decadal Change in Barrier Morphology: A Case Study of Waisanding, Taiwan	3	2024	Geosciences (Switzerland)	0	10.3390/geosciences14120318	https://www.scopus.com/inward/record.uri?eid=2-s2.0-85213203407&doi=10.3390%2fgeosciences14120318&partnerID=40&md5=87371d6eee8bd88882ac26d31f4da539	Barrier change is a complex process of evolution of coastal topography, which is related to the interaction of driving forces such as waves, tides and sea level rise (SLR) with beaches. The Waisanding Barrier (WSDB) in Taiwan has suffered from continuous beach erosion in recent decades. Some short-term studies have been carried out to understand the characteristics of the barrier change to provid…	Article	Scopus	2-s2.0-85213203407"
Mediterranean seagrasses provide essential coastal protection under climate change	3	2024	Scientific Reports	0	10.1038/s41598-024-81026-5	https://www.scopus.com/inward/record.uri?eid=2-s2.0-85211374069&doi=10.1038%2fs41598-024-81026-5&partnerID=40&md5=edc4563af2239bc87372d5315691849b	Seagrasses are vital in coastal areas, offering crucial ecosystem services and playing a relevant role in coastal protection. The decrease in the density of Mediterranean seagrasses over recent decades, due to warming and anthropogenic stressors, may imply a serious environmental threat. Here we quantify the role of coastal impact reduction induced by seagrass presence under present and future cl…	Article	Scopus	2-s2.0-85211374069"
Hindcasting the typhoon haiyan storm surge in coastal eastern leyte	1	2024	Tropical Cyclone Research and Review	0	10.1016/j.tcrr.2024.11.001	https://www.scopus.com/inward/record.uri?eid=2-s2.0-85211245163&doi=10.1016%2fj.tcrr.2024.11.001&partnerID=40&md5=a0d9db443b4780be378749bc7ff67ea7	This study introduces the ‘Zero-Point Boundary’ method to map the 2013 Typhoon Haiyan storm surge in coastal eastern Leyte. Utilising the ‘Rivera Dispersive Wave Model’ or RDM, we interpolated simulated storm surge and wave height data, subtracting them from a 5-m resolution digital terrain model raster provided by the National Mapping and Resource Information Authority (NAMRIA) to determine inun…	Article	Scopus	2-s2.0-85211245163"
Simulating the effects of sea level rise and soil salinization on adaptation and migration decisions in Mozambique	1	2024	Natural Hazards and Earth System Sciences	1	10.5194/nhess-24-4409-2024	https://www.scopus.com/inward/record.uri?eid=2-s2.0-85211596021&doi=10.5194%2fnhess-24-4409-2024&partnerID=40&md5=bb9a8d7e27ea02994a05cc8a41b37ff0	Coastal flooding and sea level rise (SLR) will affect farmers in coastal areas, as increasing salinity levels will reduce crop yields, leading to a loss of net annual income for farming communities. In response, farmers can take various actions. To assess such responses under SLR, we applied an agent-based model (ABM) to simulate the adaptation and migration decisions of farmers in coastal Mozamb…	Article	Scopus	2-s2.0-85211596021"
Fast recovery of North Atlantic sea level in response to atmospheric carbon dioxide removal	3	2024	Communications Earth and Environment	0	10.1038/s43247-024-01835-4	https://www.scopus.com/inward/record.uri?eid=2-s2.0-85208639118&doi=10.1038%2fs43247-024-01835-4&partnerID=40&md5=b0e7e515c5ac2189cfea28ea91fc48c7	Sea level rise due to anthropogenic warming threatens coastal environments and human societies, but its regional reversibility under successful climate mitigation efforts remains unclear. Here, we investigate sea level fluctuations in the Subpolar North Atlantic using idealized atmospheric carbon dioxide ramp-up and -down experiments. During the ramp-up period, the Subpolar North Atlantic experie…	Article	Scopus	2-s2.0-85208639118"
Degradation assessment of high-density polyethylene (HDPE) debris after long exposure to marine conditions	3	2024	Science of the Total Environment	1	10.1016/j.scitotenv.2024.176847	https://www.scopus.com/inward/record.uri?eid=2-s2.0-85206254027&doi=10.1016%2fj.scitotenv.2024.176847&partnerID=40&md5=bb79c125ae86024bbdf782be2b39fc6d	The degradation of high-density polyethylene (HDPE) in marine environments was investigated under various weathering conditions. HDPE debris were collected from coastal areas near Korinthos, Greece which had been exposed to marine conditions for durations ranging from a few months to several decades
User needs for coastal inundation at climate time scales: A multi-sectoral case study in the coproduction of knowledge	3	2024	Journal of the American Water Resources Association	0	10.1111/1752-1688.13230	https://www.scopus.com/inward/record.uri?eid=2-s2.0-85204218268&doi=10.1111%2f1752-1688.13230&partnerID=40&md5=79f4556a64970016a4d1dec2a8657b1c	Coastal regions are becoming increasingly vulnerable to flooding. Due to growing risk, there is a need for a variety of accessible flood inundation services and information to improve resilience and adaptation outcomes. To better understand these needs the National Oceanic and Atmospheric Administration's Office for Coastal Management and the Center for Operational Oceanographic Products and Serv…	Article	Scopus	2-s2.0-85204218268"
A blueprint for coupling a hydrological model with fine- and coarse-scale atmospheric regional climate change models for probabilistic streamflow projections	3	2024	Journal of Hydrology	0	10.1016/j.jhydrol.2024.132080	https://www.scopus.com/inward/record.uri?eid=2-s2.0-85206649692&doi=10.1016%2fj.jhydrol.2024.132080&partnerID=40&md5=1692292f9d1cdbec5347af48cae228f6	In cold regions, climate change, including warming and changes in snowmelt dynamics, have profound impacts on streamflow patterns, often leading to flooding events. Understanding the projected changes in hydrometeorological factors contributing to streamflow, such as snowmelt runoff and rain-on-snowmelt, is crucial for effective adaptation and mitigation strategies. It is also essential to consid…	Article	Scopus	2-s2.0-85206649692"
A fast and efficient method to estimate inland water levels using CYGNSS L1 data and DTMs: Application to Floods, lakes and reservoirs monitoring	1	2024	Journal of Hydrology	0	10.1016/j.jhydrol.2024.132258	https://www.scopus.com/inward/record.uri?eid=2-s2.0-85208127870&doi=10.1016%2fj.jhydrol.2024.132258&partnerID=40&md5=b74950aa67b3e584bfe87872d94e5648	Numerous studies have demonstrated the effectiveness of CYGNSS (Cyclone Global Navigation Satellite System) data to detect inland water bodies. However, most of them focus on the detection of surface water extent, rather than the water levels and depths. Most of the existing studies on inland water level altimetry using CYGNSS data are based on the CYGNSS raw IF (raw Intermediate Frequency) data,…	Article	Scopus	2-s2.0-85208127870"
Ice-Jam Flooding of the Peace–Athabasca Delta, Canada: Insights from Recent Notable Spring Breakup Events and Implications for Strategic Flow Releases from Upstream Dams	3	2024	Geosciences (Switzerland)	0	10.3390/geosciences14120335	https://www.scopus.com/inward/record.uri?eid=2-s2.0-85213229364&doi=10.3390%2fgeosciences14120335&partnerID=40&md5=9678008623633aeadeadfe10668c9d5b	Ice jamming is the primary mechanism that can generate overland flooding and recharge the isolated basins of the Peace–Athabasca Delta (PAD), a valuable ecosystem of international importance and the ancient homeland of the Indigenous Peoples of the region. Focusing on the regulated Peace River and the Peace Sector of the delta, which has been experiencing a drying trend in between rare ice-jam fl…	Article	Scopus	2-s2.0-85213229364"
The Impact of Hard Coal Mining on the Long-Term Spatio-Temporal Evolution of Land Subsidence in the Urban Area (Bielszowice, Poland)	3	2024	Resources	1	10.3390/resources13120167	https://www.scopus.com/inward/record.uri?eid=2-s2.0-85213551474&doi=10.3390%2fresources13120167&partnerID=40&md5=ed4ce2cffc0797d26ce02e35c05af0a2	This article presents the results of long-term monitoring of land subsidence in the Bielszowice area (Upper Silesian Coal Basin) using archival maps from the late 19th and 20th centuries, as well as contemporary LIDAR models from 2012 and 2022. The research work conducted included an analysis of subsidence caused by mining activities based on four terrain models: a historical terrain model obtain…
Compound effects of sea level and flow on river-induced flooding in coastal areas of southern Sweden	1	2024	Journal of Hydrology: Regional Studies	0	10.1016/j.ejrh.2024.102032	https://www.scopus.com/inward/record.uri?eid=2-s2.0-85207270695&doi=10.1016%2fj.ejrh.2024.102032&partnerID=40&md5=c56c2ee483f4d8bc3b1efe1a444c87dd	Study region: Rönne River, Säve River, and Höje River, Sweden. Study focus: River-induced flooding in coastal areas results from a multitude of drivers interacting in complex ways. The primary drivers are sea level (SL) and river flow (Q) that often exhibit coherent behavior to be considered in flood risk management. To describe and quantify the compound effects of SL and Q on flooding, a methodo…	Article	Scopus	2-s2.0-85207270695"
Modelling study on pedestrian evacuation dynamics considering exit selection behaviour under flood disaster	3	2024	Physics Letters, Section A: General, Atomic and Solid State Physics	0	10.1016/j.physleta.2024.129967	https://www.scopus.com/inward/record.uri?eid=2-s2.0-85207791985&doi=10.1016%2fj.physleta.2024.129967&partnerID=40&md5=37c9131067c8cb62251a505daf481817	Flood spreading in metro stations is a dangerous hazard that frequently causes casualties and property losses. However, pedestrian evacuation under flood spreading scenarios has not been fully investigated. To fill this gap,we propose an extend Floor-Field model incorporating flood spreading and exit selection behaviour of individuals. In the model, the dynamic flood spreading process on metro pl…
Nature-based solutions for coastal protection in the southern Caribbean	3	2024	Blue-Green Systems	2	10.2166/bgs.2024.013	https://www.scopus.com/inward/record.uri?eid=2-s2.0-85200637975&doi=10.2166%2fbgs.2024.013&partnerID=40&md5=739cafc362fa4543f8551c42b2a244bd	The coastal shores of Trinidad and Tobago are at high risk (69.5 and 42.7%, respectively) of inundation from storm surges, sea level rise, and coastal erosion. The impacts of these coastal processes are predicted to worsen with climate change. Naturebased solutions utilizing the planting and rehabilitation of mangroves and seagrass beds are proposed. Sustainable green-engineered coastal protectio…	Article	Scopus	2-s2.0-85200637975"
Including dynamic capacity impact in an improved model for optimal flood control operation in river-type reservoirs	3	2024	Journal of Hydrology	1	10.1016/j.jhydrol.2024.132163	https://www.scopus.com/inward/record.uri?eid=2-s2.0-85206822520&doi=10.1016%2fj.jhydrol.2024.132163&partnerID=40&md5=728b9ad13111b7c53da0a5880871bbe4	Flood control operations in river-type reservoirs are significantly affected by both the dynamic reservoir capacity and flood propagation within the reservoir area. However, the traditional reservoir flood control optimal operation (RFCOO) model is usually based on the static capacity method, which may bring large errors in scheduling calculations for river-type reservoirs. To address this issue,…
A novel back analysis framework for the probabilistic risk assessment of subaerial landslide-induced tsunami hazard	3	2024	Engineering Geology	0	10.1016/j.enggeo.2024.107801	https://www.scopus.com/inward/record.uri?eid=2-s2.0-85209399187&doi=10.1016%2fj.enggeo.2024.107801&partnerID=40&md5=1a4470b4d067e8ccf707d8799a7fa44d	Numerical simulation is important for the risk assessment of subaerial landslide-induced tsunami (SLIT) hazards
Iron-bound organic carbon declined after estuarine wetland reclamation into paddy fields	3	2024	Science of the Total Environment	0	10.1016/j.scitotenv.2024.177369	https://www.scopus.com/inward/record.uri?eid=2-s2.0-85208141267&doi=10.1016%2fj.scitotenv.2024.177369&partnerID=40&md5=173a9ab1c13892e1a06661636f7f2d47	Iron-bound organic carbon (Fe-OC) is a main pathway for the long-term maintenance of soil organic carbon (SOC), but research on its mechanism is still relatively weak. We investigated the coupling relationships among iron (Fe), carbon (C) and Fe-reducing bacteria (FeRB) in the soil of a reclaimed paddy field in comparison with natural Phragmites australis wetland in the Minjiang River estuary in …	Article	Scopus	2-s2.0-85208141267"
Permafrost thaw subsidence, sea-level rise, and erosion are transforming Alaska's Arctic coastal zone	3	2024	Proceedings of the National Academy of Sciences of the United States of America	0	10.1073/pnas.2409411121	https://www.scopus.com/inward/record.uri?eid=2-s2.0-85211416280&doi=10.1073%2fpnas.2409411121&partnerID=40&md5=eee8b11eae45d564289fddf5d709bcbd	Arctic shorelines are vulnerable to climate change impacts as sea level rises, permafrost thaws, storms intensify, and sea ice thins. Seventy-five years of aerial and satellite observations have established coastal erosion as an increasing Arctic hazard. However, other hazards at play-for instance, the cumulative impact that sea-level rise and permafrost thaw subsidence will have on permafrost sh…	Article	Scopus	2-s2.0-85211416280"
A Holistic Approach for Coastal–Watershed Management on Tourist Islands: A Case Study from Petra–Molyvos Coast, Lesvos Island (Greece)	3	2024	Geosciences (Switzerland)	0	10.3390/geosciences14120326	https://www.scopus.com/inward/record.uri?eid=2-s2.0-85213246098&doi=10.3390%2fgeosciences14120326&partnerID=40&md5=7335690d65a9789ccfa044446c2c6657	Shoreline configurations are a complex outcome of the dynamic interplay between natural forces and human actions. This interaction shapes unique coastal morphologies and affects sediment transport and erosion patterns along the coastline. Meanwhile, ephemeral river systems play a vital role in shaping coastlines and maintaining ecosystem sustainability, especially in island settings. In this cont…	Article	Scopus	2-s2.0-85213246098"
Rapid Mapping: Unmanned Aerial Vehicles and Mobile-Based Remote Sensing for Flash Flood Consequence Monitoring (A Case Study of Tsarevo Municipality, South Bulgarian Black Sea Coast)	3	2024	Urban Science	0	10.3390/urbansci8040255	https://www.scopus.com/inward/record.uri?eid=2-s2.0-85213281782&doi=10.3390%2furbansci8040255&partnerID=40&md5=1e4c204260041662049ab8418d792512	This research seeks to develop and test a rapid mapping approach using unmanned aerial vehicles (UAVs) and terrestrial laser scanning to provide precise, high-resolution spatial data for urban areas right after disasters. This mapping aims to support efforts to protect the population and infrastructure while analyzing the situation in affected areas. It focuses on flood-prone regions lacking mode…	Article	Scopus	2-s2.0-85213281782"
A high-resolution spatiotemporal morphological dataset: Port Aransas beach, Texas	3	2024	Data in Brief	0	10.1016/j.dib.2024.110948	https://www.scopus.com/inward/record.uri?eid=2-s2.0-85204349625&doi=10.1016%2fj.dib.2024.110948&partnerID=40&md5=b7773235c7377407324f86c9faea71d2	The study of beach morphology holds significant importance in coastal management, offering insights into coastal and environmental processes. It involves analyzing physical characteristics and beach features such as profile shape, slope, sediment composition, and grain size, as well as changes in elevation due to both erosion and accretion over time. Furthermore, studying changes in beach morphol…	Data paper	Scopus	2-s2.0-85204349625"
Coastal urban flood risk management: Challenges and opportunities − A systematic review	1	2024	Journal of Hydrology	4	10.1016/j.jhydrol.2024.132271	https://www.scopus.com/inward/record.uri?eid=2-s2.0-85208453795&doi=10.1016%2fj.jhydrol.2024.132271&partnerID=40&md5=dacb28d380296470d28c8201c61b8127	Generational mechanisms and spatio-temporal evolution patterns of coastal urban flood risk involve complex interactions between climate change, sea level rise and human-induced factors, necessitating integrated adaptive flood management strategies to mitigate evolving vulnerabilities. This systematic review offers a thorough assessment of the challenges and strategic opportunities for sustainable…	Article	Scopus	2-s2.0-85208453795"
Assessment of coastal flood risks in a selected urban area in Bangladesh	1	2024	Natural Hazards	2	10.1007/s11069-024-06752-5	https://www.scopus.com/inward/record.uri?eid=2-s2.0-85198079862&doi=10.1007%2fs11069-024-06752-5&partnerID=40&md5=db978030eb51e7a6041739be03b67153	The coastal Patuakhali district in Bangladesh is highly susceptible to catastrophic flooding due to its geophysical location. Saving the coastal settlements from these frequent and extreme flooding events is challenging. Thus, there is an urgent need for a detailed flood vulnerability, risk, and capacity assessment study in this area. This study attempted to provide a comprehensive assessment and…	Article	Scopus	2-s2.0-85198079862"
Climate adaptation in agricultural sector of coastal India: a comprehensive exploration of adaptation strategies	3	2024	Mitigation and Adaptation Strategies for Global Change	1	10.1007/s11027-024-10188-4	https://www.scopus.com/inward/record.uri?eid=2-s2.0-85211348657&doi=10.1007%2fs11027-024-10188-4&partnerID=40&md5=da9f81b3a1d5a1bb530ab62e95d17764	The coastal region of India stands out as one of the most climate-vulnerable areas globally. This vulnerability arises from the frequent occurrence of high-intensity cyclones, floods, and a rapid increase in salinity intrusion. The region’s primary livelihood largely relies on agriculture and related sectors, with a predominant presence of smallholder farming communities. Climate change and its a…	Article	Scopus	2-s2.0-85211348657"
Prediction of the impact of sea level rise in coastal areas where the tide embankments have been constructed	1	2024	Landscape and Urban Planning	1	10.1016/j.landurbplan.2024.105193	https://www.scopus.com/inward/record.uri?eid=2-s2.0-85201785127&doi=10.1016%2fj.landurbplan.2024.105193&partnerID=40&md5=f62b55d1bda2613e6f262a684fadbfde	After the Great East Japan Earthquake in 2011, the Japanese government reconstructed coastal protection facilities to mitigate extreme disasters and coastal erosion. However, the substantial compression of coastal zones poses a challenge in coping with sea level rise, while maintaining a sustainable coastal ecosystem. To clarify the impact of environmental factors and sea level rise on coastal ec…	Article	Scopus	2-s2.0-85201785127"
Mapping coastal green infrastructure along the Pondicherry coast using remote sensing data and machine learning algorithm	3	2024	Journal of Earth System Science	0	10.1007/s12040-024-02432-x	https://www.scopus.com/inward/record.uri?eid=2-s2.0-85208413252&doi=10.1007%2fs12040-024-02432-x&partnerID=40&md5=806c6902ee83cfe8435c54a19f87ef07	Coastal green infrastructure provides numerous ecosystem services, including flood protection, erosion control, carbon sequestration, and habitat for marine life. Mapping and monitoring these critical coastal habitats are essential for sustainable management and conservation efforts. This study employed the Google Earth Engine (GEE) cloud platform with high-resolution multispectral satellite imag…	Article	Scopus	2-s2.0-85208413252"
Effects of the Western Pacific Subtropical High on the urban heat island characteristics in the middle and lower reaches of the Yangtze River, China	3	2024	Computational Urban Science	0	10.1007/s43762-024-00135-z	https://www.scopus.com/inward/record.uri?eid=2-s2.0-85203439565&doi=10.1007%2fs43762-024-00135-z&partnerID=40&md5=3eb71f376a8ac3b519e6041801f56c7b	The middle and lower reaches of the Yangtze River are frequently affected by the Western Pacific Subtropical High (WPSH) in summer. This leads to phenomena including air subsidence, high temperatures, low rainfall, and weak winds, all of which affect the urban heat island (UHI) effect. Currently, there are few studies on the influence of WPSH on the UHI effect. In this study, we analysed the temp…	Article	Scopus	2-s2.0-85203439565"
Enhancing flood forecasting accuracy in Data-Scarce regions through advanced modeling approaches	1	2024	Journal of Hydrology	0	10.1016/j.jhydrol.2024.132283	https://www.scopus.com/inward/record.uri?eid=2-s2.0-85208599013&doi=10.1016%2fj.jhydrol.2024.132283&partnerID=40&md5=ce65e1e354856ac6303b4d6229fae43c	Flood forecasting in data-scarce regions poses significant challenges due to irregular rainfall patterns and limited hydrological monitoring networks, particularly in semi-arid regions in Africa, South America, and Asia. However, despite significant efforts and advancements, there remains a substantial gap in the accurate prediction of flood events necessary for effective risk management and miti…	Article	Scopus	2-s2.0-85208599013"
Climate change vulnerability assessment of Karşıyaka, İzmir	1	2024	Natural Hazards	2	10.1007/s11069-024-06798-5	https://www.scopus.com/inward/record.uri?eid=2-s2.0-85199523891&doi=10.1007%2fs11069-024-06798-5&partnerID=40&md5=3e841395e346f1a5eb03e5be176fb876	Cities are among the systems with the highest vulnerability to climate change impacts. These impacts greatly affect the population and physical infrastructure of the cities. Vulnerability assessment plays a significant role in identifying vulnerable areas to climate change in the city and developing adaptation solutions for these areas. This study aimed to determine and map the vulnerability leve…	Article	Scopus	2-s2.0-85199523891"
An Optimized Method for the Simultaneous Analysis of 16 Lipophilic Marine Toxins Using LC–MS/MS with Solid-Phase Extraction Cleanup in Seafood Matrices	3	2024	Ocean Science Journal	0	10.1007/s12601-024-00184-9	https://www.scopus.com/inward/record.uri?eid=2-s2.0-85209809441&doi=10.1007%2fs12601-024-00184-9&partnerID=40&md5=c4b63f2d36be35a97b905a221cdd2a36	Lipophilic marine toxins (LPMTs) are toxic secondary metabolites produced by microalgae. With rising sea surface temperatures driven by climate change, the spread of harmful microalgae is increasing. This study established and validated a simultaneous analysis method for 16 LPMTs, including compounds from the okadaic acid (OA), yessotoxin (YTX), azaspiracid (AZA), pectenotoxin (PTX), and cyclic i…	Article	Scopus	2-s2.0-85209809441"
Snow Avalanche Hazards and Avalanche-Prone Area Mapping in Tibet	3	2024	Geosciences (Switzerland)	0	10.3390/geosciences14120353	https://www.scopus.com/inward/record.uri?eid=2-s2.0-85213245277&doi=10.3390%2fgeosciences14120353&partnerID=40&md5=b4dbc2f1cdc1403f0d66cda44ae56194	Snow avalanche is one of the major natural hazards in the mountain region, yet it has received less attention compared to other mountain hazards, such as landslides, floods, and droughts. After a comprehensive overview of snow avalanche hazards in Tibet area, the spatial distribution and main driving factors of snow avalanche hazards in the high mountain region in Tibet were presented in the stud…	Article	Scopus	2-s2.0-85213245277"
Impact of crop types on land subsidence: a case study of Nourabad aquifer, Iran	3	2024	Environmental Monitoring and Assessment	0	10.1007/s10661-024-13453-w	https://www.scopus.com/inward/record.uri?eid=2-s2.0-85210472850&doi=10.1007%2fs10661-024-13453-w&partnerID=40&md5=3b0954af2cf610f1d74c9986c18695db	During the recent decades, subsidence has increasingly occurred in many countries around the world, with the case being even worse for developing countries like Iran. In Iran, the main factor contributing to the occurrence of land subsidence is excessive groundwater extraction of groundwater for agricultural activities. One of the best techniques for subsidence detection is differential interfero…	Article	Scopus	2-s2.0-85210472850"
Sea level rise and coastal flooding risks in the Gulf of Guinea	1	2024	Scientific Reports	1	10.1038/s41598-024-80748-w	https://www.scopus.com/inward/record.uri?eid=2-s2.0-85210513229&doi=10.1038%2fs41598-024-80748-w&partnerID=40&md5=a50bde370d7f688ce1efa5b891c9cfd0	The Gulf of Guinea (GoG) is highly vulnerable to sea level rise, with projections indicating a significant increase in permanently inundated land by 2100, ranging from 1,458.1 to 4,331.7 km2. This study evaluates the severity of potential coastal inundation in the GoG by comparing sea level rise projections from eight reliable CMIP6 models with historical sea surface height (SSH) data from 1993 t…	Article	Scopus	2-s2.0-85210513229"
Improving Flood Streamflow Estimation of Ungauged Small Reservoir Basins Using Remote Sensing and Hydrological Modeling	3	2024	Remote Sensing	0	10.3390/rs16234399	https://www.scopus.com/inward/record.uri?eid=2-s2.0-85212391005&doi=10.3390%2frs16234399&partnerID=40&md5=fe5d6ae8cf5230bf23e65ecba90104c1	Small- and medium-sized reservoirs significantly alter natural flood processes, making it essential to understand their impact on runoff for effective water resource management. However, the lack of measured data for most small reservoirs poses challenges for accurately simulating their behavior. This study proposes a novel method that utilizes readily available satellite observation data, integr…	Article	Scopus	2-s2.0-85212391005"
Validating ex210Pb sediment dating methods applied to a large anthropogenically-impacted river basin	3	2024	Quaternary Geochronology	1	10.1016/j.quageo.2024.101615	https://www.scopus.com/inward/record.uri?eid=2-s2.0-85203192132&doi=10.1016%2fj.quageo.2024.101615&partnerID=40&md5=1f39f5c39356015bc8a8c8985c29194c	Sediment dynamics in five sites within the Mobile River Basin, Alabama, impacted by (i) dam-and-lock use, (ii) urbanization, (iii) industrial/mining practices, (iv) flooding, and (v) storm surge events were evaluated to understand better anthropogenic impacts on regional sediment budgets. Three widely used sediment dating models based on excess 210Pb (ex210Pb) (i.e., Constant Rate of Supply, CRS,…	Article	Scopus	2-s2.0-85203192132"
Modeling carbon dynamics from a heterogeneous watershed in the mid-Atlantic USA: A distributed-calibration and independent verification (DCIV) approach	3	2024	Science of the Total Environment	0	10.1016/j.scitotenv.2024.177271	https://www.scopus.com/inward/record.uri?eid=2-s2.0-85208462999&doi=10.1016%2fj.scitotenv.2024.177271&partnerID=40&md5=5c358c03c74186407068324d8e70b5df	The terrestrial ecosystem plays a vital role in regulating regional and global carbon budgets. Ecosystem models are extensively employed to estimate carbon fluxes across different spatial scales. However, there remains a need to reduce the uncertainties associated with model parameterization and input data. To address these limitations, we assessed a distributed-calibration and independent-verifi…
A Link Between U.S. East Coast Sea Level and North Atlantic Subtropical Ocean Heat Content	3	2024	Journal of Geophysical Research: Oceans	0	10.1029/2024JC021425	https://www.scopus.com/inward/record.uri?eid=2-s2.0-85211155845&doi=10.1029%2f2024JC021425&partnerID=40&md5=ebdce24d26809c3ffa7e613c61ef9ac0	Using a recently developed 1/12th degree regional ocean model, we establish a link between U.S. East Coast sea level variability and offshore upper ocean heat content change. This link manifests as a cross-shore mass redistribution driven by an offshore thermosteric sea level response to subsurface warming or cooling. Approximately 50% of simulated monthly to interannual coastal sea level varianc…	Article	Scopus	2-s2.0-85211155845"
Interaction between formal and informal actors in the shadow of policymaking: Case studies of community-based urban pluvial flood risk management in Pearl River Delta cities	3	2024	Journal of Urban Management	0	10.1016/j.jum.2024.07.001	https://www.scopus.com/inward/record.uri?eid=2-s2.0-85198565934&doi=10.1016%2fj.jum.2024.07.001&partnerID=40&md5=13c6c5bf06a5b566465fa26136519f33	Policymakers increasingly integrate urban pluvial flood risk management into multiple strategies, acknowledging that local contexts and the actors involved are crucial. However, the literature on the decision-making processes of community-based pluvial flood risk management sheds little light on how local formal and informal actors relate to each other. This paper contributes to filling this rese…	Article	Scopus	2-s2.0-85198565934"
Dynamic analysis of soil erosion and sediment yield engrossment involving rainfall, land use and land cover impacts using GIS-based RUSLE & SDR modeling: southern western Ghats River Basin of Kerala, India	3	2024	Geosciences Journal	0	10.1007/s12303-024-0042-0	https://www.scopus.com/inward/record.uri?eid=2-s2.0-85205881782&doi=10.1007%2fs12303-024-0042-0&partnerID=40&md5=45f26580491cc086f3c02dc0b4cb43ef	Soil erosion inventory of a river basin is vital for effective soil conservation and sustainable development considering the ongoing Global change. In the current study, gross soil erosion rates (A) are estimated for a mountainous river in a tropical climate, the Karamana River Basin (KRB), southern India by utilizing the Revised Universal Soil Loss Equation (RUSLE). The RUSLE model computes ‘A’,…
An integrated coastal exposure modelling approach to assist mangrove ecosystem based disaster risk reduction (Eco-DRR) in Tamil Nadu, India	1	2024	Progress in Disaster Science	0	10.1016/j.pdisas.2024.100388	https://www.scopus.com/inward/record.uri?eid=2-s2.0-85211030250&doi=10.1016%2fj.pdisas.2024.100388&partnerID=40&md5=a7cb3536059d850b9bb504608379c33d	This paper attempts to measure the role of the mangrove ecosystem in minimizing coastal exposure using the InVEST (V3.9.0) Coastal Vulnerability Assessment (CVA) model in Tamil Nadu, India. The result depicts that the exposure value of the Tamil Nadu coastal stretch varies from 1.71 to 4.78 on a five-point scale. More than half of the coastal segments in Tamil Nadu have high to very high exposure…	Article	Scopus	2-s2.0-85211030250"
Evaluating wetland ecosystem services value and dominant functions: Insights from the Pearl River Delta	2	2024	Journal of Environmental Management	2	10.1016/j.jenvman.2024.123069	https://www.scopus.com/inward/record.uri?eid=2-s2.0-85207597016&doi=10.1016%2fj.jenvman.2024.123069&partnerID=40&md5=4e48641ccd84e485c46a27049787543b	Weakening wetland ecosystem services (ES) significantly hinders the achievement of the Sustainable Development Goals (SDGs). It is essential to combine multiple methods for evaluating wetland ecosystem services value (ESV) and to clearly depict the spatial distribution of ESVs. Based on the local conditions of the Pearl River Delta (PRD), this study proposed a monetary evaluation system for wetla…	Article	Scopus	2-s2.0-85207597016"
Response of estuarine morphology to storm surge barriers, closure dams and sea level rise	3	2024	Geomorphology	0	10.1016/j.geomorph.2024.109462	https://www.scopus.com/inward/record.uri?eid=2-s2.0-85208065096&doi=10.1016%2fj.geomorph.2024.109462&partnerID=40&md5=ba37d852ffaf32312e750af443af2a49	Storm surge barriers and closure dams influence estuarine morphology. Minimizing consequential ecological impacts requires a thorough understanding of the morphological adaptation mechanisms and associated time scales. Both are unraveled using three decades of morphological measurements on the adaptation of the Eastern Scheldt estuary (The Netherlands) to a storm surge barrier and closure dams. B…	Article	Scopus	2-s2.0-85208065096"
Evaluating the Enhanced Bathtub Model for Coastal Flood Risk Assessment in Table Bay, South Africa	1	2024	Transactions in GIS	0	10.1111/tgis.13268	https://www.scopus.com/inward/record.uri?eid=2-s2.0-85207861653&doi=10.1111%2ftgis.13268&partnerID=40&md5=642ebf99c10645b6f69dfe067353381d	Coastal zones are susceptible to increasing pressures from urban development and natural hazards, such as storm events, climate change, and rising sea levels. The GIS-based enhanced bathtub model (eBTM) enables the identification of areas at risk of flooding as a baseline for disaster management and coastal adaptation. This study aims to establish the methodological robustness of the eBTM for coa…	Article	Scopus	2-s2.0-85207861653"
Vulnerability assessment of English and Welsh coastal areas	1	2024	Scientific Reports	0	10.1038/s41598-024-78238-0	https://www.scopus.com/inward/record.uri?eid=2-s2.0-85209478927&doi=10.1038%2fs41598-024-78238-0&partnerID=40&md5=52c9e8508d9f960c07851c179c8ebfa7	The escalating threat of climate change has placed global coastal communities at risk, with rising sea levels and intensified storm events presenting unprecedented challenges. Coastal vulnerability assessments, conducted every 3–5 years, are crucial. This empirical study assesses the Coastal Vulnerability Index (CVI) for the distinct coastal contexts of Dawlish, Happisburgh (England), and Aberyst…	Article	Scopus	2-s2.0-85209478927"
Accurate simulation of extreme rainfall–flood events via an improved distributed hydrological model	3	2024	Journal of Hydrology	0	10.1016/j.jhydrol.2024.132190	https://www.scopus.com/inward/record.uri?eid=2-s2.0-85206993283&doi=10.1016%2fj.jhydrol.2024.132190&partnerID=40&md5=4a13dfdc48fd997792accab89a653c36	Recently, the high incidence of extreme rainfall and flood events worldwide has severely harmed regional economies and societies. Therefore, flood simulations and forecasts, which can provide key technical support for regional flood control and disaster reduction, are urgently needed. The Liuxihe model, as a fully distributed, physically based hydrological model, was improved in this study to sim…
Anthropogenic effects on flood hazards in a hyper-arid watershed: The 2015 Atacama floods	3	2024	Earth Surface Processes and Landforms	1	10.1002/esp.6017	https://www.scopus.com/inward/record.uri?eid=2-s2.0-85208946353&doi=10.1002%2fesp.6017&partnerID=40&md5=9a566ea0a04671174f8a911f40ceeeb0	An unprecedented precipitation event in the hyper-arid Atacama Desert of Northern Chile occurred in March 2015. Geomorphic alterations to the river channel and the coastal zone, coupled with the exceptional magnitude of the rainfall, caused catastrophic damage and loss of life. On the coast of the El Salado watershed, legacy mine tailings infilled the watershed-ocean connection, while the river c…	Article	Scopus	2-s2.0-85208946353"
Differential flood insurance participation and housing market trajectories under future coastal flooding in the United States	2	2024	Communications Earth and Environment	0	10.1038/s43247-024-01848-z	https://www.scopus.com/inward/record.uri?eid=2-s2.0-85208715334&doi=10.1038%2fs43247-024-01848-z&partnerID=40&md5=c07e628cf415dc6f3f26015e36e1dc5e	Communities respond to flooding events based upon risk perceptions and available adaptive behaviors (e.g., emigrating, purchasing insurance, constructing levees). Across the United States, sea level rise, intensifying storm-surges, and extreme rainfall may alter human-flood dynamics. Here, we use calibrated Socio-Environmental models of contiguous US coastal census tracts and two shared socio-eco…	Article	Scopus	2-s2.0-85208715334"
Integrating a multi-variable scenario with Attention-LSTM model to forecast long-term coastal beach erosion	1	2024	Science of the Total Environment	0	10.1016/j.scitotenv.2024.176257	https://www.scopus.com/inward/record.uri?eid=2-s2.0-85204518908&doi=10.1016%2fj.scitotenv.2024.176257&partnerID=40&md5=03fb0366152ae008eaf9b0bf71a16404	Beach erosion is an adverse impact of climate change and human development activities. Effective beach management necessitates integrating natural and anthropogenic factors to address future erosion trends, while most current prediction models focus only on natural factors, which may provide an incomplete and potentially inaccurate representation of erosion dynamics. This study enhances predictio…	Article	Scopus	2-s2.0-85204518908"
Spatiotemporal Evolution of the Dongting Lake Beach in Recent 90 Years	3	2024	Journal of Earth Science	0	10.1007/s12583-023-1867-6	https://www.scopus.com/inward/record.uri?eid=2-s2.0-85212673602&doi=10.1007%2fs12583-023-1867-6&partnerID=40&md5=56133850a0a003241b35a21c53616ccd	Using historical topographic maps and aerospace remote sensing data since the 1930s, this study investigates the spatial and temporal evolution of Dongting Lake beach. The evolution characteristics of the beaches in different regions and the related formation mechanism were also analyzed. The results show that Dongting Lake beach expanded from 1 622.17 km2 in 1938 to 1 962.28 km2 in 2018. With th…	Article	Scopus	2-s2.0-85212673602"
Impact of tropical cyclones and socioeconomic exposure on flood risk distribution in the Mekong Basin	2	2024	Communications Earth and Environment	0	10.1038/s43247-024-01868-9	https://www.scopus.com/inward/record.uri?eid=2-s2.0-85209122923&doi=10.1038%2fs43247-024-01868-9&partnerID=40&md5=009e5d52b087c4b79116c60aac5a4ca4	Tropical cyclones have a big impact on flood risk, and understanding how their activity interacts with population exposure under climate change is critical. Here we investigate spatiotemporal changes in flood risk using numerical models together with historical observations and future projections of tropical cyclone tracks. We find that tropical cyclone-related flood risk shifts from the Mekong D…	Article	Scopus	2-s2.0-85209122923"
Monitoring and Disaster Assessment of Glacier Lake Outburst in High Mountains Asian Using Multi-Satellites and HEC-RAS: A Case of Kyagar in 2018	3	2024	Remote Sensing	0	10.3390/rs16234447	https://www.scopus.com/inward/record.uri?eid=2-s2.0-85211945457&doi=10.3390%2frs16234447&partnerID=40&md5=6a1fe88e68b0991b57d49920d5de0a7a	The glaciers in the High Mountain Asia (HMA) region are highly vulnerable to global warming, posing significant threats to downstream populations and infrastructure through glacier lake outburst floods (GLOFs). The monitoring and early warnings of these events are challenging due to sparse observations in these remote regions. To explore reproducing the evolution of GLOFs with sparse observations…	Article	Scopus	2-s2.0-85211945457"
Mechanism of vertical displacement beneath shallow compression zone in coastal area	3	2024	Earth, Planets and Space	4	10.1186/s40623-024-02019-2	https://www.scopus.com/inward/record.uri?eid=2-s2.0-85193417616&doi=10.1186%2fs40623-024-02019-2&partnerID=40&md5=e698fb662276788a50b6b0e62097d997	Previous studies showed that there is a discrepancy between total subsidence (measured on the ground surface) and shallow compression (measured within several hundred meters beneath the ground surface) in Taiwan. This difference is referred to as deep displacement in this study. The variations of deep displacement are opposite to those of ground surface displacement and groundwater level within t…	Article	Scopus	2-s2.0-85193417616"
Calculating carbon: The value of information in precision for blue carbon restoration projects	3	2024	Journal of Environmental Management	0	10.1016/j.jenvman.2024.122657	https://www.scopus.com/inward/record.uri?eid=2-s2.0-85205442854&doi=10.1016%2fj.jenvman.2024.122657&partnerID=40&md5=55ec9b35bc79cc609bbc4c9a125d4183	Coastal wetland restoration projects can receive payments for ecosystem services but often occur in regions with limited data, and additional data collection can be financially prohibitive. Value of Information analysis can quantify the difference between the expected value of an action before and after new information has been collected, aiming to understand how much data is required to make dec…	Article	Scopus	2-s2.0-85205442854"
Coastal erosion and flooding risk assessment based on grid scale: A case study of six coastal metropolitan areas	1	2024	Science of the Total Environment	4	10.1016/j.scitotenv.2024.174393	https://www.scopus.com/inward/record.uri?eid=2-s2.0-85197115341&doi=10.1016%2fj.scitotenv.2024.174393&partnerID=40&md5=ee872d903aa87b604a4712750b312cfe	Coastal areas, situated at the critical juncture of sea-land interaction, are confronted with significant challenges from coastal erosion and flooding. It is imperative to evaluate these risks and offer scientific guidance to foster regional sustainable development. This article developed a coastal risk assessment model based on grid scale, integrating both coastal exposure and socio-ecological e…
Coastal Reclamation Embankment Deformation: Dynamic Monitoring and Future Trend Prediction Using Multi-Temporal InSAR Technology in Funing Bay, China	3	2024	Remote Sensing	0	10.3390/rs16224320	https://www.scopus.com/inward/record.uri?eid=2-s2.0-85210568438&doi=10.3390%2frs16224320&partnerID=40&md5=bddad86be6c2d0fe5b24586ad243269c	Reclamation is an effective strategy for alleviating land scarcity in coastal areas, thereby providing additional arable land and opportunities for marine ranching. Monitoring the safety of artificial reclamation embankments is crucial for protecting these reclaimed areas. This study employed synthetic aperture radar interferometry (InSAR) using 224 Sentinel-1A data, spanning from 9 January 2016 …	Article	Scopus	2-s2.0-85210568438"
Shoreline delineation and change analysis in response to sea level rise and coastal bathymetry along the coast of Visakhapatnam, India using high-resolution optical imagery	3	2024	Acta Geophysica	1	10.1007/s11600-024-01341-3	https://www.scopus.com/inward/record.uri?eid=2-s2.0-85189981648&doi=10.1007%2fs11600-024-01341-3&partnerID=40&md5=3e5a40844433917245503fe5ebb49b9d	Coastal morphology is persistently changing in structure and environment because of natural and anthropogenic effects. Consequently, determining the spatiotemporal variability of coastal areas has become a significant source of concern. The study focuses on automatic delineation of the shoreline using edge detection algorithms
Hydroacoustic Observations Reveal Drivers of Mixing and Salinization of a Karst Subterranean Estuary During Intense Precipitation	3	2024	Geophysical Research Letters	0	10.1029/2024GL109993	https://www.scopus.com/inward/record.uri?eid=2-s2.0-85209930907&doi=10.1029%2f2024GL109993&partnerID=40&md5=cf75b4e2c20a66f6b628f0bb8e8ac04f	Karst subterranean estuaries within globally ubiquitous carbonate aquifers are coastal groundwater ecosystems that provide an essential water resource for human populations. To understand the drivers of salinization within a coastal aquifer in the Yucatan Peninsula (Mexico), we employed hydroacoustics in flooded caves to observe how oceanic and atmospheric events facilitate mixing between the met…	Article	Scopus	2-s2.0-85209930907"
Simultaneously reducing methane emissions and arsenic mobility by birnessite in flooded paddy soil: Overlooked key role of organic polymerisation	3	2024	Science of the Total Environment	0	10.1016/j.scitotenv.2024.176167	https://www.scopus.com/inward/record.uri?eid=2-s2.0-85203661367&doi=10.1016%2fj.scitotenv.2024.176167&partnerID=40&md5=85aa7c97deceeba892428b17515dd59b	Flooding of paddy fields enhances methane (CH4) emissions and arsenic (As) mobilisation, which are crucial issues for agricultural greenhouse gas emissions and food safety. Birnessite (δ-MnO2) is a common natural oxidant and scavenger for heavy metals. In this study, birnessite was applied to As-contaminated paddy soil. The capacity for simultaneously alleviating CH4 emissions and As mobility was…	Article	Scopus	2-s2.0-85203661367"
Towards integrated flood management: Vulnerability and flood risk in the Ayeyarwady Delta of Myanmar	1	2024	International Journal of Disaster Risk Reduction	4	10.1016/j.ijdrr.2024.104723	https://www.scopus.com/inward/record.uri?eid=2-s2.0-85206824862&doi=10.1016%2fj.ijdrr.2024.104723&partnerID=40&md5=e46f1e678e81e9740f305f01592dfc91	Despite the rising global flood risk, the impacts of flooding remain systematically underestimated, leading to significant consequences for particularly vulnerable river deltas. Most studies focus either on single hazards or social vulnerability while overlooking the interconnected dynamics of deltaic social-ecological systems. In response to the first priority of the Sendai Framework, which call…	Article	Scopus	2-s2.0-85206824862"
Stochastic simulation of storm surge extremes along the contiguous United States coastlines using the max-stable process	1	2024	Communications Earth and Environment	5	10.1038/s43247-024-01206-z	https://www.scopus.com/inward/record.uri?eid=2-s2.0-85182436838&doi=10.1038%2fs43247-024-01206-z&partnerID=40&md5=aea1ab99c2a81ff929f34462c1838ee3	Extreme sea levels impact coastal society, property, and the environment. Various mitigation measures are engineered to reduce these impacts, which require extreme event probabilities typically estimated site-by-site. The site-by-site estimates usually have high uncertainty, are conditionally independent, and do not provide estimates for ungauged locations. In contrast, the max-stable process exp…	Article	Scopus	2-s2.0-85182436838"
Significant impacts of artificial regulation on nutrient concentrations and transport in Huanghe River	3	2024	Journal of Oceanology and Limnology	1	10.1007/s00343-024-3234-6	https://www.scopus.com/inward/record.uri?eid=2-s2.0-85199279599&doi=10.1007%2fs00343-024-3234-6&partnerID=40&md5=c4a92b4aa22fb93a2f3c05dee9fc5c94	Human perturbations such as dam regulation have led to significant changes in nutrient flux, structure, and spatiotemporal distribution through rivers and have greatly influenced coastal and estuarine ecological environments. Based on the data from 2001–2019, the impacts of the water-sediment regulation scheme (WSRS) in the Huanghe (Yellow) River on nutrient concentrations, forms, fluxes, and pot…
Overestimation of Mangroves Deterioration From Sea Level Rise in Tropical Deltas	2	2024	Geophysical Research Letters	3	10.1029/2024GL109675	https://www.scopus.com/inward/record.uri?eid=2-s2.0-85205760506&doi=10.1029%2f2024GL109675&partnerID=40&md5=0a4b1393dda1960482f61af5d10b8a04	Mangrove forests are critical coastal ecosystems that provide great socio-ecological services, which are also highly vulnerable to climate change, particularly to sea level rise (SLR). Here we assess changes in mangrove forests in four distinct river/tide/wave-dominant large deltas along the Indo-Pacific coast based on 1,336 remote sensing images by machine learning techniques. We find that mangr…	Article	Scopus	2-s2.0-85205760506"
Eastern Australian estuaries will transition to tidal flood regimes in coming decades	2	2024	Cambridge Prisms: Coastal Futures	0	10.1017/cft.2024.12	https://www.scopus.com/inward/record.uri?eid=2-s2.0-85215389016&doi=10.1017%2fcft.2024.12&partnerID=40&md5=5cc86d7410bf4383de0b6424ab54610a	Tidal flooding occurs when coastal water levels exceed impact-based flood thresholds due to tides alone, under average weather conditions. Transitions to tidal flood regimes are already underway for nuisance flood severities in harbours and bays and expected for higher severities in coming decades. In the first such regional assessment, we show that the same transition to tidally forced floods ca…	Article	Scopus	2-s2.0-85215389016"
Sea level variability in Gulf of Guinea from satellite altimetry	2	2024	Scientific Reports	6	10.1038/s41598-024-55170-x	https://www.scopus.com/inward/record.uri?eid=2-s2.0-85186180519&doi=10.1038%2fs41598-024-55170-x&partnerID=40&md5=64c308443d1d5956001c2c8300440249	Coastal zones with dense populations, low elevations and/or inadequate adaptive capacity are on the frontline of unprecedented impacts from climate change. The Gulf of Guinea (GoG), stretching from Liberia to Gabon, is in particular vulnerable to coastal flooding caused by local and/or climate-induced sea level rise. In this region, interannual to decadal coastal sea level changes remain poorly u…	Article	Scopus	2-s2.0-85186180519"
Mapping cumulative compound hydrometeorological and marine-induced risks on the NW Mediterranean coast	1	2024	Scientific Reports	2	10.1038/s41598-024-53899-z	https://www.scopus.com/inward/record.uri?eid=2-s2.0-85187178744&doi=10.1038%2fs41598-024-53899-z&partnerID=40&md5=08adfefe00f2cd4931faece6d0405be7	Coastal risks in the Mediterranean are a result of the complex interplay between hydrometeorological and marine hazards. The region encompasses areas with varying degrees of vulnerability to these hazards, as well as spatial variations in exposure values, making it essential to adopt a comprehensive and nuanced approach to risk assessment and management. It is worth noting that hydrometeorologica…	Article	Scopus	2-s2.0-85187178744"
Impact of Varying Ground Control Points Configurations on the Accuracy of Unmanned Aerial Vehicle-Based Digital Elevation Models	3	2024	International Journal of Geoinformatics	0	10.52939/ijg.v20i11.3705	https://www.scopus.com/inward/record.uri?eid=2-s2.0-85211351062&doi=10.52939%2fijg.v20i11.3705&partnerID=40&md5=5689fdd5589079229489ec17135da3a1	Ensuring the vertical and horizontal accuracy of UAV-DEM is crucial for precision of results in any geohazard modeling like flood modeling. Various factors affecting UAV-DEMs accuracy, particularly the number and spatial distribution of Ground Control Points (GCPs) used in the surveyed area. This study aimed to identify the most effective GCP configuration for the UAV-DEM by assessing its impact …	Article	Scopus	2-s2.0-85211351062"
2023 November Storm in The Port of Klaipeda; Why was The Port Closed?	3	2024	Pure and Applied Geophysics	0	10.1007/s00024-024-03596-9	https://www.scopus.com/inward/record.uri?eid=2-s2.0-85209708134&doi=10.1007%2fs00024-024-03596-9&partnerID=40&md5=e9397a6504c5490a6ed851117d15280b	This study examines the impact of storm surges, infragravity waves, wider area seiches and natural harbour oscillations (harbour seiches) on port operations in the Baltic Sea, with a particular emphasis on the Port of Klaipėda, all during the severe storm that occurred from November 22–24, 2023. The study examines the interplay between meteorological factors, such as changes in air pressure and w…	Article	Scopus	2-s2.0-85209708134"
Tracking the Filling, Outburst Flood and Resulting Subglacial Water Channel From a Large Canadian Arctic Subglacial Lake	3	2024	Geophysical Research Letters	0	10.1029/2024GL110456	https://www.scopus.com/inward/record.uri?eid=2-s2.0-85205970426&doi=10.1029%2f2024GL110456&partnerID=40&md5=002352b9c76392eb6a3244ad8128f06a	We use digital elevation models (DEMs) and ICESat-2 data to study the filling and outflow from a large subglacial lake under Manson Icefield in the Canadian Arctic. When full, the lake is ∼17 × 3 km with an area of 52 km2. Early in 2021 the ice surface over the center of the lake sank by >140 m implying a subglacial outburst flood of ∼4 km3. Rapid outflow occurred over ∼30 days at an average rate…	Article	Scopus	2-s2.0-85205970426"
Compound effects in complex estuary-ocean interaction region under various combination patterns of storm surge and fluvial floods	2	2024	Urban Climate	0	10.1016/j.uclim.2024.102186	https://www.scopus.com/inward/record.uri?eid=2-s2.0-85207700447&doi=10.1016%2fj.uclim.2024.102186&partnerID=40&md5=efbb4ae4fb0154735a4ad6008880141a	Estuary-ocean interaction regions typically confront compound floods caused by multiple drivers. However, current researches on formation mechanism and compound effect of such disaster remain inadequately profound. Therefore, this study proposed a framework to evaluate the encountering rules and hazards of compound flood based on Copula theory and hydrodynamic model. Taking Pearl River Delta (PRD…	Article	Scopus	2-s2.0-85207700447"
Strain Localization at Volcanoes Undergoing Extension: Investigation of Long-Term Deformation at Krafla and Askja Volcanic Systems in North Iceland	3	2024	Geophysical Research Letters	0	10.1029/2024GL110299	https://www.scopus.com/inward/record.uri?eid=2-s2.0-85208186373&doi=10.1029%2f2024GL110299&partnerID=40&md5=f142cb67453494069d27e9bd4296601b	Volcanoes in extensional environments may show gradual subsidence over decades during quiescent periods, due to various processes such as magma withdrawal, cooling, contraction, plate spreading and viscoelastic response. If significant rheological anomalies reside in volcano roots, due to the presence of magma and hot rock, they can influence the style of deformation. We use Finite Element Method…	Article	Scopus	2-s2.0-85208186373"
The effect of intentional summer flooding for mosquito control on the nitrogen dynamics of impounded Avicennia germinans mangrove forests	3	2024	Scientific Reports	1	10.1038/s41598-024-52248-4	https://www.scopus.com/inward/record.uri?eid=2-s2.0-85183037675&doi=10.1038%2fs41598-024-52248-4&partnerID=40&md5=eb9f83435fad0456b5de5c395dd07c4b	Coastal wetlands such as mangrove forests are breeding grounds for nuisance-causing insects. Rotational Impoundment Management (RIM) for mosquito control involves annual summer inundation of impounded mangrove forests with estuarine water during the summer half year. However, in addition to controlling mosquitos, RIM may change biogeochemical pathways. This study set out to investigate how RIM qu…	Article	Scopus	2-s2.0-85183037675"
Geostatistical Interpolation Approach for Improving Flood Simulation Within a Data-Scarce Region in the Tibetan Plateau	3	2024	Hydrological Processes	1	10.1002/hyp.15336	https://www.scopus.com/inward/record.uri?eid=2-s2.0-85210102121&doi=10.1002%2fhyp.15336&partnerID=40&md5=660fd13d01c42d116637162d9fa801b2	The complex orography of the Tibetan plateau (TP) and the scarcity and uneven spatial distribution of meteorological stations present significant challenges in accurately estimating meteorological variables for hydrological simulations. This study aims to enhance the accuracy of daily precipitation and temperature interpolation for hydrological simulations in the Lhasa River Basin (LRB), particul…	Article	Scopus	2-s2.0-85210102121"
Determining the factors impacting the quality of life among the general population in coastal communities in central Vietnam	3	2024	Scientific Reports	3	10.1038/s41598-024-57672-0	https://www.scopus.com/inward/record.uri?eid=2-s2.0-85188453337&doi=10.1038%2fs41598-024-57672-0&partnerID=40&md5=d28b5f083fef5b34a1de6c6eaa346838	People living in coastal areas are frequently affected by natural disasters, such as floods and storms. This study aimed to assess the quality of life (QoL) of people living in disadvantaged coastal communes (subdivision of Vietnam) and identify their associated factors by using the World Health Organization’s quality of life instrument (WHOQOL-BREF). To achieve this, a cross-sectional descriptiv…
Vulnerability indicators of seawater intrusion in offshore aquifers	3	2024	Journal of Hydrology	0	10.1016/j.jhydrol.2024.132004	https://www.scopus.com/inward/record.uri?eid=2-s2.0-85203875000&doi=10.1016%2fj.jhydrol.2024.132004&partnerID=40&md5=77293516e6b580c9e34cb4d3203fb89f	This study represents the first attempt to define vulnerability indicators for offshore fresh groundwater, extending prior analyses of the key threats to onshore coastal aquifers. The method applies an existing steady-state sharp-interface coastal aquifer model with semi-confined offshore extension to characterise the sensitivities of the tip and toe locations (top and bottom of the freshwater–se…	Article	Scopus	2-s2.0-85203875000"
Near field tsunamis on volcanic islands: Blueprint for risk management using Stromboli as a test bed	2	2024	Annals of Geophysics	1	10.4401/ag-9159	https://www.scopus.com/inward/record.uri?eid=2-s2.0-85209104656&doi=10.4401%2fag-9159&partnerID=40&md5=612406e246b4013a43efaa577700d096	At Stromboli, coastline populations are exposed to near-field tsunami generated by flank collapses. Landslides on the Sciara del Fuoco can generate waves arriving in the village in less than a few minutes. Due to the hazard posed on Stromboli by tsunami, we have focused our research on answering three key questions in terms of mitigation: (1) How can a tsunami be detected and characterized in rea…	Article	Scopus	2-s2.0-85209104656"
Changing sea level, changing shorelines: Integration of remote-sensing observations at the Terschelling barrier island	1	2024	Natural Hazards and Earth System Sciences	0	10.5194/nhess-24-4145-2024	https://www.scopus.com/inward/record.uri?eid=2-s2.0-85210918060&doi=10.5194%2fnhess-24-4145-2024&partnerID=40&md5=749942d707af80b67514a8da1bebb147	Sea level rise is associated with increased coastal erosion and inundation. However, the effects of sea level change on the shoreline can be enhanced or counteracted by vertical land motion and morphological processes. Therefore, knowledge about the individual contributions of sea level change, vertical land motion and morphodynamics on shoreline changes is necessary to make informed choices for …	Article	Scopus	2-s2.0-85210918060"
Applying the new multi-objective algorithms for the operation of a multi-reservoir system in hydropower plants	3	2024	Scientific Reports	7	10.1038/s41598-024-54326-z	https://www.scopus.com/inward/record.uri?eid=2-s2.0-85185148785&doi=10.1038%2fs41598-024-54326-z&partnerID=40&md5=cbce894d2d58f8f35ff03838f40fc5dc	The optimal operation of the multi-purpose reservoir system is a difficult, and, sometimes, non-linear problem in multi-objective optimization. By simulating biological behavior, meta-heuristic algorithms scan the decision space and can offer a set of points as a group of solutions to a problem. Because it is essential to simultaneously optimize several competing objectives and consider relevant …	Article	Scopus	2-s2.0-85185148785"
Tsunami propagation and flooding maps: An application for the Island of Lampedusa, Sicily Channel, Italy	1	2024	Earth Surface Processes and Landforms	1	10.1002/esp.5996	https://www.scopus.com/inward/record.uri?eid=2-s2.0-85204059833&doi=10.1002%2fesp.5996&partnerID=40&md5=5dd5f4a64df82166863d94f7135439a6	The Mediterranean coastlines are densely populated zones which host key socio-economic and commercial activities. For this reason, coastal areas are vulnerable sites in case of natural disasters as tsunamis that can strike coasts causing widespread damage to the population and facilities. For these reasons, several studies were performed over the last decade to study the impact of tsunami waves o…	Article	Scopus	2-s2.0-85204059833"
The Impact of Climate Change on Migration Patterns in Coastal Communities	2	2024	Climate	0	10.3390/cli12110180	https://www.scopus.com/inward/record.uri?eid=2-s2.0-85210562558&doi=10.3390%2fcli12110180&partnerID=40&md5=741bea7bb6776cbf1ec5d2b02024d84c	Climate change is a major global challenge affecting migration patterns, particularly in coastal communities vulnerable to sea-level rise, flooding, and extreme weather. Pakistan, with its extensive coastline and diverse environmental conditions, faces significant climate-induced migration issues, especially in Karachi, Thatta, Gwadar, Badin, and Muzaffargarh. This study aims to investigate the i…	Article	Scopus	2-s2.0-85210562558"
Distribution of economic damages due to climate-driven sea-level rise across European regions and sectors	1	2024	Scientific Reports	4	10.1038/s41598-023-48136-y	https://www.scopus.com/inward/record.uri?eid=2-s2.0-85182692533&doi=10.1038%2fs41598-023-48136-y&partnerID=40&md5=23d5adbdb47d0a180410082573cc48f3	Economic costs of climate change are conventionally assessed at the aggregated global and national levels, while adaptation is local. When present, regionalised assessments are confined to direct damages, hindered by both data and models’ limitations. This article goes beyond the aggregated analysis to explore direct and indirect economic consequences of sea level rise (SLR) at regional and secto…	Article	Scopus	2-s2.0-85182692533"
Risk of compound flooding substantially increases in the future Mekong River delta	1	2024	Natural Hazards and Earth System Sciences	1	10.5194/nhess-24-3627-2024	https://www.scopus.com/inward/record.uri?eid=2-s2.0-85207624167&doi=10.5194%2fnhess-24-3627-2024&partnerID=40&md5=54a4e0e7587a5601bd565752d728c731	Floods are consistently identified as the most serious global natural hazard, causing devastating loss of life and economic damage that runs into multiple billions of US dollars each year. At the coastline, many flood disasters are in fact compound flood events, with two or more flood drivers occurring concurrently or in quick succession. In coastal regions the combined effect of fluvial (river) …	Article	Scopus	2-s2.0-85207624167"
How do storm surge disaster losses affect economic development?: Perspectives from disaster prevention and mitigation capacity	2	2024	Science of the Total Environment	6	10.1016/j.scitotenv.2024.175526	https://www.scopus.com/inward/record.uri?eid=2-s2.0-85201769133&doi=10.1016%2fj.scitotenv.2024.175526&partnerID=40&md5=cbea589d9d66964e5d11c007de043155	Storm surge disasters have caused devastating losses to coastal areas, making disaster prevention and mitigation capacity (DPMC) critical in promoting high-quality and sustainable economic development. In this paper, the systematic construction of a comprehensive index of storm surge disaster losses (SSDLs) and DPMC in China is described respectively. Then, panel fixed effect and threshold models…	Article	Scopus	2-s2.0-85201769133"
A simple method to automatically remove artificial terrain from airborne LiDAR DTMs in plain areas	2	2024	Geomorphology	0	10.1016/j.geomorph.2024.109388	https://www.scopus.com/inward/record.uri?eid=2-s2.0-85201750919&doi=10.1016%2fj.geomorph.2024.109388&partnerID=40&md5=f16f1628deff803d69ec974b3c17680f	Alluvial plains are highly vulnerable to floods and ground disasters. Recent rapid urbanization and climate change have heightened disaster risks in urban areas. Geomorphological maps, crucial for estimating disaster risks, delineate landform boundaries based on patterns of concave breaks of slope and micro-landforms. However, enhancing the accuracy of such maps requires data extraction methods c…	Article	Scopus	2-s2.0-85201750919"
Assessing the Origin and Mapping the Extension of Salinity Around Shrimp Culture Ponds in Rio Grande Do Norte (Brazil)	3	2024	Hydrology	0	10.3390/hydrology11110188	https://www.scopus.com/inward/record.uri?eid=2-s2.0-85210582671&doi=10.3390%2fhydrology11110188&partnerID=40&md5=50228bcd32b20be841237a9e8e0ced0f	The increasing installation of shrimp farms in vulnerable coastal areas around the world generates an environmental impact and makes it urgent to develop methodologies and studies for assessing and scaling the potential risks and sustainability of these activities. One of the main hazards of these activities is that the prolonged inundation of excavated ponds for shrimp farming allows the percola…	Article	Scopus	2-s2.0-85210582671"
Flood regulation ecosystem services analysis and security pattern optimization for resilient management adapted to the complex terrain of coastal estuaries: A case study in Xiamen	3	2024	International Journal of Disaster Risk Reduction	0	10.1016/j.ijdrr.2024.104946	https://www.scopus.com/inward/record.uri?eid=2-s2.0-85208458059&doi=10.1016%2fj.ijdrr.2024.104946&partnerID=40&md5=6c3e8042367ce0687408d14e2a35ccc4	The flood risk in coastal areas has been exacerbated by global climate change. Research on flood risk assessment is emerging from the perspective of supply and demand for flood regulation ecosystem services (FRES). However, there are still limitations in the evaluation of lowland regulation, implementation of intelligent algorithms, comparison of multi-grain FRES supply and demand, and overall op…	Article	Scopus	2-s2.0-85208458059"
Identification of influencing factors and risk assessment of underground space flooding in the mountain city	3	2024	International Journal of Disaster Risk Reduction	2	10.1016/j.ijdrr.2024.104807	https://www.scopus.com/inward/record.uri?eid=2-s2.0-85203655373&doi=10.1016%2fj.ijdrr.2024.104807&partnerID=40&md5=79b61553b3216fb5acb9892470a97440	As a consequence of the process of urbanization, there is an increasing reliance on and exploitation of underground spaces. Moreover, these areas are susceptible to urban waterlogging, which can be difficult to drain, potentially leading to significant risks. At present, there are few simulations in hydrodynamic models that consider underground spaces. The risk of inundation of underground spaces…	Article	Scopus	2-s2.0-85203655373"
Effective Adaptation Options to Alleviate Nuisance Flooding in Coastal Megacities—Learning From Ho Chi Minh City, Vietnam	2	2024	Earth's Future	0	10.1029/2024EF004766	https://www.scopus.com/inward/record.uri?eid=2-s2.0-85209931053&doi=10.1029%2f2024EF004766&partnerID=40&md5=858e4d79c70be3b762177dfe40bfcafa	The economies and livelihoods of many coastal megacities are at serious risk from flooding, despite investments in flood defenses. For instance, in Ho Chi Minh City, the construction of a large-scale ring-dike has mitigated negative effects from storm surges, yet damage is still frequently caused by high-intensity rainfalls leading to nuisance flooding, which is responsible for the highest propor…	Article	Scopus	2-s2.0-85209931053"
Improving our understanding of future tropical cyclone intensities in the Caribbean using a high-resolution regional climate model	3	2024	Scientific Reports	1	10.1038/s41598-023-49685-y	https://www.scopus.com/inward/record.uri?eid=2-s2.0-85187739092&doi=10.1038%2fs41598-023-49685-y&partnerID=40&md5=db1aed5ddf6765434b8c2bf307830433	The Caribbean region is prone to the strong winds and low air pressures of tropical cyclones and their corresponding storm surge that driving coastal flooding. To protect coastal communities from the impacts of tropical cyclones, it is important to understand how this impact of tropical cyclones might change towards the future. This study applies the storyline approach to show what tropical cyclo…	Article	Scopus	2-s2.0-85187739092"
Extreme coastal El Niño events are tightly linked to the development of the Pacific Meridional Modes	3	2024	npj Climate and Atmospheric Science	5	10.1038/s41612-024-00675-5	https://www.scopus.com/inward/record.uri?eid=2-s2.0-85195834773&doi=10.1038%2fs41612-024-00675-5&partnerID=40&md5=f5a6cfe4d00f94e76fb8026e66f91f15	Coastal El Niño events—marine heatwaves instances in the far eastern Tropical Pacific during otherwise basin-scale neutral or cold conditions—can have severe societal impacts for countries along the west coast of South America, as exemplified by the 2017 and 2023 Peru-Ecuador floods. Due to the brevity of the observational record, it is not well understood whether these events are driven by local…	Article	Scopus	2-s2.0-85195834773"
Climate change and urban sprawl: Unveiling the escalating flood risks in river deltas with a deep dive into the GBM river delta	1	2024	Science of the Total Environment	4	10.1016/j.scitotenv.2024.174703	https://www.scopus.com/inward/record.uri?eid=2-s2.0-85198540174&doi=10.1016%2fj.scitotenv.2024.174703&partnerID=40&md5=52e81e6bd00c1d581b380d774e1d1898	River deltas, such as the Ganges-Brahmaputra-Meghna (GBM) delta, are highly vulnerable to flooding, exacerbated by intense human activities and rapid urban growth. This study explores the evolution of urban flood risks in the GBM delta under the combined impacts of climate change and urban expansion. Unlike traditional assessments that focus on a single flood source, we consider multiple sources—…	Article	Scopus	2-s2.0-85198540174"
The value of marsh restoration for flood risk reduction in an urban estuary	2	2024	Scientific Reports	3	10.1038/s41598-024-57474-4	https://www.scopus.com/inward/record.uri?eid=2-s2.0-85188250613&doi=10.1038%2fs41598-024-57474-4&partnerID=40&md5=1e201f21e47cc92be06230292fa49362	The use of nature-based solutions (NBS) for coastal climate adaptation has broad and growing interest, but NBS are rarely assessed with the same rigor as traditional engineering solutions or with respect to future climate change scenarios. These gaps pose challenges for the use of NBS for climate adaptation. Here, we value the flood protection benefits of stakeholder-identified marsh restoration …	Article	Scopus	2-s2.0-85188250613"
Influence of Evaporation and High-Frequency Seawater Inundation on Salinity Dynamics in Swash Zones	3	2024	Water Resources Research	0	10.1029/2024WR037427	https://www.scopus.com/inward/record.uri?eid=2-s2.0-85210319045&doi=10.1029%2f2024WR037427&partnerID=40&md5=88f4f106179762d0c6cdeb7a096bf4e6	The interactions between the atmosphere, ocean, and beach in the swash zone are dynamic, influencing water flux and solute exchange across the land-sea interface. This study employs groundwater simulations to examine the combined effects of waves and evaporation on subsurface flow and salinity dynamics in a shallow beach environment. Our simulations reveal that wave motion generates a saline plum…	Article	Scopus	2-s2.0-85210319045"
Factors controlling land subsidence in the Southern Hau River Region, Vietnam	3	2024	Groundwater for Sustainable Development	0	10.1016/j.gsd.2024.101383	https://www.scopus.com/inward/record.uri?eid=2-s2.0-85210020946&doi=10.1016%2fj.gsd.2024.101383&partnerID=40&md5=8c9f207163753fbc5cadc06b71f11390	The Vietnam's Mekong Delta (VMD) is known to be sinking below the sea due to climate change induced seawater level rise on one hand and land subsidence on the other hand. This phenomenon has deleterious ramifications for sustainable socio-economic advancement, manifesting in infrastructure degradation, recurrent inundation, intrusion of saline water, and reduction of habitable and cultivable area…	Article	Scopus	2-s2.0-85210020946"
Blue Carbon Assessment in the Salt Marshes of the Venice Lagoon: Dimensions, Variability and Influence of Storm-Surge Regulation	3	2024	Earth's Future	1	10.1029/2024EF004715	https://www.scopus.com/inward/record.uri?eid=2-s2.0-85207803026&doi=10.1029%2f2024EF004715&partnerID=40&md5=1cb713b03eed90c1f6b0da167aedd22c	Salt marshes are intertidal coastal ecosystems shaped by complex feedbacks between hydrodynamic, morphological, and biological processes. These crucial yet endangered environments provide a diverse range of ecosystem services but are globally subjected to high anthropogenic pressures, while being severely exposed to climate change impacts. The importance of salt marshes as “blue carbon” sinks, de…	Article	Scopus	2-s2.0-85207803026"
Expansion of C4 plants in the tropical Leizhou Peninsula during the Last Glacial Maximum: Modulating effect of regional sea-level change	3	2024	Science of the Total Environment	0	10.1016/j.scitotenv.2024.175897	https://www.scopus.com/inward/record.uri?eid=2-s2.0-85202938779&doi=10.1016%2fj.scitotenv.2024.175897&partnerID=40&md5=4e0d15137e48024c51eaabf61db8dc7c	Due to the lack of relatively long-term, high-resolution terrestrial records in tropical southern China, there is limited published research on terrestrial vegetation changes and their responses to regional and/or global climate forcings since the last glacial period. In this study, a 170-cm-long peat core (covering the interval from ~44.1 to 9.3 cal kyr BP) recovered from the Xialu peatland in L…	Article	Scopus	2-s2.0-85202938779"
A comparison of sea-level rise and storm-surge overwash effects on groundwater salinity of a barrier island	3	2024	Journal of Hydrology	1	10.1016/j.jhydrol.2024.132050	https://www.scopus.com/inward/record.uri?eid=2-s2.0-85205148863&doi=10.1016%2fj.jhydrol.2024.132050&partnerID=40&md5=754c72b3464135176fc85a393b63241f	Coastal fresh groundwater is threatened by salinization due to both sea-level rise and storm-surge overwash. Most studies of subsurface saltwater intrusion focus on sea-level rise, but storms that are becoming more frequent and intense with climate change could have more imminent and permanent effects on aquifer salinity. Few studies directly compare saltwater intrusion due to sea-level rise with…	Article	Scopus	2-s2.0-85205148863"
Hawaiian legends of coastal devastation and paleotsunami reconstruction, Nu'u, Kaupō, Maui, Hawai'i	3	2024	Marine Geology	1	10.1016/j.margeo.2024.107408	https://www.scopus.com/inward/record.uri?eid=2-s2.0-85205733267&doi=10.1016%2fj.margeo.2024.107408&partnerID=40&md5=0ce24fd6c002e17a032096570e81bd3f	In Hawaiʻi, tsunamis are often described in orally transmitted legends (moʻolelo). This study examines sedimentary evidence of a possible local submarine landslide-generated tsunami, described in a legend from the south east coast of Maui which originated between the 15th Century CE and the first arrival of Europeans in 1778 CE. Physical evidence for a tsunami, found at the Nu'u Refuge, Maui, is …	Article	Scopus	2-s2.0-85205733267"
Enhancing flood risk assessment in urban areas by integrating hydrodynamic models and machine learning techniques	1	2024	Science of the Total Environment	7	10.1016/j.scitotenv.2024.175859	https://www.scopus.com/inward/record.uri?eid=2-s2.0-85202963432&doi=10.1016%2fj.scitotenv.2024.175859&partnerID=40&md5=35654764a98a18ba553c479987c9d545	Urban flood risks have intensified due to climate change and dense infrastructural development, necessitating innovative assessment approaches. This study aimed to integrate advanced hydrodynamic models with machine learning (ML) techniques to improve urban flood prediction and hazard analysis. Integrating 1D and 2D hydrodynamic models calibrated with precise parameters demonstrated exceptional p…	Article	Scopus	2-s2.0-85202963432"
Beach nourishment for coastal aquifers impacted by climate change and population growth using machine learning approaches	3	2024	Journal of Environmental Management	1	10.1016/j.jenvman.2024.122535	https://www.scopus.com/inward/record.uri?eid=2-s2.0-85204767488&doi=10.1016%2fj.jenvman.2024.122535&partnerID=40&md5=0b1cce5d18bd432b97d9bac93083f3a0	Groundwater in coastal regions is threatened by saltwater intrusion (SWI). Beach nourishment is used in this study to manage SWI in the Biscayne aquifer, Florida, USA, using a 3D SEAWAT model nourishment considering the future sea level rise and freshwater over-pumping. The present study focused on the development and comparative evaluation of seven machine learning (ML) models, i.e., additive re…
Unforeseen cascading effects of an inlet opening	3	2024	Scientific Reports	0	10.1038/s41598-024-63467-0	https://www.scopus.com/inward/record.uri?eid=2-s2.0-85195861228&doi=10.1038%2fs41598-024-63467-0&partnerID=40&md5=8e2288e39d6d8de41dbfff0a8f93314a	The opening of the Cacela Inlet (southern Portugal) in 2010 led to unforeseen effects observed after 2017, including an extreme acceleration of the retreat of the inland lagoon margin from about 0.2 to 2 m/year. This was a consequence of the development of a large flood delta in an area of limited accommodation space, forcing the main tidal channel to move inland. The coastal retreat currently af…	Article	Scopus	2-s2.0-85195861228"
DeltaDTM: A global coastal digital terrain model	3	2024	Scientific Data	14	10.1038/s41597-024-03091-9	https://www.scopus.com/inward/record.uri?eid=2-s2.0-85187162809&doi=10.1038%2fs41597-024-03091-9&partnerID=40&md5=4bd6b791e1524ba4169cfe637dc0cbba	Coastal elevation data are essential for a wide variety of applications, such as coastal management, flood modelling, and adaptation planning. Low-lying coastal areas (found below 10 m +Mean Sea Level (MSL)) are at risk of future extreme water levels, subsidence and changing extreme weather patterns. However, current freely available elevation datasets are not sufficiently accurate to model these…	Data paper	Scopus	2-s2.0-85187162809"
Vertical accretion trends project doughnut-like fragmentation of saltmarshes	3	2024	Communications Earth and Environment	1	10.1038/s43247-024-01219-8	https://www.scopus.com/inward/record.uri?eid=2-s2.0-85188330929&doi=10.1038%2fs43247-024-01219-8&partnerID=40&md5=e38ea810d9f65dfdaae1f119db14959b	Coastal saltmarshes keep pace with sea-level rise through in-situ production of organic material and incorporation of allochthonous inorganic sediment. Here we report rates of vertical accretion of 16 new sediment cores collected proximal to platform edges within saltmarshes located behind four barrier islands along the southeast United States coast. All but two of these exceed the contemporaneou…	Article	Scopus	2-s2.0-85188330929"
A New Method for Extracting Three-Dimensional Surface Deformation in Underground Mining Areas Based on the Differentiability of D-InSAR Line-of-Sight Displacements	3	2024	Remote Sensing	0	10.3390/rs16214085	https://www.scopus.com/inward/record.uri?eid=2-s2.0-85208577805&doi=10.3390%2frs16214085&partnerID=40&md5=9e6f3aacbacbd842b26f642753da92a4	Monitoring three-dimensional (3D) deformation in underground mining areas is crucial for the prevention and control of mining-induced disasters. Differential interferometric synthetic aperture radar (D-InSAR) is limited to detecting one-dimensional (1D) deformation along the line of sight (LOS). This paper proposes a new method for extracting 3D mining-induced deformation based on the differentia…	Article	Scopus	2-s2.0-85208577805"
A dataset of high-resolution digital elevation models of the Skeiðarársandur kettle holes, Southern Iceland	3	2024	Scientific Data	0	10.1038/s41597-024-03515-6	https://www.scopus.com/inward/record.uri?eid=2-s2.0-85196762753&doi=10.1038%2fs41597-024-03515-6&partnerID=40&md5=f430d98181b63201e24e4ca3bda949c1	In studies of the relief evolution of smaller landforms, up to several dozen meters in width/diameter, digital elevation models (DEMs) freely accessible in different repositories may be insufficient in terms of resolution. Existing geophysical or photogrammetric equipment is not always available due to costs, conditions and regulations, especially for students or young researchers. An alternative…
Delayed coastal inundations caused by ocean dynamics post-Hurricane Matthew	3	2024	npj Climate and Atmospheric Science	3	10.1038/s41612-023-00549-2	https://www.scopus.com/inward/record.uri?eid=2-s2.0-85181233671&doi=10.1038%2fs41612-023-00549-2&partnerID=40&md5=e5db4716d7eb16f9e5a7a55fb66f3de7	Post Hurricane Abnormal Water Level (PHAWL) poses a persistent inundation threat to coastal communities, yet unresolved knowledge gaps exist regarding its spatiotemporal impacts and causal mechanisms. Using a high-resolution coastal model with a set of observations, we find that the PHAWLs are up to 50 cm higher than the normal water levels for several weeks and cause delayed inundations around r…
A landslide runout model for sediment transport, landscape evolution, and hazard assessment applications	3	2024	Earth Surface Dynamics	0	10.5194/esurf-12-1165-2024	https://www.scopus.com/inward/record.uri?eid=2-s2.0-85206145830&doi=10.5194%2fesurf-12-1165-2024&partnerID=40&md5=73a80f875d1820e54c4a54ec71bb8ef6	We developed a new rule-based, cellular-automaton algorithm for predicting the hazard extent, sediment transport, and topographic change associated with the runout of a landslide. This algorithm, which we call MassWastingRunout (MWR), is coded in Python and implemented as a component for the package Landlab. MWR combines the functionality of simple runout algorithms used in landscape evolution an…	Article	Scopus	2-s2.0-85206145830"
Determining sea-level rise in the Caribbean: A shift from temperature to mass control	3	2024	Scientific Reports	0	10.1038/s41598-024-60201-8	https://www.scopus.com/inward/record.uri?eid=2-s2.0-85192206943&doi=10.1038%2fs41598-024-60201-8&partnerID=40&md5=d2848d77459528c0a89cdb5a6888821c	Tropical Small Island Developing States (SIDS), such as those in the Caribbean, are among the most vulnerable to the impacts of climate change, most notably sea-level rise. The current sea-level rise in the Caribbean is 3.40 ± 0.3 mm/year (1993–2019), which is similar to the 3.25 ± 0.4 mm/year global mean sea-level (GMSL) rise (1993–2018). Throughout the year, Caribbean seasonal sea-level variabi…	Article	Scopus	2-s2.0-85192206943"
A metamodel for estimating time-dependent groundwater-induced subsidence at large scales	3	2024	Engineering Geology	1	10.1016/j.enggeo.2024.107705	https://www.scopus.com/inward/record.uri?eid=2-s2.0-85203620618&doi=10.1016%2fj.enggeo.2024.107705&partnerID=40&md5=83e8245a3c23a9f92bc62f8197dac532	Construction of large underground infrastructure facilities routinely leads to leakage of groundwater and reduction of pore water pressures, causing time-dependent deformation of overburden soft soil. Coupled hydro-geomechanical numerical models can provide estimates of subsidence, caused by the complex time-dependent processes of creep and consolidation, thereby increasing our understanding of w…	Article	Scopus	2-s2.0-85203620618"
Climate Change May Increase the Impact of Coastal Flooding on Carbon Storage in China’s Coastal Terrestrial Ecosystems	3	2024	Land	0	10.3390/land13111871	https://www.scopus.com/inward/record.uri?eid=2-s2.0-85210600582&doi=10.3390%2fland13111871&partnerID=40&md5=99a0f8fecf153d682c95513d77bfa2da	Climate warming exacerbates the deterioration of soil and degradation of vegetation caused by coastal flooding, impairing ecosystem climate-regulating functions. This will elevate the risk of carbon storage (CS) loss, further intensifying climate change. To delve deeper into this aspect, we aimed to integrate future land use/land cover changes and global mean sea-level rise to assess the impact o…	Article	Scopus	2-s2.0-85210600582"
Slower-decaying tropical cyclones produce heavier precipitation over China	3	2024	npj Climate and Atmospheric Science	1	10.1038/s41612-024-00655-9	https://www.scopus.com/inward/record.uri?eid=2-s2.0-85192081779&doi=10.1038%2fs41612-024-00655-9&partnerID=40&md5=8838f213bc5fa203051315fc488f0efa	The post-landfall decay of tropical cyclones (TC) is often closely linked to the magnitude of damage to the environment, properties, and the loss of human lives. Despite growing interest in how climate change affects TC decay, data uncertainties still prevent a consensus on changes in TC decay rates and related precipitation. Here, after strict data-quality control, we show that the rate of decay…	Article	Scopus	2-s2.0-85192081779"
Navigating the sea level rise: Exploring the interplay of climate change, sea level rise, and coastal communities in india	2	2024	Environmental Monitoring and Assessment	2	10.1007/s10661-024-13191-z	https://www.scopus.com/inward/record.uri?eid=2-s2.0-85205526849&doi=10.1007%2fs10661-024-13191-z&partnerID=40&md5=207b8b449db333e4a82a54ee4bb1bb2e	This research article investigates the intricate interplay between climate change, global sea level rise (SLR), and the impacts of sea level rise on the coastal regions of India. Through an interdisciplinary approach, this paper provides an overview of the global consequences of SLR on coastal communities, exploring economic, social, and environmental impacts on agriculture, communities, and coas…	Review	Scopus	2-s2.0-85205526849"
Brief communication: From modelling to reality - flood modelling gaps highlighted by a recent severe storm surge event along the German Baltic Sea coast	2	2024	Natural Hazards and Earth System Sciences	1	10.5194/nhess-24-3841-2024	https://www.scopus.com/inward/record.uri?eid=2-s2.0-85209766960&doi=10.5194%2fnhess-24-3841-2024&partnerID=40&md5=7f233b2377f784513c033b24bce534a4	In October 2023, the Baltic Sea coasts of Germany and Denmark experienced a severe storm surge, predominantly impacting the German state of Schleswig-Holstein and parts of southern Denmark. The surge led to extensive flooding in cities like Flensburg and Schleswig, causing the breaching of at least six (regional) dikes and causing over EUR 200 million in damages in Schleswig-Holstein. By chance, …	Article	Scopus	2-s2.0-85209766960"
Coastal vulnerability assessment of the West African coast to flooding and erosion	1	2024	Scientific Reports	18	10.1038/s41598-023-48612-5	https://www.scopus.com/inward/record.uri?eid=2-s2.0-85181732939&doi=10.1038%2fs41598-023-48612-5&partnerID=40&md5=1cf2b3e600f613b3ee21e44fa439bb74	Global coastal areas are at risk due to geomorphological issues, climate change-induced sea-level rise, and increasing human population, settlements, and socioeconomic activities. Here, the study examines the vulnerability of the West African (WA) coast using six satellite-derived geophysical variables and two key socioeconomic parameters as indicators of coastal vulnerability index (CVI). These …	Article	Scopus	2-s2.0-85181732939"
The Verification of Sea Level Anomaly (SLA) Versus Tide Gauge for Geoid Modelling	3	2024	Journal of Advanced Research in Applied Sciences and Engineering Technology	0	10.37934/araset.42.2.89103	https://www.scopus.com/inward/record.uri?eid=2-s2.0-85190794096&doi=10.37934%2faraset.42.2.89103&partnerID=40&md5=97d4bf19090b4d12d3db4953b1853a04	The increasing long-term sea level rise is particularly interesting and needs a significant investment in coastal protection procedures. The coastal sea level has been verified with tide gauges and well maintained with reliable data accuracy since a few centuries ago. Satellite altimeter has been used for sea level study and increasingly for operational purposes. However, the precision of altimet…	Article	Scopus	2-s2.0-85190794096"
Error correction method based on deep learning for improving the accuracy of conceptual rainfall-runoff model	3	2024	Journal of Hydrology	2	10.1016/j.jhydrol.2024.131992	https://www.scopus.com/inward/record.uri?eid=2-s2.0-85204458699&doi=10.1016%2fj.jhydrol.2024.131992&partnerID=40&md5=2ae4ff5f4c0da2755aadbaff3926c9b0	Due to the complex runoff and concentration situation, flood forecasting for small and medium-sized catchments is very difficult. To improve the accuracy of flood forecasting, this study constructs a distributed model for flood forecasting based on the Xainanjiang (XAJ) model and the North China (NC) model respectively, and takes the deep learning model including LSTM and transformer to compare. …	Article	Scopus	2-s2.0-85204458699"
Machine learning insights into the evolution of flood Resilience: A synthesized framework study	2	2024	Journal of Hydrology	1	10.1016/j.jhydrol.2024.131991	https://www.scopus.com/inward/record.uri?eid=2-s2.0-85204349573&doi=10.1016%2fj.jhydrol.2024.131991&partnerID=40&md5=4a90445052dfe562d6658109588cfb3f	Enhancing urban resilience represented a viable strategy to mitigate flooding induced by intense human activities and climate change. However, existing studies often concentrated on system attributes or isolated resilience characteristics, failing to offer a holistic evaluation of urban flood resilience performance. Thus, it was imperative to develop a comprehensive flood resilience framework tha…
Nonlinear Tide-River-Surge Interactions and Their Impacts on Compound Flooding During Typhoon Hato in the Pearl River Delta	1	2024	Journal of Geophysical Research: Oceans	1	10.1029/2023JC020673	https://www.scopus.com/inward/record.uri?eid=2-s2.0-85208113290&doi=10.1029%2f2023JC020673&partnerID=40&md5=8a8714c9ac9dee182e97d3559b82936a	In coastal areas, multiple hydrodynamic processes co-occur, including the astronomical tide, river discharge, and storm surge. Their propagation and interaction within coastal tidal river result in strong nonlinear behavior in inland areas. This study employed a hydrodynamic model and continuous wavelet transform analysis to investigate the complex tide-river-surge interactions and their impacts …	Article	Scopus	2-s2.0-85208113290"
Flood risk assessment in Limbe (Cameroon) using a GIS weighed sum method	1	2024	Environment, Development and Sustainability	4	10.1007/s10668-023-03836-3	https://www.scopus.com/inward/record.uri?eid=2-s2.0-85170527768&doi=10.1007%2fs10668-023-03836-3&partnerID=40&md5=fe7584c0821e38b966e820b478c453f7	Climate change, urbanization, and land subsidence are increasing risks of dangerous and costly flooding in Africa’s coastal regions. As the intensity and the number of flooding occurrences increase, real-time solutions for flood risks and hazards mapping are required to assess flooding and its potential impacts on the environment and humans. Flood risk mapping has become an important tool for ass…	Article	Scopus	2-s2.0-85170527768"
Coastal resilience and adaptation strategies: Natural habitats for coastal protection and Atlantic forest restoration on the coast of the Rio de Janeiro state	2	2024	International Journal of Disaster Risk Reduction	0	10.1016/j.ijdrr.2024.104861	https://www.scopus.com/inward/record.uri?eid=2-s2.0-85205386354&doi=10.1016%2fj.ijdrr.2024.104861&partnerID=40&md5=8c4022a564520ca7c7bfa9525fd33ba6	Climate change exerts impacts on biodiversity and coastal ecosystems. Given the socio-economic and environmental significance of coastal zones, preventative and mitigative measures are imperative to address the damages resulting from erosive processes and coastal flooding. The state of Rio de Janeiro, with its 1160 km of coastline, holds ecological, socio-economic, and logistical importance in Br…	Article	Scopus	2-s2.0-85205386354"
A Novel Input Schematization Method for Coastal Flooding Early Warning Systems Incorporating Climate Change Impacts	3	2024	Climate	1	10.3390/cli12110178	https://www.scopus.com/inward/record.uri?eid=2-s2.0-85210576824&doi=10.3390%2fcli12110178&partnerID=40&md5=2cbf05dee15f49b379a3dade89d9bf0c	Coastal flooding poses a significant threat to coastal communities, adversely affecting both safety and economic stability. This threat is exacerbated by factors such as sea level rise, rapid urbanization, and inadequate coastal infrastructure, as noted in recent climate change reports. Early warning systems (EWSs) have proven to be effective tools in coastal planning and management, offering a h…	Article	Scopus	2-s2.0-85210576824"
Machine learning and hydrodynamic proxies for enhanced rapid tsunami vulnerability assessment	2	2024	Communications Earth and Environment	3	10.1038/s43247-024-01468-7	https://www.scopus.com/inward/record.uri?eid=2-s2.0-85195475964&doi=10.1038%2fs43247-024-01468-7&partnerID=40&md5=3a7b8729fd95245b1d6d870d02928d79	Coastal communities in various regions of the world are exposed to risk from tsunami inundation, requiring reliable modeling tools for implementing effective disaster preparedness and management strategies. This study advocates for comprehensive multi-variable models and emphasizes the limitations of traditional univariate fragility functions by leveraging a large, detailed dataset of ex-post dam…	Article	Scopus	2-s2.0-85195475964"
Sub-core permeability estimation from coreflooding experiments: Numerical analysis for evaluating accuracy and improving methods	3	2024	Advances in Water Resources	2	10.1016/j.advwatres.2024.104817	https://www.scopus.com/inward/record.uri?eid=2-s2.0-85203858988&doi=10.1016%2fj.advwatres.2024.104817&partnerID=40&md5=d789bf100e0d48dd2667feb93df850b7	Coreflooding experiments are one of the primary methods for reservoir rock characterization and have been developing in recent years, providing increasing detail. An advanced analysis of coreflooding experiments consists of constructing three dimensional permeability (k) maps of the core sample with sub-core resolution. Such detailed characterizations provide important information on the core het…	Article	Scopus	2-s2.0-85203858988"
Assessment of coastal vulnerability using AHP and machine learning techniques	1	2024	Journal of South American Earth Sciences	2	10.1016/j.jsames.2024.105107	https://www.scopus.com/inward/record.uri?eid=2-s2.0-85202076826&doi=10.1016%2fj.jsames.2024.105107&partnerID=40&md5=99c8203ecf18c47a0ec6e9f873862e57	Vila Belmiro is a significant development in the coastal urban scenario and is nestled along the rugged cliffs of the southern coast of Brazil. Cyclones caused tremendous damage to the shore, destroying infrastructure, eroding the coast, flooding, and displacing people. Determining such low-lying regions' coastal vulnerability index is crucial for developing efficient mitigation strategies and en…	Article	Scopus	2-s2.0-85202076826"
Assessment of tangible coastal inundation damage related to critical infrastructure and buildings: The case of Mauritius Island	1	2024	International Journal of Disaster Risk Reduction	0	10.1016/j.ijdrr.2024.104909	https://www.scopus.com/inward/record.uri?eid=2-s2.0-85207723083&doi=10.1016%2fj.ijdrr.2024.104909&partnerID=40&md5=15be0de92b9e1c1c19ab19f7571f649d	Storm tides, which combine sea level rise (SLR), astronomical tides, and storm surges generated by tropical cyclones, pose significant threats to coastal zones, leading to flooding and substantial damage to property and infrastructure.There is a clear upward trend in the frequency of storms reaching tropical cyclone strength. A notable example is Cyclone Belal, which struck Mauritius on January 2…	Article	Scopus	2-s2.0-85207723083"
Inundation and evacuation of shoreline populations during landslide-Triggered tsunamis: An integrated numerical and statistical hazard assessment	1	2024	Natural Hazards and Earth System Sciences	1	10.5194/nhess-24-3789-2024	https://www.scopus.com/inward/record.uri?eid=2-s2.0-85209397904&doi=10.5194%2fnhess-24-3789-2024&partnerID=40&md5=b8ca38d4d919708ca84696d985380841	The volcanic island of Stromboli (southern Tyrrhenian Sea, Italy) is renowned for its persistent, periodic, low-intensity explosive activity, whose spectacular manifestations attract tens of thousands of tourists every year. However, sporadic more intense major explosive and effusive eruptions and paroxysms pose serious threats to the island. In addition to direct hazards, granular slides of volc…	Article	Scopus	2-s2.0-85209397904"
Modelling the Contributions of Riparian Vegetation and Topography to Stream Shade Using LiDAR and Conventional Digital Elevation Data	3	2024	Hydrological Processes	0	10.1002/hyp.15316	https://www.scopus.com/inward/record.uri?eid=2-s2.0-85207695043&doi=10.1002%2fhyp.15316&partnerID=40&md5=3c4781bdce5e5c3caf8aef82fb72bcd3	Stream temperature is widely considered the master variable in stream ecosystems. One of the key drivers of diel and seasonal stream temperature variability is the solar radiation received at the stream surface, which can be influenced by shading associated with both larger scale topographic features and riparian vegetation. In this study, a stream shade model was developed that uses LiDAR point …	Article	Scopus	2-s2.0-85207695043"
Numerical simulation and its optimization of cold air pools in the Lanzhou Valley	3	2024	Meteorological Applications	0	10.1002/met.70020	https://www.scopus.com/inward/record.uri?eid=2-s2.0-85210482271&doi=10.1002%2fmet.70020&partnerID=40&md5=54e7f18da665eb6ec4d55a79c63d06e5	Persistent cold air pools (CAPs) trap pollutants in valleys for extended periods, leading to reduced visibility and increased air pollution within these valleys. The structure of the persistent cold air pool that occurred in the Lanzhou Valley in December 2016 was simulated using different Planetary Boundary Layer (PBL) scenarios of the Weather Research and Forecasting (WRF) model, and the simula…	Article	Scopus	2-s2.0-85210482271"
Assessment of coastal flood risk scenarios on infrastructure in the Keta municipality in Ghana using a GIS approach	1	2024	Heliyon	0	10.1016/j.heliyon.2024.e39824	https://www.scopus.com/inward/record.uri?eid=2-s2.0-85207318816&doi=10.1016%2fj.heliyon.2024.e39824&partnerID=40&md5=7c1f138fbd1746d4a439a7cd89af7b6f	Coastal flooding and erosion, caused by climate change-induced sea level rise, pose significant threats to low-lying coastal areas worldwide. The African continent, including Ghana, has experienced severe impacts from these hazards, affecting the socio-economic development of coastal communities. This research focuses on the Keta municipality in Ghana. The Keta municipality is highly vulnerable t…	Article	Scopus	2-s2.0-85207318816"
Social consequences of planned relocation in response to sea level rise: impacts on anxiety, well-being, and perceived safety	3	2024	Scientific Reports	4	10.1038/s41598-024-53277-9	https://www.scopus.com/inward/record.uri?eid=2-s2.0-85184792523&doi=10.1038%2fs41598-024-53277-9&partnerID=40&md5=47416d278a11a6751a58dffb4d6cfef4	Governments globally are adapting to sea level rise through a range of interventions to improve everyday lives of communities at risk. One prominent response is planned relocation, where people and communities are enabled to move from localities exposed to coastal erosion and inundation as a result of sea level rise. Managed retreat has significant social consequences including under-reported imp…	Article	Scopus	2-s2.0-85184792523"
Climate-Induced Saltwater Intrusion in 2100: Recharge-Driven Severity, Sea Level-Driven Prevalence	1	2024	Geophysical Research Letters	1	10.1029/2024GL110359	https://www.scopus.com/inward/record.uri?eid=2-s2.0-85210072009&doi=10.1029%2f2024GL110359&partnerID=40&md5=49ad40f7b1e6a1e37054ffdd55f920d7	Saltwater intrusion is a critical concern for coastal communities due to its impacts on fresh ecosystems and civil infrastructure. Declining recharge and rising sea level are the two dominant drivers of saltwater intrusion along the land-ocean continuum, but there are currently no global estimates of future saltwater intrusion that synthesize these two spatially variable processes. Here, for the …	Article	Scopus	2-s2.0-85210072009"
Challenges and opportunities for implementing nature-based coastal protection in an urbanised coastal city based on public perceptions	3	2024	Journal of Environmental Management	0	10.1016/j.jenvman.2024.122620	https://www.scopus.com/inward/record.uri?eid=2-s2.0-85204785169&doi=10.1016%2fj.jenvman.2024.122620&partnerID=40&md5=26dca71f5799a975170e684125613a68	There has been an increase in recognition of the benefits of employing nature-based coastal protection strategies to adapt to the impacts of climate change (e.g., increased storminess, sea-level rise). To enable broader use of nature-based methods, coastal managers and policymakers need to consider the placement and social acceptance of any methods considered. Most published spatial planning mode…	Article	Scopus	2-s2.0-85204785169"
Exploring the relationship between climate change events and migration decisions: Evidence from a choice experiment in Bangladesh	3	2024	International Journal of Disaster Risk Reduction	0	10.1016/j.ijdrr.2024.104831	https://www.scopus.com/inward/record.uri?eid=2-s2.0-85205290828&doi=10.1016%2fj.ijdrr.2024.104831&partnerID=40&md5=ec168e0f2fd1e6b26c3b7d90596ca3c7	Bangladesh is a low-lying deltaic nation with high vulnerability to climate-related hazards. Hatiya Island is located in Southern Bangladesh, and residents rely significantly on fishing and agriculture for their livelihoods. However, the island's primary production systems face a threat from intense and frequent sudden onset environmental hazards such as river erosion, cyclones, and flooding, as …	Article	Scopus	2-s2.0-85205290828"
Quantification of the spatial distribution of individual mangrove tree species derived from LiDAR point clouds	3	2024	Progress in Earth and Planetary Science	1	10.1186/s40645-024-00626-x	https://www.scopus.com/inward/record.uri?eid=2-s2.0-85190395257&doi=10.1186%2fs40645-024-00626-x&partnerID=40&md5=93df56822fd6ba4fc398e44836d475d9	Mangrove forests have unquestionably high environmental and ecological value. Mangrove trees are believed to have habitat zonation that is controlled mainly by the relative sea level. However, earlier discussions of mangrove habitats have remained limited in terms of their quality and quantity because of a lack of high-resolution spatial information of microtopography and trees. To clarify mangro…	Article	Scopus	2-s2.0-85190395257"
Geomorphic changes and socio-environmental impacts of recent sand mining in the Sakarya River, NW Turkey	3	2024	Anthropocene Review	0	10.1177/20530196231218480	https://www.scopus.com/inward/record.uri?eid=2-s2.0-85180432881&doi=10.1177%2f20530196231218480&partnerID=40&md5=56532da76973cd999f58a2d1f464df04	Analysis of multi-temporal satellite images from 1980 to 2019, complemented by geomorphic mapping and field study, indicate that “loose sand” extraction of Sakarya River deposits from the Adapazarı Plain of NW Turkey significantly intensified during the last decade, and mining operations have caused complete and irreversible alteration of floodplain habitat in a total area amounting to ~970 hecta…
High-Resolution 3D Shallow S-Wave Velocity Structure Revealed by Ambient-Noise Double Beamforming with a Dense Array in Guangzhou Urban Area, China	3	2024	Seismological Research Letters	1	10.1785/0220230405	https://www.scopus.com/inward/record.uri?eid=2-s2.0-85209100105&doi=10.1785%2f0220230405&partnerID=40&md5=f7e69641c25f8016d8027d4a1dceab0b	Shallow velocity structure surveys are very important for urban seismic hazard monitoring and risk assessment. Ambient-noise tomography provides an ideal way to obtain urban fine structure. In this study, we obtained a high-resolution 3D V S model of the metropolitan areas of the Pearl River Delta (PRD) using the ambient-noise double-beamforming method with a dense nodal array. The new model reve…	Article	Scopus	2-s2.0-85209100105"
Future frequencies of coastal floods in Australia: a seamless approach and dataset for visualising local impacts and informing adaptation	1	2024	Journal of Southern Hemisphere Earth Systems Science	0	10.1071/ES23024	https://www.scopus.com/inward/record.uri?eid=2-s2.0-85206847936&doi=10.1071%2fES23024&partnerID=40&md5=2ddae767558c59440696bdd95da2927c	The rise of pathways-based approaches to coastal adaptation in Australia has changed user requirements for coastal flood hazard information to support decision-making. This study identifies and addresses three aspects not considered in the existing Australia-specific scientific guidance for planning adaptation to sea-level rise. First, changes in the frequency of present-day extreme sea levels ar…	Article	Scopus	2-s2.0-85206847936"
Spatiotemporal evolution and influencing factors of flood resilience in Beibu Gulf Urban Agglomeration	2	2024	International Journal of Disaster Risk Reduction	2	10.1016/j.ijdrr.2024.104905	https://www.scopus.com/inward/record.uri?eid=2-s2.0-85207352127&doi=10.1016%2fj.ijdrr.2024.104905&partnerID=40&md5=fa0bf2fcdf66837fbfdb730e067f8cf7	In the context of global climate change and rapid urbanization, enhancing flood resilience is essential for mitigating urban flood risk. However, few studies have conducted long-term, cross-scale dynamic evaluations of flood resilience and analyzed its influencing factors and mechanisms. Taking the Beibu Gulf urban agglomeration as the study area, a long-term, cross-scale dynamic evaluation index…	Article	Scopus	2-s2.0-85207352127"
A new approach to flood susceptibility analysis of urbanised alluvial fans: the case of Bursa City (Türkiye)	1	2024	Natural Hazards	3	10.1007/s11069-024-06723-w	https://www.scopus.com/inward/record.uri?eid=2-s2.0-85195637253&doi=10.1007%2fs11069-024-06723-w&partnerID=40&md5=9dc03002acb0958f7224fee28d714738	Floods stand out as one of the most significant disasters impacting human life, causing widespread economic and social damage across the globe. Numerous research studies have concentrated on comprehending the contributing factors of flooding. Despite the prevalence of morphometry-based basin flood susceptibility analyses in existing literature, a comprehensive examination that encompasses anthrop…	Article	Scopus	2-s2.0-85195637253"
Integration of disaster risk reductionand climate change adaptation in Aceh: Progress and challenges after 20 Years of Indian Ocean Tsunamis	3	2024	International Journal of Disaster Risk Reduction	1	10.1016/j.ijdrr.2024.104894	https://www.scopus.com/inward/record.uri?eid=2-s2.0-85206187540&doi=10.1016%2fj.ijdrr.2024.104894&partnerID=40&md5=b8daa64cf6b883b333c11009e72168fc	The Indian Ocean Tsunami (IOT) of 2004, which tragically claimed 168,000 lives and displaced about half a million people in the Aceh region of Indonesia, established Aceh's reputation as one of the most geologically volatile areas in Southeast Asia. Unfortunately, the 2004 IOT also altered some geomorphological changes, particularly land subsidence in the coastal areas of South, Southwest, and We…
Projecting urban flood risk through hydrodynamic modeling under shared socioeconomic pathways	1	2024	Journal of Environmental Management	0	10.1016/j.jenvman.2024.122647	https://www.scopus.com/inward/record.uri?eid=2-s2.0-85205296873&doi=10.1016%2fj.jenvman.2024.122647&partnerID=40&md5=97115a4af869de6419ad1bacfe374a5c	Under future climate change, accurate risk assessment of urban flooding disasters is paramount for effective adaptation and mitigation strategies. However, conventional indicator-based assessment methods often fall short of accurately capturing the complexity of flooding dynamics. Current research predominantly focuses on predicting future hazard shifts while overlooking changes in other critical…	Article	Scopus	2-s2.0-85205296873"
The influence of wind and basin geometry on surge attenuation along a microtidal channel in the western Baltic Sea	3	2024	Cambridge Prisms: Coastal Futures	0	10.1017/cft.2024.11	https://www.scopus.com/inward/record.uri?eid=2-s2.0-85215414210&doi=10.1017%2fcft.2024.11&partnerID=40&md5=dcad7b7a2d3215762158e8aae6a034bf	The capacity of river mouths to reduce storm surge water levels upstream, referred to as along-estuary attenuation, has been assessed by several studies. The coastal protection function of semi-enclosed water bodies such as lagoons and channels with narrow inlets remains less explored and generalization is hampered by differences in morphology and hydrodynamic forcing. Here we use a hydrodynamic …	Article	Scopus	2-s2.0-85215414210"
Construction of Mining Subsidence Basin and Inversion of Predicted Subsidence Parameters Based on UAV Photogrammetry Products Considering Horizontal Displacement	3	2024	Remote Sensing	0	10.3390/rs16224283	https://www.scopus.com/inward/record.uri?eid=2-s2.0-85210226621&doi=10.3390%2frs16224283&partnerID=40&md5=f453e3cf03196d21dddda4f1be5d8afe	Constructing high-precision subsidence basins is of paramount importance for mining subsidence monitoring. Traditional unmanned aerial vehicle (UAV) photogrammetry techniques typically construct subsidence basins by directly differencing digital elevation models (DEMs) from different monitoring periods. However, this method often neglects the influence of horizontal displacement on the accuracy o…
Hydrologic remobilisation of tephra-fall deposits: A sedimentological analysis throughout fluvio-lacustrine systems of North-West Patagonia	3	2024	Depositional Record	0	10.1002/dep2.274	https://www.scopus.com/inward/record.uri?eid=2-s2.0-85188331206&doi=10.1002%2fdep2.274&partnerID=40&md5=bef694b6c0537749b6a6f170b34c643d	This paper explores the response to Holocene ash inundation in different sub-environments of two fluvio-lacustrine systems, Las Piedritas and Totoral, focussing on the processes of volcaniclastic remobilisation. Sediment cores and outcrops were used to recognise three deposit types, noting how some differ from lahars, through sedimentological and stratigraphic analysis: (1) thick, laterally disco…
Geomorphological evolution in transitional environments on the eastern coast of Brazil	3	2024	Earth Surface Processes and Landforms	1	10.1002/esp.5989	https://www.scopus.com/inward/record.uri?eid=2-s2.0-85203721825&doi=10.1002%2fesp.5989&partnerID=40&md5=16e8bc8cac14f9489d301a4a1c2ebe7a	The morphology of the coastal landscape in transitional environments results from the gradual and complex dynamics of natural processes at different scalarity, capable of elaborating and remodeling the relief. Their arrangements and interactions are reflected in the configuration and evolution of the landscape and waterscape governed by allogenic factors (climate, tectonics and, more recently, an…	Article	Scopus	2-s2.0-85203721825"
Development and performance of a high-resolution surface wave and storm surge forecast model: Application to a large lake	3	2024	Geoscientific Model Development	0	10.5194/gmd-17-7751-2024	https://www.scopus.com/inward/record.uri?eid=2-s2.0-85208814334&doi=10.5194%2fgmd-17-7751-2024&partnerID=40&md5=b4691380a147689172effec7b327e273	A real-time forecast model of surface hydrodynamics in Lake Ontario (Coastlines-LO) was developed to automatically predict storm surges and surface waves. The system uses a dynamically coupled Delft3D-SWAN model with a structured grid to generate 48 h predictions for the lake that are updated every 6 h. The lake surface is forced with meteorological data from the High Resolution Deterministic Pre…	Article	Scopus	2-s2.0-85208814334"
A Coupled Human and Natural Systems (CHANS) framework integrated with reinforcement learning for urban flood mitigation	2	2024	Journal of Hydrology	0	10.1016/j.jhydrol.2024.131918	https://www.scopus.com/inward/record.uri?eid=2-s2.0-85203413258&doi=10.1016%2fj.jhydrol.2024.131918&partnerID=40&md5=e36bfe50fcf210107ee28d17dd41fbfd	To address the challenge of escalating urban flood risk and the deficiency in effective flood emergency management, this study introduces a novel Coupled Human and Natural Systems (CHANS) modelling framework that employs hierarchical reinforcement learning to optimise mobile pump scheduling and placement for urban flood risk mitigation. The CHANS framework integrates hydrodynamic and agent-based …	Article	Scopus	2-s2.0-85203413258"
Dam-Break waves over mobile bed	3	2024	Advances in Water Resources	0	10.1016/j.advwatres.2024.104801	https://www.scopus.com/inward/record.uri?eid=2-s2.0-85202997060&doi=10.1016%2fj.advwatres.2024.104801&partnerID=40&md5=1a1bf168f9df5bd83059d8d9293483ed	Dam-break waves are a major concern for communities and infrastructures in flood-prone areas. The impact of dam-break waves against rigid obstacles after propagation on a mobile bed is lacking both in experimental datasets and in numerical investigations aimed at assessing the capabilities and limitations of available morphodynamic models. To fill these gaps, a novel data set from experiments of …	Article	Scopus	2-s2.0-85202997060"
Flood-induced mobility in rural and urban coastal jurisdictions: a homeowner’s perspective	3	2024	Climatic Change	0	10.1007/s10584-024-03821-3	https://www.scopus.com/inward/record.uri?eid=2-s2.0-85208736494&doi=10.1007%2fs10584-024-03821-3&partnerID=40&md5=4b209292a87e1c8075564ce1149824bf	Coastal flooding often exceeds homeowners’ capacity to cope with repetitive damages and profoundly disrupts their livelihoods. Permanent relocation has been proposed as a solution for some coastal areas experiencing recurrent flooding and anticipating acceleration of impacts. However, it is unclear if homeowners living in such areas would support this strategy, where they would choose to go, and …	Article	Scopus	2-s2.0-85208736494"
High Water Level Forecast Under the Effect of the Northeast Monsoon During Spring Tides	3	2024	Atmosphere	0	10.3390/atmos15111321	https://www.scopus.com/inward/record.uri?eid=2-s2.0-85210173602&doi=10.3390%2fatmos15111321&partnerID=40&md5=ff80446a6429fd15808fa9395ff85394	One of the manifests of air-sea interactions is the change in sea level due to meteorological forcing through wind stress and atmospheric pressure. When meteorological conditions conducive to water level increase coincide with high tides during spring tides, the sea level may rise higher than expected and pose a flood risk to coastal low-lying areas. In Hong Kong, specifically when the northeast …	Article	Scopus	2-s2.0-85210173602"
Using historical data to access the surface subsidence in the vegetable belt of the Three Lakes Region, Switzerland	3	2024	Swiss Journal of Geosciences	0	10.1186/s00015-024-00452-9	https://www.scopus.com/inward/record.uri?eid=2-s2.0-85193470834&doi=10.1186%2fs00015-024-00452-9&partnerID=40&md5=3ba8564e2f95ba637e6c4b9fc4f9b7f6	The ‘Grosses Moos’ in the Three Lakes Region (Berner Seeland) was formed by the Wallis glacier resulting in a peat bog-dominated landscape. During the last two centuries this area was drained by a complex channel system to enable highly fertile agricultural activity. As such, the region is the vegetable belt of Switzerland. However, as the peat has degraded due to overexploitation, the situation …	Article	Scopus	2-s2.0-85193470834"
Lead-time-dependent calibration of a flood forecasting model	3	2024	Journal of Hydrology	1	10.1016/j.jhydrol.2024.132119	https://www.scopus.com/inward/record.uri?eid=2-s2.0-85205458221&doi=10.1016%2fj.jhydrol.2024.132119&partnerID=40&md5=c6730a78b0d1ddee397d06072666d9dd	The hydrological models used for flood forecasting purposes are usually first calibrated in simulation mode and then applied for flood forecasting in combination with some data assimilation procedure allowing to update and correct the model in real-time. Such a two-step procedure may not be the best choice to train model parameters for forecasting purposes. An alternative approach is to calibrate…	Article	Scopus	2-s2.0-85205458221"
River Ice Mapping from Landsat-8 OLI Top of Atmosphere Reflectance Data by Addressing Atmospheric Influences with Random Forest: A Case Study on the Han River in South Korea	3	2024	Remote Sensing	1	10.3390/rs16173187	https://www.scopus.com/inward/record.uri?eid=2-s2.0-85203655081&doi=10.3390%2frs16173187&partnerID=40&md5=39f68cda5135f674e7a35b0efec8f808	Accurate river ice mapping is crucial for predicting and managing floods caused by ice jams and for the safe operation of hydropower and water resource facilities. Although satellite multispectral images are widely used for river ice mapping, atmospheric contamination limits their effectiveness. This study developed river ice mapping models for the Han River in South Korea using atmospherically u…	Article	Scopus	2-s2.0-85203655081"
From Data to Decision: Interpretable Machine Learning for Predicting Flood Susceptibility in Gdańsk, Poland	3	2024	Remote Sensing	1	10.3390/rs16203902	https://www.scopus.com/inward/record.uri?eid=2-s2.0-85207456645&doi=10.3390%2frs16203902&partnerID=40&md5=68996ff980307240481894d546b5485b	Flood susceptibility prediction is complex due to the multifaceted interactions among hydrological, meteorological, and urbanisation factors, further exacerbated by climate change. This study addresses these complexities by investigating flood susceptibility in rapidly urbanising regions prone to extreme weather events, focusing on Gdańsk, Poland. Three popular ML techniques, Support Vector Machi…	Article	Scopus	2-s2.0-85207456645"
Estimating catchment-scale sediment storage in a large River Basin, Colorado River, USA	3	2024	River Research and Applications	0	10.1002/rra.4300	https://www.scopus.com/inward/record.uri?eid=2-s2.0-85192200199&doi=10.1002%2frra.4300&partnerID=40&md5=d42b01f34bc61acd7426e94bcf789b45	Catchment-scale sediment storage is conceptualized as increasing in magnitude downstream, although reach-scale controls may override this trend. We use empirical data from a literature review and two numerical models to quantitatively estimate sediment storage across the Colorado River Basin, USA. We use assumed alluvial thickness with floodplains delineated in the GFPLAIN model from 30 m digital…	Article	Scopus	2-s2.0-85192200199"
High-precision U[sbnd]Pb zircon dating of explosive volcanism in an early bi-modal volcano-sedimentary sequence from the Isle of Mull, North Atlantic Igneous Province	3	2024	Lithos	1	10.1016/j.lithos.2024.107729	https://www.scopus.com/inward/record.uri?eid=2-s2.0-85199943134&doi=10.1016%2fj.lithos.2024.107729&partnerID=40&md5=e1bfe8d3be6629d0292dc0f26bed0337	The North Atlantic Igneous Province (NAIP) forms one of the best studied Large Igneous Provinces (LIP) on the planet, however, significant uncertainties regarding the age and nature of the early onset of volcanism across the province remain. In order to better understand the onset and timing of volcanism within the NAIP, we present a new study of the mixed volcano-sedimentary deposits exposed at …	Article	Scopus	2-s2.0-85199943134"
Introducing a climate, demographics, and infrastructure multi-module workflow for projected flood risk mapping in the greater Pamba River Basin, Kerala, India	2	2024	International Journal of Disaster Risk Reduction	1	10.1016/j.ijdrr.2024.104780	https://www.scopus.com/inward/record.uri?eid=2-s2.0-85202067614&doi=10.1016%2fj.ijdrr.2024.104780&partnerID=40&md5=36697e90fc22fd4f50cd56294f4d3409	Enhanced understanding of extreme events is essential for comprehensive risk assessment promoting informed decision-making and early warning to ensure the resilience against challenges imposed by changing climate. This study proposes a novel multi-module integration framework for the comprehensive evaluation of future flood risk in the Greater Pamba River basin, Kerala, India. The integrative mod…	Article	Scopus	2-s2.0-85202067614"
A Geographical approach of watershed prioritization in the Himalayas: a case study in the middle mountain district of Nepal	3	2024	Environment, Development and Sustainability	1	10.1007/s10668-023-03610-5	https://www.scopus.com/inward/record.uri?eid=2-s2.0-85165895794&doi=10.1007%2fs10668-023-03610-5&partnerID=40&md5=ae855d2393a48d9060b4d7b0f3b2f900	In recent decades, watersheds in the middle Himalayan belt have witnessed land degradation, flood, and landslide disasters. Growing population pressure, intensified use of watershed resources, and development activities—often alleged injudicious, have brought resource productivity and availability to the edge of unsustainability. The threat to precarious ecological balance, sustainable livelihood…	Article	Scopus	2-s2.0-85165895794"
Measures to safeguard and restore river connectivity	3	2024	Environmental Reviews	29	10.1139/er-2023-0019	https://www.scopus.com/inward/record.uri?eid=2-s2.0-85203463649&doi=10.1139%2fer-2023-0019&partnerID=40&md5=d8ac6600e32ff704b97a5c900dc65617	Freshwater connectivity and the associated flow regime are critical components of the health of freshwater ecosystems. When freshwater ecosystems are fragmented, the movements and flows of species, nutrients, sediments, and water are altered, changing the natural dynamics of freshwater ecosystems. The consequences of these changes include declines and loss of freshwater species populations and fr…
Climate change scenario simulations for urban flood resilience with system dynamics approach: A case study of smart city shanghai in Yangtze River Delta region	1	2024	International Journal of Disaster Risk Reduction	4	10.1016/j.ijdrr.2024.104801	https://www.scopus.com/inward/record.uri?eid=2-s2.0-85202763335&doi=10.1016%2fj.ijdrr.2024.104801&partnerID=40&md5=35fba90977ec11dc62ce60685dc3f601	With the rapid advancement of technology, cities are increasingly integrating smart designs to enhance their urban resilience, particularly against natural disasters such as floods. This study employs an integrated approach to simulate the social, economic, and environmental conditions under various climate change scenarios to strengthen urban flood resilience in smart cities. The CMIP5 BCC-CSM 1…	Article	Scopus	2-s2.0-85202763335"
Analysis of volumetric and geomorphological changes mapping using remote sensing and GIS approaches	3	2024	Journal of South American Earth Sciences	1	10.1016/j.jsames.2024.104989	https://www.scopus.com/inward/record.uri?eid=2-s2.0-85196649341&doi=10.1016%2fj.jsames.2024.104989&partnerID=40&md5=954322f565260d316ca09dd8c3008e97	Human activities including urbanization, construction of coastal infrastructure, and sand extraction, have altered the natural coastal dynamics. Joao Pessoa's coastline is also influenced by sea level rise and climatic variations, contributing to its geomorphic changes. Numerous natural hazards like cyclonic, erosional activities, and other moments happened in the region like Joao Pessoa from Bra…	Article	Scopus	2-s2.0-85196649341"
Assessment of coastal vulnerability using integrated fuzzy analytical hierarchy process and geospatial technology for effective coastal management	1	2024	Environmental Science and Pollution Research	16	10.1007/s11356-023-28317-y	https://www.scopus.com/inward/record.uri?eid=2-s2.0-85163707798&doi=10.1007%2fs11356-023-28317-y&partnerID=40&md5=96339fdae9ecbef3b464135ebad7e471	The vulnerability of coastal regions to climate change is a growing global concern, particularly in Bangladesh, which is vulnerable to flooding and storm surges due to its low-lying coastal areas. In this study, we used the fuzzy analytical hierarchy process (FAHP) method to assess the physical and social vulnerability of the entire coastal areas of Bangladesh, using 10 critical factors to evalua…	Article	Scopus	2-s2.0-85163707798"
A Dataset of Two-Dimensional XBeach Model Set-Up Files for Northern California	3	2024	Data	0	10.3390/data9100118	https://www.scopus.com/inward/record.uri?eid=2-s2.0-85207581698&doi=10.3390%2fdata9100118&partnerID=40&md5=327bd270313f4250a09f252f51f4b3d3	Here, we describe a dataset of two-dimensional (2D) XBeach model files that were developed for the Coastal Storm Modeling System (CoSMoS) in northern California as an update to an earlier CoSMoS implementation that relied on one-dimensional (1D) modeling methods. We provide details on the data and their application, such that they might be useful to end-users for other coastal studies. Modeling m…	Data paper	Scopus	2-s2.0-85207581698"
Interregional watershed services: Valuation of the benefits of controlled embankment breaches to manage urban flood risk	3	2024	Water Resources and Economics	0	10.1016/j.wre.2024.100254	https://www.scopus.com/inward/record.uri?eid=2-s2.0-85207119032&doi=10.1016%2fj.wre.2024.100254&partnerID=40&md5=090ccdb6864849b1948a180f6044df7b	The Lower Mekong delta of Vietnam, particularly Can Tho city, is highly susceptible to flooding which urgently calls for significant efforts to mitigate urban flood risks. A possible measure to reduce flood risk is the application of controlled embankment breaches (CEB) in a rural province upstream. Utilising a Protection Motivation Theory approach, this paper uses a contingent valuation to asses…	Article	Scopus	2-s2.0-85207119032"
Decadal Changes (1980–2021) of Shoreline and Mangrove Cover in Sundarban Delta, India, Using Remote Sensing and GIS	3	2024	Journal of Physical Oceanography	1	10.1175/JPO-D-23-0019.1	https://www.scopus.com/inward/record.uri?eid=2-s2.0-85207155139&doi=10.1175%2fJPO-D-23-0019.1&partnerID=40&md5=650880ff1ee0697f1490c2021e2514a9	Being situated in the estuary of the flood-dominated Hooghly River system, the macrotidal Indian Sundarban Delta (ISD) has become one of the most complex, dynamic, and rapidly changing landforms on Earth’s surface. To study the horizontal areal shifting of shoreline and its impact on mangrove cover in the region, the U.S. Geological Survey (USGS) satellite data of 1980, 1990, 2000, 2010, and 2021…	Article	Scopus	2-s2.0-85207155139"
A new perspective to understand public response to the Typhoon Doksuri from coastal and inland regions	3	2024	Heliyon	0	10.1016/j.heliyon.2024.e36862	https://www.scopus.com/inward/record.uri?eid=2-s2.0-85201758447&doi=10.1016%2fj.heliyon.2024.e36862&partnerID=40&md5=70a4ef812f3d066865aeb1959958494d	Massive amounts of data from social media possess the potential to rapidly identify the primary issues of concern in emergency disaster management. In summer 2023, Super Typhoon Doksuri which was an exceptionally special typhoon disaster that caused severe damage to China's coastal areas and disastrous impacts in inland regions, particularly triggered the most severe rainstorm in Beijing area in …	Article	Scopus	2-s2.0-85201758447"
Simulation of the Full-Process Dynamics of Floating Vehicles Driven by Flash Floods	3	2024	Water Resources Research	1	10.1029/2023WR036739	https://www.scopus.com/inward/record.uri?eid=2-s2.0-85206218533&doi=10.1029%2f2023WR036739&partnerID=40&md5=b2cb002c9718b34aa2d5bd5ca736ff26	Flash flooding has become more prominent under climate change, threatening people's life and property. Post-event investigations of recent events emphasize the role of floating debris, such as vehicles, in exacerbating damage. Few modeling methods and tools have been developed to simulate the full-process dynamics of floating debris driven by large-scale flood waves in real world. In this work, a…
Evaluating Factors Affecting Flood Susceptibility in the Yangtze River Delta Using Machine Learning Methods	1	2024	International Journal of Disaster Risk Science	0	10.1007/s13753-024-00590-6	https://www.scopus.com/inward/record.uri?eid=2-s2.0-85207566841&doi=10.1007%2fs13753-024-00590-6&partnerID=40&md5=868b7f134761a416db141c0a564b1573	Floods are widespread and dangerous natural hazards worldwide. It is essential to grasp the causes of floods to mitigate their severe effects on people and society. The key drivers of flood susceptibility in rapidly urbanizing areas can vary depending on the specific context and require further investigation. This research developed an index system comprising 10 indicators associated with factors…	Article	Scopus	2-s2.0-85207566841"
Trends and amount changes of temperature and precipitation under future projections in high–low groups and intra-period for the Eastern Black Sea, the Wettest Basin in Türkiye	3	2024	Natural Hazards	1	10.1007/s11069-024-06588-z	https://www.scopus.com/inward/record.uri?eid=2-s2.0-85190286636&doi=10.1007%2fs11069-024-06588-z&partnerID=40&md5=87a5e5cd6f30199b0bdeb9ee55b32637	This study investigates the possible effects of climate change on temperature and precipitation variables in the Eastern Black Sea Basin, Türkiye’s wettest and flood-prone region. The outputs of three GCMs under historical, RCP4.5, and RCP8.5 scenarios were downscaled to regional scale using the multivariate adaptive regression splines method. The future monthly temperature and precipitation for …	Article	Scopus	2-s2.0-85190286636"
Towards sustainable coastal management: a hybrid model for vulnerability and risk assessment	1	2024	Journal of Coastal Conservation	2	10.1007/s11852-024-01065-y	https://www.scopus.com/inward/record.uri?eid=2-s2.0-85199404541&doi=10.1007%2fs11852-024-01065-y&partnerID=40&md5=2d00f816281c382a888d5c157639ccfa	This paper presents the development of a Hybrid Model (HM) integrated with a Bayesian Network (BN) for comprehensive coastal vulnerability and risk assessment, with a focus on Konyaaltı Beach, Antalya, Turkey. The HM incorporates critical environmental parameters such as wind, waves, currents, and sediment transport to simulate conditions at vulnerable coastal areas and perform risk assessments f…	Article	Scopus	2-s2.0-85199404541"
Determination of potential hazard level for flood-induced damage during different life cycle stages of T. Aman rice along the floodplain of the Jamuna River	3	2024	Progress in Disaster Science	0	10.1016/j.pdisas.2024.100353	https://www.scopus.com/inward/record.uri?eid=2-s2.0-85199768703&doi=10.1016%2fj.pdisas.2024.100353&partnerID=40&md5=1ce80f75c7b84a8d0adb3f069983e8c7	Bangladesh, a low-lying deltaic plain formed by the convoluted network of streams within the Ganges-Brahmaputra-Meghna basin, is one of the worst climate change-induced natural hazards sufferers. Among all the riverine and coastal hazards, floods alone have wreaked havoc on the national economy. This study focused on determining the level of potential hazard of different crop stages of Transplant…	Article	Scopus	2-s2.0-85199768703"
Snowdrift-Permitting Simulations of Seasonal Snowpack Processes Over Large Mountain Extents	3	2024	Water Resources Research	0	10.1029/2023WR036948	https://www.scopus.com/inward/record.uri?eid=2-s2.0-85201388504&doi=10.1029%2f2023WR036948&partnerID=40&md5=ed2403d69648cdac3ac9c66c7bfb59a8	The melt of seasonal snowpack in mountain regions provides downstream river basins with a critical supply of freshwater. Snowdrift-permitting models have been proposed as a way to accurately simulate snowpack heterogeneity that stems from differences in energy inputs, over winter redistribution, sublimation, melt, and variations in precipitation. However, these spatial scales can be computational…	Article	Scopus	2-s2.0-85201388504"
Interpretation techniques to explain the output of a spatial land subsidence hazard model in an area with a diverted tributary	3	2024	Applied Computing and Geosciences	0	10.1016/j.acags.2024.100191	https://www.scopus.com/inward/record.uri?eid=2-s2.0-85202194733&doi=10.1016%2fj.acags.2024.100191&partnerID=40&md5=e3eb8b89d9a2e4d6ba29deb8c44c6287	Due to the nature of black-box machine learning (ML) models used in the spatial modelling field of environmental and natural hazards, the interpretation of predictive model outputs is necessary. For this purpose, we applied four interpretation techniques consisting of interaction plot, permutation feature importance (PFI) measure, shapley additive explanation (SHAP) decision plot, and accumulated…	Article	Scopus	2-s2.0-85202194733"
Joint Occurrence of Extreme Water Level and River Flows in St. Lawrence River Coasts Under Present and Sea Level Rise Conditions	1	2024	Earth's Future	1	10.1029/2023EF004027	https://www.scopus.com/inward/record.uri?eid=2-s2.0-85201366733&doi=10.1029%2f2023EF004027&partnerID=40&md5=12beab023740ae057caf9253585eacd3	In low-lying coastal regions, the joint occurrence of high river flow and high water levels can cause coastal flooding with substantial economic and social implications. Recent studies over Canada's coasts have shown that neglecting the interdependency between flood drivers can underestimate the risk of flooding by up to 50%. However, to date, such interdependency has not been investigated for th…	Article	Scopus	2-s2.0-85201366733"
Integrating historical storm surge events into flood risk security in the Copenhagen region	2	2024	Weather and Climate Extremes	0	10.1016/j.wace.2024.100713	https://www.scopus.com/inward/record.uri?eid=2-s2.0-85201748776&doi=10.1016%2fj.wace.2024.100713&partnerID=40&md5=a688e378672e6896be5cde62bec72e52	Rapid urbanisation along the coasts of the world in recent decades has increased their vulnerability to storm surges, especially in response to mean sea level rise. The unique geographical and social conditions of Copenhagen, a major European coastal city, have prompted urban expansion along Køge Bay to the south of the city. However, this new urbanisation area is confronted with the common obsta…	Article	Scopus	2-s2.0-85201748776"
Assessing the potential long-term effects of sea-level rise on salt marsh’s coastal protective capacity under different climate pathway scenarios	3	2024	Environmental Monitoring and Assessment	1	10.1007/s10661-024-12961-z	https://www.scopus.com/inward/record.uri?eid=2-s2.0-85201421716&doi=10.1007%2fs10661-024-12961-z&partnerID=40&md5=3eed13306a8a4870cd394dff43a66794	Salt marshes act as natural barriers that reduce wave energy during storm events and help protect coastal communities located in low-lying areas. This ecosystem can be an important asset for climate adaptation due to its particular capability of vertically accrete to adjust to long-term changes in water levels. Therefore, understanding marsh protection benefits thresholds in the face of sea-level…	Article	Scopus	2-s2.0-85201421716"
Two-Way Coupling of the National Water Model (NWM) and Semi-Implicit Cross-Scale Hydroscience Integrated System Model (SCHISM) for Enhanced Coastal Discharge Predictions	3	2024	Hydrology	0	10.3390/hydrology11090145	https://www.scopus.com/inward/record.uri?eid=2-s2.0-85205256552&doi=10.3390%2fhydrology11090145&partnerID=40&md5=b9675801a9b6c269d82174890c25947e	This study addresses the limitations of and the common challenges faced by one-dimensional river-routing methods in hydrological models, including the National Water Model (NWM), in accurately representing coastal regions. We developed a two-way coupling between the NWM and the Semi-implicit Cross-scale Hydroscience Integrated System Model (SCHISM). The approach demonstrated improvements in model…	Article	Scopus	2-s2.0-85205256552"
Assessing the influence of land use and land cover data on cyclonic winds and coastal inundation due to tropical cyclones: a case study for the east coast of India	3	2024	Natural Hazards	2	10.1007/s11069-024-06603-3	https://www.scopus.com/inward/record.uri?eid=2-s2.0-85190438553&doi=10.1007%2fs11069-024-06603-3&partnerID=40&md5=90aaf3a7dd8a449a1666454329d29b74	A standalone Advanced Circulation (ADCIRC) model for the east coast of India with a high-resolution grid of 100 m near the coast is used to evaluate coastal inundation resulting from the storm tides generated by recent cyclones. A directional surface roughness parametrization that alters wind speed and Manning’s n friction coefficient to compute bottom friction based on land use/land cover (LULC)…	Article	Scopus	2-s2.0-85190438553"
Significant challenges to the sustainability of the California coast considering climate change	2	2024	Proceedings of the National Academy of Sciences of the United States of America	3	10.1073/pnas.2310077121	https://www.scopus.com/inward/record.uri?eid=2-s2.0-85200101776&doi=10.1073%2fpnas.2310077121&partnerID=40&md5=e8521079fee208e57c64af3c5c241330	Climate change is an existential threat to the environmental and socioeconomic sustainability of the coastal zone and impacts will be complex and widespread. Evidence from California and across the United States shows that climate change is impacting coastal communities and challenging managers with a plethora of stressors already present. Widespread action could be taken that would sustain Calif…	Article	Scopus	2-s2.0-85200101776"
Policy priorities to enable engaged and transformational adaptation on the coast: Learning from practitioner experiences in England	3	2024	Environmental Science and Policy	0	10.1016/j.envsci.2024.103806	https://www.scopus.com/inward/record.uri?eid=2-s2.0-85196493162&doi=10.1016%2fj.envsci.2024.103806&partnerID=40&md5=514c2ff357431b59d94657d831b1e8b2	Coastal communities and their environments are facing unprecedented changes, with climate change driving rising global mean sea level, exacerbating extreme sea level events, and increasing hazards. Whilst adaptations to change have been central to coastal life for millennia, climate change brings a speed and intensity of change not previously experienced. Researchers are noting that adaptations a…	Article	Scopus	2-s2.0-85196493162"
Seasonal Temperature Distributions and Variations in Salt Marshes: Field Investigation and Numerical Simulation	3	2024	Water Resources Research	2	10.1029/2023WR037016	https://www.scopus.com/inward/record.uri?eid=2-s2.0-85201294857&doi=10.1029%2f2023WR037016&partnerID=40&md5=43f093d60fef3cf724ed5dab0a250e70	Soil temperature regulates biogeochemical processes and is a key environmental factor affecting salt marsh ecosystems. Previous studies on soil temperature and heat transport in intertidal marshes predominantly focused on short-term changes, leaving seasonal variations unclear. This study conducted a yearlong field and modeling investigation to examine temporal and spatial temperature variations …	Article	Scopus	2-s2.0-85201294857"
Organic matter composition and stability in estuarine wetlands depending on soil salinity	3	2024	Science of the Total Environment	4	10.1016/j.scitotenv.2024.173861	https://www.scopus.com/inward/record.uri?eid=2-s2.0-85196207056&doi=10.1016%2fj.scitotenv.2024.173861&partnerID=40&md5=1efe4ffc9eb93f709fb6f669721b32e3	Coastal wetlands are key players in mitigating global climate change by sequestering soil organic matter. Soil organic matter consists of less stable particulate organic matter (POM) and more stable mineral-associated organic matter (MAOM). The distribution and drivers of MAOM and POM in coastal wetlands have received little attention, despite the processes and mechanisms differ from that in the …	Article	Scopus	2-s2.0-85196207056"
Diffusive and ebullitive methane emissions under tidal fluctuation and climate warming in a nutrient-rich subtropical estuary	3	2024	Journal of Hydrology	0	10.1016/j.jhydrol.2024.131836	https://www.scopus.com/inward/record.uri?eid=2-s2.0-85201008809&doi=10.1016%2fj.jhydrol.2024.131836&partnerID=40&md5=7a3e62c7fd71d5f194ee8ce36de48da5	Estuaries are important sources of methane (CH4) emissions under human activities and global warming. However, diffusive and ebullitive CH4 emissions in response to nutrients enrichments and tidal fluctuations remain largely constrained. Here, we investigated seasonal and monthly CH4 emissions in a nutrient-rich subtropical estuary and evaluated relative contribution of diffusion and ebullition C…	Article	Scopus	2-s2.0-85201008809"
Moist heatwaves intensified by entrainment of dry air that limits deep convection	3	2024	Nature Geoscience	1	10.1038/s41561-024-01498-y	https://www.scopus.com/inward/record.uri?eid=2-s2.0-85199571318&doi=10.1038%2fs41561-024-01498-y&partnerID=40&md5=b19f4390e7577bbf1c1c23ab501d2aa5	Moist heatwaves in the tropics and subtropics pose substantial risks to society, yet the dynamics governing their intensity are not fully understood. The onset of deep convection arising from hot, moist near-surface air has been thought to limit the magnitude of moist heatwaves. Here we use reanalysis data, output from the Coupled Model Intercomparison Project Phase 6 and model entrainment pertur…	Article	Scopus	2-s2.0-85199571318"
Ecological Evaluation of Land Resources in the Yangtze River Delta Region by Remote Sensing Observation	3	2024	Land	0	10.3390/land13081155	https://www.scopus.com/inward/record.uri?eid=2-s2.0-85202616366&doi=10.3390%2fland13081155&partnerID=40&md5=a6edcef8e45bd7b33f987180be7c8849	The evaluation of land ecological security (LES) evaluates how human activity and land use affect land ecosystems. Its ultimate objective is to provide guidance and assistance for decision making in order to preserve and restore the efficacy and health of terrestrial ecosystems. The assessment model presented in this article is comprehensive and integrates the advantages of both subjective and ob…	Article	Scopus	2-s2.0-85202616366"
Beyond the Wedge: Impact of Tidal Streams on Salinization of Groundwater in a Coastal Aquifer Stressed by Pumping and Sea-Level Rise	3	2024	Water Resources Research	1	10.1029/2023WR035840	https://www.scopus.com/inward/record.uri?eid=2-s2.0-85205311841&doi=10.1029%2f2023WR035840&partnerID=40&md5=b582a79e09d240f01eba64a7e821ab2a	Saltwater intrusion (SWI) is a well-studied phenomenon that threatens the freshwater supplies of coastal communities around the world. The development and advancement of numerical models has led to improved assessment of the risk of salinization. However, these studies often fail to include the impact of surface waters as potential sources of aquifer salinity and how they may impact SWI. Based on…	Article	Scopus	2-s2.0-85205311841"
Multi-step-ahead prediction of water levels using machine learning: A comparative analysis in the vietnamese mekong delta	3	2024	Vietnam Journal of Earth Sciences	0	10.15625/2615-9783/21067	https://www.scopus.com/inward/record.uri?eid=2-s2.0-85205118309&doi=10.15625%2f2615-9783%2f21067&partnerID=40&md5=9af1c47926de9a6f3ca719f5c1f8a2d2	This study evaluates the efficacy of five machine learning algorithms Support Vector Regression (SVR), Decision Tree (DT), Random Forest (RF), Light Gradient Boosting Machine Regressor (LGBM), and Linear Regression (LR) in predicting water levels in the Vietnamese Mekong Delta's tidal river system, a complex nonlinear hydrological phenomenon. Using daily maximum, minimum, and mean water level dat…	Article	Scopus	2-s2.0-85205118309"
On water level forecasting using artificial neural networks: the case of the Río de la Plata Estuary, Argentina	3	2024	Natural Hazards	0	10.1007/s11069-024-06585-2	https://www.scopus.com/inward/record.uri?eid=2-s2.0-85190092914&doi=10.1007%2fs11069-024-06585-2&partnerID=40&md5=8bfed53d73f86a60a73994deb691c5c4	The Río de la Plata Estuary (RdP) is frequently affected by large storm surges that have historically caused social and economic losses. According to recent research, the number and strength of surge events have been increasing over time as a result of climate change. Although process-based models have been widely used for the storm surge prediction, their high computational demand may be a signi…	Article	Scopus	2-s2.0-85190092914"
Tropical Cyclone Storm Surge-Based Flood Risk Assessment Under Combined Scenarios of High Tides and Sea-Level Rise: A Case Study of Hainan Island, China	1	2024	Earth's Future	1	10.1029/2023EF004236	https://www.scopus.com/inward/record.uri?eid=2-s2.0-85201581444&doi=10.1029%2f2023EF004236&partnerID=40&md5=f8790e85ff78c24e1726624b1c06e76d	In the context of climate change, coastal flood risk is intensifying globally, particularly in China, where intricate coastlines and frequent tropical cyclones make storm surges a major concern. Despite local government's efforts to initiate coastal monitoring networks and qualitative risk guidelines, there remains a gap in detailed and efficient quantitative assessments for combinations of multi…	Article	Scopus	2-s2.0-85201581444"
Ecogeomorphological Investigation of Anthropogenic Changes in the Kızılırmak River Mouth, Türkiye	3	2024	Wetlands	0	10.1007/s13157-024-01843-2	https://www.scopus.com/inward/record.uri?eid=2-s2.0-85201393970&doi=10.1007%2fs13157-024-01843-2&partnerID=40&md5=5264ce76c2adbabd0fb9134c5b89f33c	This study was prepared to investigate the ecogeomorphological aspects of the Kızılırmak mouth and its immediate environs, which have been seriously subjected to anthropogenic pressures in recent years. Situated in the center of Turkey's most significant wetland, the Kızılırmak delta, is the research area. In this study, remote sensing methods and field observations were used together, and the co…
Enhanced Monitoring of Sub-Seasonal Land Use Dynamics in Vietnam’s Mekong Delta through Quantile Mapping and Harmonic Regression	3	2024	Remote Sensing	0	10.3390/rs16193569	https://www.scopus.com/inward/record.uri?eid=2-s2.0-85206490401&doi=10.3390%2frs16193569&partnerID=40&md5=92a853d394c3fa406b574c49815756a7	In response to economic and environmental challenges like sea-level rise, salinity intrusion, groundwater extraction, sand mining, and sinking delta phenomena, the demand for solutions to adapt to changing conditions in riverine environments has increased significantly. High-quality analyses of land use and land cover (LULC) dynamics play a critical role in addressing these challenges. This study…	Article	Scopus	2-s2.0-85206490401"
Stormwater Management: An Integrated Approach to Support Healthy, Livable, and Ecological Cities	2	2024	Urban Science	0	10.3390/urbansci8030089	https://www.scopus.com/inward/record.uri?eid=2-s2.0-85205041998&doi=10.3390%2furbansci8030089&partnerID=40&md5=6b97e7922354075f781b679800597f97	The practice of stormwater management has evolved from a singular focus on drainage to a multifaceted approach to support the integrated urban development of healthy, livable, ecological, and water sensitive cities from neighborhood to metropolitan scales. A review of the knowledge base and practice by the professional stormwater management community shows attributes that favor an integrative app…	Article	Scopus	2-s2.0-85205041998"
Hydraulic Risk Assessment on Historic Masonry Bridges Using Hydraulic Open-Source Software and Geomatics Techniques: A Case Study of the “Hannibal Bridge”, Italy	1	2024	Remote Sensing	1	10.3390/rs16162994	https://www.scopus.com/inward/record.uri?eid=2-s2.0-85202450861&doi=10.3390%2frs16162994&partnerID=40&md5=ff8cab82f48397ebee9dd44bb035b06b	This paper investigates the impact of flood-induced hydrodynamic forces and high discharge on the masonry arch “Hannibal Bridge” (called “Ponte di Annibale” in Italy) using the Hydraulic Engineering Center’s River Analysis Simulation (HEC-RAS) v6.5.0. hydraulic numerical method, incorporating Unmanned Aerial Vehicle (UAV) photogrammetry and aerial Light Detection and Ranging (LIDAR) data for visu…	Article	Scopus	2-s2.0-85202450861"
Effects of building configuration and upstream buildings on pedestrian risk around ideal buildings in a floodwater–wind joint environment	3	2024	Journal of Hydrology	1	10.1016/j.jhydrol.2024.131865	https://www.scopus.com/inward/record.uri?eid=2-s2.0-85202035037&doi=10.1016%2fj.jhydrol.2024.131865&partnerID=40&md5=4acc38f7012daa798ad42619f2ac55ee	Urban building affects both floodwater inundation and air flow in high-density cities, influencing the pedestrian risk within urban blocks. Previous studies have identified physical characteristics of buildings as important factors influencing either floodwater spread or the wind environment. However, the correlation between the building configuration and pedestrian risk under the combined effect…
Capability of logistic regression in identifying flood-susceptible areas in a small watershed	3	2024	H2Open Journal	1	10.2166/h2oj.2024.024	https://www.scopus.com/inward/record.uri?eid=2-s2.0-85203593524&doi=10.2166%2fh2oj.2024.024&partnerID=40&md5=518ffa5758608555ef081f186d29feb8	The Earth is currently experiencing severe economic and social consequences as a result of frequent floods. This study is crucial for effective risk management and mitigation, protecting lives and property from potential flood damage in the Deme watershed. This study endeavors to assess the efficacy of a logistic regression model in generating a flood susceptibility map for the Deme watershed in …	Article	Scopus	2-s2.0-85203593524"
Understanding land subsidence in the Pearl River Delta region of China based on InSAR observations	3	2024	Engineering Geology	6	10.1016/j.enggeo.2024.107646	https://www.scopus.com/inward/record.uri?eid=2-s2.0-85199280121&doi=10.1016%2fj.enggeo.2024.107646&partnerID=40&md5=34fd1deaab82d5fdfdcb5b1bc2050f23	Land subsidence occurs in river delta areas. A comprehensive understanding of the factors contributing to land subsidence is crucial for effective geohazard mitigation and land planning. This study investigates the distribution characteristics and spatiotemporal evolution pattern of the land subsidence in the Pearl River Delta based on the InSAR-derived ground deformation data spanning 2016 to 20…
Comparison of CMIP5 and CMIP6 models for temperature and precipitation simulation over the Yarlung Tsangpo-Brahmaputra River Basin	3	2024	Journal of Water and Climate Change	0	10.2166/wcc.2024.393	https://www.scopus.com/inward/record.uri?eid=2-s2.0-85203133276&doi=10.2166%2fwcc.2024.393&partnerID=40&md5=20a731a471254ce0b786060935ce84ea	This study compares simulations from 13 CMIP5 and CMIP6 homologous models and their multi-model ensemble (MME) based on the generalized three-cornered hat method (TCH) for temperature and precipitation over the Yarlung Tsangpo-Brahmaputra River Basin (YBRB). The results showed that: (1) the MME estimations outperform the most single model, demonstrating the effectiveness of TCH in reducing model …
Risk of Tropical Cyclones and Floods to Power Grids in Southeast and East Asia	1	2024	International Journal of Disaster Risk Science	0	10.1007/s13753-024-00573-7	https://www.scopus.com/inward/record.uri?eid=2-s2.0-85200388204&doi=10.1007%2fs13753-024-00573-7&partnerID=40&md5=060ec3f02cc1a0e12f7e1cb0892d88ac	Power grids play a critical role in modern society, serving as the lifeline of a well-functioning economy. This article presents a first large-scale study on the risk estimation of tropical cyclone (TC)-induced winds and coastal floods, which can widely impact power grids in Southeast and East Asia. Our comprehensive risk model incorporates detailed infrastructure data from OpenStreetMap (OSM) an…	Article	Scopus	2-s2.0-85200388204"
Possible Indication of the Impact of the Storegga Slide Tsunami on the German North Sea Coast around 8150 cal BP	3	2024	Geosciences (Switzerland)	0	10.3390/geosciences14100262	https://www.scopus.com/inward/record.uri?eid=2-s2.0-85207671237&doi=10.3390%2fgeosciences14100262&partnerID=40&md5=81c1868d72f0a9977a7d0f9b1e6b6ecf	The Storegga slide tsunami (SST) at ca. 8100 ± 100–250 cal BP is known to be the largest tsunami that affected the North Sea during the entire Holocene. Geological traces of tsunami landfall were discovered along the coasts of Norway, Scotland, England, Denmark, the Faroes and Shetland Islands. So far, the German North Sea coast has been considered as being well protected due to the wide continen…	Article	Scopus	2-s2.0-85207671237"
Tsunami inundation and vulnerability analysis on the Makran coast, Pakistan	1	2024	Natural Hazards and Earth System Sciences	0	10.5194/nhess-24-3279-2024	https://www.scopus.com/inward/record.uri?eid=2-s2.0-85205307075&doi=10.5194%2fnhess-24-3279-2024&partnerID=40&md5=b1fb611d9fce8d5dd14d6881d2c3755d	The coastal cities of Gwadar and Pasni, situated along the Arabian Sea in the northwestern region of the Indian Ocean, are subjected to thorough investigation for inundation and vulnerability analysis. The estimation of maximum tsunami wave potential in the Arabian Sea involves evaluating paleomorphodynamic records of tsunamites found along its coastlines, with a focus on the most severe case for…	Article	Scopus	2-s2.0-85205307075"
Reflection of Storm Surge and Tides in Convergent Estuaries With Dams, the Case of Charleston, USA	2	2024	Journal of Geophysical Research: Oceans	0	10.1029/2023JC020498	https://www.scopus.com/inward/record.uri?eid=2-s2.0-85203583846&doi=10.1029%2f2023JC020498&partnerID=40&md5=090f010b8b6c9cc02631258b01c54705	Convergent estuaries have been shortened by dam-like structures worldwide. Here, we evaluate 31 long-term water level stations and use a semi-analytical tide model to investigate how landward-funneling and a dam influence tidal and storm surge propagation in the greater Charleston Harbor region, South Carolina, where three rivers meet: the Ashley, Cooper, and Wando. Results show that the phase sp…
Assessing coastal flood risk under extreme events and sea level rise in the Casablanca-Mohammedia coastline (Morocco)	1	2024	Natural Hazards	0	10.1007/s11069-024-06624-y	https://www.scopus.com/inward/record.uri?eid=2-s2.0-85191872386&doi=10.1007%2fs11069-024-06624-y&partnerID=40&md5=34b4ca8ae8e0be4c6d42b1959e46a9e0	In the Casablanca-Mohammedia corridor (Morocco), flooding episodes have happened frequently over the past 20 years, damaging coastal settlements through overtopping and overflowing processes. In this context, a realistic assessment of the flood risk on this coastline is required. For this, the marine water level variations were computed by combining the involved variables (astronomical tide, stor…	Article	Scopus	2-s2.0-85191872386"
Cold Region River Flood Mapping and Scour Potential Prediction: Insights from Hydraulic Model Using Advanced Autonomous Surface Vehicles	3	2024	Environmental Processes	2	10.1007/s40710-024-00721-7	https://www.scopus.com/inward/record.uri?eid=2-s2.0-85202643794&doi=10.1007%2fs40710-024-00721-7&partnerID=40&md5=742486686e85daef0cd2d4f7b863e543	This study aimed to map the 2022 flood with a 16.5-year return period near a bridge on the Red River, close to Grafton City, North Dakota, and evaluate the scour potential around the bridge. The Red River Basin (RRB) near Grand Forks, ND, and Emerson, ND, is a cold region river vulnerable to floods. Local scouring around bridge piers during floods can lead to hydraulic structure failure. An Auton…	Article	Scopus	2-s2.0-85202643794"
A Study of the Effect of DEM Spatial Resolution on Flood Simulation in Distributed Hydrological Modeling	1	2024	Remote Sensing	0	10.3390/rs16163105	https://www.scopus.com/inward/record.uri?eid=2-s2.0-85202437017&doi=10.3390%2frs16163105&partnerID=40&md5=391e962ac54b50e826d307ed1d70e822	Watershed hydrological modeling methods are currently the predominant approach for flood forecasting. Digital elevation model (DEM) data, a critical input variable, significantly influence the accuracy of flood simulations, primarily due to their resolution. However, there is a paucity of research exploring the relationship between DEM resolution and flood simulation accuracy. This study aims to …	Article	Scopus	2-s2.0-85202437017"
From Debt to Sustainability: Advancing Wastewater Projects in Developing Countries through Innovative Financing Mechanisms—The Role of Debt-for-Climate Swaps	3	2024	Climate	2	10.3390/cli12080122	https://www.scopus.com/inward/record.uri?eid=2-s2.0-85202533308&doi=10.3390%2fcli12080122&partnerID=40&md5=2afae7c13c1e760669db761d8975fa0d	Developing countries, including Small Island Developing States (SIDSs) and Least Developed Countries (LDCs), are exceptionally vulnerable to climate change due to their distinct geographical and environmental characteristics. Escalating sea levels and heightened salinity levels imperil freshwater reserves, while warmer ocean temperatures and acidification disrupt water demand, tourism, health ser…	Article	Scopus	2-s2.0-85202533308"
Testing the Feasibility of an Agent-Based Model for Hydrologic Flow Simulation	3	2024	Information (Switzerland)	1	10.3390/info15080448	https://www.scopus.com/inward/record.uri?eid=2-s2.0-85202343676&doi=10.3390%2finfo15080448&partnerID=40&md5=a5cc6c504a6c179b72b0a631c0397a8c	Modeling streamflow is essential for understanding flow inundation. Traditionally, this involves hydrologic and numerical models. This research introduces a framework using agent-based modeling (ABM) combined with data-driven modeling (DDM) and Artificial Intelligence (AI). An agent-driven model simulates streamflow and its interactions with river courses and surroundings, considering hydrologic …	Article	Scopus	2-s2.0-85202343676"
Sediment Source Partitioning and Budgeting Over Historical Timescales in a Glacierized, Mountain Catchment	3	2024	Journal of Geophysical Research: Earth Surface	0	10.1029/2024JF007819	https://www.scopus.com/inward/record.uri?eid=2-s2.0-85207258846&doi=10.1029%2f2024JF007819&partnerID=40&md5=3b57f15196ceadfc5f94835e0e37540f	Managing and living with geohazards is especially challenging in mountain landscapes and requires an understanding of catchment-scale sediment dynamics and internal system functioning. While sediment budgeting is a valuable framework, challenges remain including partitioning sediment yield by source and grain size and addressing scale issues. This study advances our understanding of bed material …	Article	Scopus	2-s2.0-85207258846"
Assessing the effectiveness of adaptation against sea level rise in Japanese coastal areas: protection or relocation?	3	2024	Environment, Development and Sustainability	2	10.1007/s10668-023-03612-3	https://www.scopus.com/inward/record.uri?eid=2-s2.0-85165197932&doi=10.1007%2fs10668-023-03612-3&partnerID=40&md5=bf282c85cd94c26b1b3bed6c9197f67e	Sea level rise (SLR) due to climate change poses a serious threat to human populations in coastal areas. As a result, assessing the impacts of SLR and evaluating potential adaptations is essential. This study assesses the impacts of SLR and ocean tides on coastal Japanese prefectures by estimating the extent of potentially inundated areas, affected populations, and economic damages. The latest cl…	Article	Scopus	2-s2.0-85165197932"
Cities and the sea level	2	2024	Journal of Urban Economics	1	10.1016/j.jue.2024.103685	https://www.scopus.com/inward/record.uri?eid=2-s2.0-85200117298&doi=10.1016%2fj.jue.2024.103685&partnerID=40&md5=bc2fdac13e848c2d926008bac171dd50	Construction on low elevation coastal zones is risky for both residents and taxpayers who bail them out. To investigate this construction, we analyze spatially disaggregated data covering the entire US Atlantic and Gulf coasts. We find that the 1990 housing stock reflects historical avoidance of locations prone to sea level rise (SLR) and flooding, but net new construction from 1990–2010 was simi…
High-frequency lacustrine sequence stratigraphy of clastic lakes: lessons from ancient successions	3	2024	Journal of Palaeogeography	0	10.1016/j.jop.2024.08.004	https://www.scopus.com/inward/record.uri?eid=2-s2.0-85204435059&doi=10.1016%2fj.jop.2024.08.004&partnerID=40&md5=1fa1aaea3973e290d7d3037887a6bc99	Sequence stratigraphic concepts and methods provide novel tools for performing stratigraphic analysis, allowing us to improve our understanding of depositional models and basin evolution. Main controls and depositional elements (e.g., surfaces, systems tracts, parasequences, etc.) recognized in conventional sequence stratigraphy are designed for marine-related systems. In contrast, the sequence s…	Review	Scopus	2-s2.0-85204435059"
Contemporary Dynamics of Glacial Lakes: Comparison between Selected Systems Developing in Northern, Central and Southern Regions in Spitsbergen	3	2024	Quaestiones Geographicae	0	10.14746/quageo-2024-0033	https://www.scopus.com/inward/record.uri?eid=2-s2.0-85203528477&doi=10.14746%2fquageo-2024-0033&partnerID=40&md5=2291a59a971ccffe349291158251680f	The study investigates glacial lakes in Svalbard, examining examples from the forelands of Gåsbreen, Crammerbreen, Knivseggbreen, Neppebreen and Ragnarbreen, each representing different classifications of glacial lakes, including ice-dammed, frontal moraine-dammed and medial moraine-dammed. These lakes serve as key indicators of ongoing climate change and the effects of deglaciation processes in …	Article	Scopus	2-s2.0-85203528477"
A Remote Sensing Approach to Characterize Cold Region Watershed Storage and its Influence on Streamflow Generation	3	2024	Wetlands	0	10.1007/s13157-024-01850-3	https://www.scopus.com/inward/record.uri?eid=2-s2.0-85203547416&doi=10.1007%2fs13157-024-01850-3&partnerID=40&md5=a9812af469c1a197558bec6ca7a7c1e2	The Prairie Pothole Region (PPR) has an extremely variable climate and has pronounced impacts on wetlands as they are highly responsive to the variability in air temperature and precipitation. In recent years, the PPR has been in a novel wet climate continuum since 1993, facilitating severe flooding in the Devils Lake Basin (DLB), North Dakota– costing the US ~$1B USD. Many studies using remotely…	Article	Scopus	2-s2.0-85203547416"
Development of risk maps for flood, landslide, and soil erosion using machine learning model	1	2024	Natural Hazards	1	10.1007/s11069-024-06670-6	https://www.scopus.com/inward/record.uri?eid=2-s2.0-85195517649&doi=10.1007%2fs11069-024-06670-6&partnerID=40&md5=817c6910594b9e8047c0c4ff35f142e1	Natural hazards, such as flood, landslide, and erosion, are the reality of human life. spatial prediction of these hazards and their effectiveness factors are extremely important. The main goal of this study was to prepare multi-hazard probability mapping (flood, landslide, and gully erosion) of the Gorganrood Watershed. In addition, different machine learning models such as Random Forest (RF), S…	Article	Scopus	2-s2.0-85195517649"
Unveiling the potential of karst vadose deposits in constraining Quaternary tectonic subsidence	3	2024	Earth Surface Processes and Landforms	0	10.1002/esp.5915	https://www.scopus.com/inward/record.uri?eid=2-s2.0-85198960090&doi=10.1002%2fesp.5915&partnerID=40&md5=c9795b17c6f283e0994517afa68f5b5b	In carbonate coastlines, karst studies have traditionally focused on reconstructing Quaternary coastal uplift and sea level oscillations. However, their potential for investigating coastal subsidence remains unexplored in regions with limited sedimentary records and scientific monitoring. In line with this, our study delved into the utility of karst research for deciphering the Quaternary evoluti…	Article	Scopus	2-s2.0-85198960090"
Pluvial flood modeling for coastal areas under future climate change – A case study for Prince Edward Island, Canada	3	2024	Journal of Hydrology	5	10.1016/j.jhydrol.2024.131769	https://www.scopus.com/inward/record.uri?eid=2-s2.0-85200566332&doi=10.1016%2fj.jhydrol.2024.131769&partnerID=40&md5=7a452c3730cd3bcde3c3b1d408b993aa	It has been increasingly understood that pluvial flooding poses a substantial risk to numerous communities across the globe. This is especially relevant for the Canadian province of Prince Edward Island (PEI), which is susceptible to a compound flood consisting of both inland and coastal flooding. Despite various studies, a comprehensive pluvial flood model still lacks that addresses the complex …	Article	Scopus	2-s2.0-85200566332"
The Gaps Between Institutional and Practical Disaster Risk Management Measures on Coastal Flood Risks in South Korea’s Coastal Communities	3	2024	International Journal of Disaster Risk Science	0	10.1007/s13753-024-00579-1	https://www.scopus.com/inward/record.uri?eid=2-s2.0-85201818804&doi=10.1007%2fs13753-024-00579-1&partnerID=40&md5=b650ad163d5cfd0a07af4bd8090f50a6	Global warming and climate change significantly increase the frequency of coastal floods caused by sea level rise (SLR) as a permanent factor and hydrometeorological hazards as tentative factors. The combined risks will affect coastal communities. South Korea is gradually facing SLR risks, mainly in its southern coastal regions
Coastal Vulnerability Index (CVI) Assessment: Evaluating Risks Associated with Human-Made Activities along the Limassol Coastline, Cyprus	1	2024	Remote Sensing	3	10.3390/rs16193688	https://www.scopus.com/inward/record.uri?eid=2-s2.0-85206456633&doi=10.3390%2frs16193688&partnerID=40&md5=cbd734cc76a75d112bbec21523449f37	Coastal risk assessment is crucial for coastal management and decision making, especially in areas already experiencing the negative impacts of climate change. This study aims to investigate the coastal vulnerability due to climate change and human activities in an area west of the Limassol district’s coastline, in Cyprus, on which there have been limited studies. Furthermore, an analysis is cond…	Article	Scopus	2-s2.0-85206456633"
Flood assessment using machine learning and its implications for coastal spatial planning in Phu Yen Province, Vietnam	1	2024	Journal of Water and Climate Change	1	10.2166/wcc.2024.035	https://www.scopus.com/inward/record.uri?eid=2-s2.0-85203181773&doi=10.2166%2fwcc.2024.035&partnerID=40&md5=79250e406497074c9c92cc26f56fb93e	The objective of this study was the development of a new machine learning model using a radial basis function neural network (RBFNN) to build flood susceptibility maps and damage assessment for the Phu Yen province of Vietnam. The built model will be optimized by five algorithms, namely Giant Trevally Optimization (GTO), Golden Jackal Optimization (GJO), Brown-Bear Optimization (BBO), Gray Wolf O…	Article	Scopus	2-s2.0-85203181773"
Basin Analysis and Paleogeography of the Zagros Foreland Basin during the Maastrichtian, High Zagros Basin, Iran	3	2024	Journal of Earth Science	0	10.1007/s12583-022-1786-y	https://www.scopus.com/inward/record.uri?eid=2-s2.0-85207237477&doi=10.1007%2fs12583-022-1786-y&partnerID=40&md5=a11a127328d54f5a14a51c5d4c9c6aa0	A sedimentological investigation was carried out to reconstruct the paleogeography of the Zagros Foreland Basin. Based on the study of more than 1 000 rock samples, nine carbonate microfacies and three terrigenous facies were identified. The study reveals that the Maastrichtian succession was deposited in a widespread homoclinal ramp in the High Zagros Basin. Three (Gandom Kar area), two (Ardal a…	Article	Scopus	2-s2.0-85207237477"
Comprehensive economic losses assessment of storm surge disasters using open data: a case study of Zhoushan, China	1	2024	Journal of Water and Climate Change	0	10.2166/wcc.2024.731	https://www.scopus.com/inward/record.uri?eid=2-s2.0-85203309000&doi=10.2166%2fwcc.2024.731&partnerID=40&md5=70372d5ecb2feb68f2a7305c823022f1	As climate change continues to worsen, coastal areas are increasingly vulnerable to more frequent and severe storm surges. This poses a significant risk to economic entities, particularly in areas that have undergone rapid development. However, quantitative assessment of economic losses from storm surge disasters in China has been challenging due to limited exposure and vulnerability data. This s…	Article	Scopus	2-s2.0-85203309000"
Challenges, Advances and Opportunities in Regional Sea Level Projections: The Role of Ocean-Shelf Dynamics	2	2024	Earth's Future	1	10.1029/2024EF004886	https://www.scopus.com/inward/record.uri?eid=2-s2.0-85199994516&doi=10.1029%2f2024EF004886&partnerID=40&md5=bfb0aa658a37d6f34211ade7c169dfd3	Future sea level rise and changes in extreme weather will increase the frequency of flooding and intensify the risks for the millions of people living in low-lying coastal areas. Concerns about coastal adaptation have been broadened due to societal awareness of the threat from rising seas, leading to a large set of potential adaptation users with diverse needs for adequate sea level projections i…	Article	Scopus	2-s2.0-85199994516"
NORA-Surge: A storm surge hindcast for the Norwegian Sea, the North Sea and the Barents Sea	1	2024	Ocean Modelling	0	10.1016/j.ocemod.2024.102406	https://www.scopus.com/inward/record.uri?eid=2-s2.0-85199723671&doi=10.1016%2fj.ocemod.2024.102406&partnerID=40&md5=24132d84fb5b3d1de500157c68bec2f8	Knowledge about statistics for water level variations along the coast due to storm surge is important for the utilization of the coastal zone. An open and freely available storm surge hindcast archive covering the coast of Norway and adjacent sea areas spanning the time period 1979–2022 is presented. The storm surge model is forced by wind stress and mean sea level pressure taken from the non-hyd…	Article	Scopus	2-s2.0-85199723671"
Breaching of the Sillon de Talbert gravel spit (North Brittany, France) and coastal flooding risk assessment	2	2024	Geomorphology	0	10.1016/j.geomorph.2024.109302	https://www.scopus.com/inward/record.uri?eid=2-s2.0-85196180422&doi=10.1016%2fj.geomorph.2024.109302&partnerID=40&md5=4bf72644c1fa7397a5bfa1c78647b301	Coastal barriers are a natural defence against the marine submersion of low-lying back-barrier areas. In March 2018, a breach opened up in the proximal section of the Sillon de Talbert spit barrier (North Brittany, France), causing great concern among local residents and elected representatives. A study to assess the risk of submersion of the low-lying areas of the Laneros Peninsula, located behi…	Article	Scopus	2-s2.0-85196180422"
Assessment of groundwater resources through hydrogeochemical investigation and multivariate chemometric statistics in Bagerhat district, Bangladesh	3	2024	Solid Earth Sciences	0	10.1016/j.sesci.2024.100200	https://www.scopus.com/inward/record.uri?eid=2-s2.0-85203067869&doi=10.1016%2fj.sesci.2024.100200&partnerID=40&md5=b42a594e397b94e552ec636fe1c61d34	Groundwater, a primary freshwater source for potable and agricultural uses, is increasingly threatened in southern coastal areas of Bangladesh because of rapid urbanization, industrialization, and climate change. Bagerhat, one of the coastal districts, faces not only frequent tropical cyclones, inundation of low-lying areas, and saline water intrusion but also rapid urbanization, population growt…	Article	Scopus	2-s2.0-85203067869"
El Paso Formation: A key unit for the correlation of the Carboniferous glaciation in the Calingasta-Uspallata basin of western Argentina	3	2024	Journal of South American Earth Sciences	0	10.1016/j.jsames.2024.105004	https://www.scopus.com/inward/record.uri?eid=2-s2.0-85197554024&doi=10.1016%2fj.jsames.2024.105004&partnerID=40&md5=fcec18957440c42fd43937952e47bb49	The Late Paleozoic successions exposed along the western flank of the Precordillera at the latitude of Barreal in western Argentina are characterized by mid-Carboniferous glacial marine and glacially-influenced sediments (San Eduardo Group sensu Mésigos, 1953), followed by shallow marine, sand-rich deposits (Barreal Group).The El Paso Formation, exposed in the homonymous brachyanticline, is here …	Article	Scopus	2-s2.0-85197554024"
Influence of short-term configurations of a mouth deviation on river hydraulics: the Pescara River case study	3	2024	Natural Hazards	0	10.1007/s11069-024-06612-2	https://www.scopus.com/inward/record.uri?eid=2-s2.0-85191068120&doi=10.1007%2fs11069-024-06612-2&partnerID=40&md5=34096430fb2c99a3a970fce5929d0895	This paper aims to emphasize the importance of simulating river hydrodynamics for all the stages of river mouth deviations, since their potential influence on the flood hazard assessment. The case study of the Pescara River mouth deviation in the Abruzzo Region, Italy, has been considered. Only the realized steps of the project have been analyzed, for which the sea level at the mouth has turned o…	Article	Scopus	2-s2.0-85191068120"
Transformation of coastal wetlands in the Sundarban Delta (1999–2020)	3	2024	Environmental Monitoring and Assessment	1	10.1007/s10661-024-12901-x	https://www.scopus.com/inward/record.uri?eid=2-s2.0-85199355468&doi=10.1007%2fs10661-024-12901-x&partnerID=40&md5=3acec0b8b907252f7345316fe2751cb9	Spanning across Bangladesh and India, the Sundarban Delta consists of over a thousand islands, the majority of which are protected. These islands are important for the rich biodiversity and unique species found here. However, these islands are also at the forefront of climate change due to the impact of rising sea levels and extreme weather events. Therefore, we analyzed the long-term transformat…	Article	Scopus	2-s2.0-85199355468"
Identification of coastal natural disasters using official databases to provide support for the coastal management: the case of Santa Catarina, Brazil	1	2024	Natural Hazards	2	10.1007/s11069-023-06150-3	https://www.scopus.com/inward/record.uri?eid=2-s2.0-85169902331&doi=10.1007%2fs11069-023-06150-3&partnerID=40&md5=991974a73b002b076285ad6453f76a3c	The increase in natural disaster frequency, intensified by climate change, poses one of the greatest threats to coastal systems and low-lying areas worldwide. It is estimated that the Global Mean Sea Level (GMSL) could rise by approximately 2 m in the twenty-first century, alongside intensifying cyclonic events. Consequently, in Brazil, coastal natural disasters are likely to become more frequent…
Risk assessment of national railway infrastructure due to sea-level rise: an application of a methodological framework in Italian coastal railways	2	2024	Environmental Monitoring and Assessment	2	10.1007/s10661-024-12942-2	https://www.scopus.com/inward/record.uri?eid=2-s2.0-85201521764&doi=10.1007%2fs10661-024-12942-2&partnerID=40&md5=2e2901699f4eb0a7cef5af7c16cc8ee8	Nowadays, within the built environment, railway infrastructures play a key role to sustain national policies oriented toward promoting sustainable mobility. For this reason, national institutions and infrastructure managers need to increase their awareness in relation to the current and future climate risks on their representative systems. Among climate change impacts, preventing the effects of s…	Article	Scopus	2-s2.0-85201521764"
Assessing the potential of free-tropospheric water vapour isotopologue satellite observations for improving the analyses of convective events	3	2024	Atmospheric Measurement Techniques	0	10.5194/amt-17-5243-2024	https://www.scopus.com/inward/record.uri?eid=2-s2.0-85203492187&doi=10.5194%2famt-17-5243-2024&partnerID=40&md5=1b2b1e99fc3f00979c43882d4e052a5a	Satellite-based observations of free-tropospheric water vapour isotopologue ratios (HDO/ H2O, expressed in form of the δ value δD) with good global and temporal coverage have become available recently. We investigate the potential of these observations for constraining the uncertainties of the atmospheric analyses fields of specific humidity (q), temperature (T), and δD and of variables that capt…
A high-performance, parallel, and hierarchically distributed model for coastal run-up events simulation and forecasting	1	2024	Journal of Supercomputing	0	10.1007/s11227-024-06188-5	https://www.scopus.com/inward/record.uri?eid=2-s2.0-85197432055&doi=10.1007%2fs11227-024-06188-5&partnerID=40&md5=b6d6dbf628d46ea17b2b3b72502e71d5	The request for quickly available forecasts of intense weather and marine events impacting coastal areas is gradually increasing. High-performance computing (HPC) and artificial intelligence techniques are crucial in this application. Risk mitigation and coastal management must design scientific workflow appropriately and maintain them continuously updated and operational. Climate change accelera…	Article	Scopus	2-s2.0-85197432055"
Cartographic analysis as spatial determinant for climate change adaptation in the Hunter River Estuary, Australia	3	2024	Cities	1	10.1016/j.cities.2024.105162	https://www.scopus.com/inward/record.uri?eid=2-s2.0-85196977767&doi=10.1016%2fj.cities.2024.105162&partnerID=40&md5=40a08d79b948f83672ed7f5044ac4775	This paper explores the hydrological history of the Hunter River and Estuary (Newcastle, Australia), to identify pathways for incorporating climate-sensitive adaptation approaches into urban development and planning. The research method utilises mapping as a methodological discovery tools to visually articulate the correlation of pre-colonial hydrological landscapes, the transformation of the est…
Rising groundwater levels in Dare County, North Carolina: implications for onsite wastewater management for coastal communities	3	2024	Journal of Water and Climate Change	1	10.2166/wcc.2024.735	https://www.scopus.com/inward/record.uri?eid=2-s2.0-85203324343&doi=10.2166%2fwcc.2024.735&partnerID=40&md5=17c031aa4b3bc6eba551e57994f16f3c	Onsite wastewater treatment systems (OWTS) are a common wastewater treatment approach in coastal communities. Vertical separation distance (VSD) requirements between the drainfield and groundwater aim to ensure aerated soils for wastewater treatment. When the VSD declines, OWTS can fail. This study evaluated groundwater response to sea level rise (SLR) and the implications for OWTS. A groundwater…	Article	Scopus	2-s2.0-85203324343"
A GIS-based integrated study assessing the socio-physical vulnerability of the south-central and south-western coastal regions of Bangladesh	1	2024	GeoJournal	0	10.1007/s10708-024-11185-5	https://www.scopus.com/inward/record.uri?eid=2-s2.0-85200046876&doi=10.1007%2fs10708-024-11185-5&partnerID=40&md5=b7064893202c1ab0274195dde40ed273	Bangladesh is considered one of the hotspots of numerous devastating natural hazards around the globe due to its geographical location as well as its dynamic characteristics of coastal landforms. The coast of Bangladesh is a suitable test-bed for evaluating coastal vulnerability under complex land use systems and climatic conditions. Considering both the social and physical parameters is crucial …	Article	Scopus	2-s2.0-85200046876"
Integration Sentinel-1 SAR data and machine learning for land subsidence in-depth analysis in the North Coast of Central Java, Indonesia	3	2024	Earth Science Informatics	1	10.1007/s12145-024-01413-4	https://www.scopus.com/inward/record.uri?eid=2-s2.0-85199278081&doi=10.1007%2fs12145-024-01413-4&partnerID=40&md5=acace84dfc98f3e04332840a046b56a0	The escalating issue of land subsidence poses a critical threat to the economic prosperity of Indonesia’s North Coast in Central Java. This recurring phenomenon intensifies annual tidal floods, posing a severe threat to the infrastructure, buildings, coastal zones, land quality, and the livelihoods of local communities. Effective monitoring of land subsidence rates is essential to mitigate these …	Article	Scopus	2-s2.0-85199278081"
The influence of backdune morphology on air flow dynamics through an excavated foredune notch	3	2024	Aeolian Research	1	10.1016/j.aeolia.2024.100929	https://www.scopus.com/inward/record.uri?eid=2-s2.0-85192889775&doi=10.1016%2fj.aeolia.2024.100929&partnerID=40&md5=c1d4d12fae9a37fa6890cfcd0de1c37c	On many metropolitan and developed coasts foredunes are narrow, vegetated, highly stable and confined by hinterland development. Such foredunes are most likely to erode, rather than landward migration, in response to ongoing eustatic sea-level rise. Foredune notching may be undertaken on such coasts to facilitate sand transport through the foredune zone and accomplish degrees of foredune landward…
Monitoring Coastal Evolution and Geomorphological Processes Using Time-Series Remote Sensing and Geospatial Analysis: Application Between Cape Serrat and Kef Abbed, Northern Tunisia	3	2024	Remote Sensing	1	10.3390/rs16203895	https://www.scopus.com/inward/record.uri?eid=2-s2.0-85207392401&doi=10.3390%2frs16203895&partnerID=40&md5=6a1209383002d265900b4f83a02a053e	The monitoring of coastal evolution (coastline and associated geomorphological features) caused by episodic and persistent processes associated with climatic and anthropic activities is required for coastal management decisions. The availability of open access, remotely sensed data with increasing spatial, temporal, and spectral resolutions, is promising in this context. The coastline of Northern…	Article	Scopus	2-s2.0-85207392401"
Monthly Monitoring of Inundated Areas and Water Storage Dynamics in China's Large Reservoirs Using Multisource Remote Sensing	3	2024	Water Resources Research	2	10.1029/2023WR036450	https://www.scopus.com/inward/record.uri?eid=2-s2.0-85201124542&doi=10.1029%2f2023WR036450&partnerID=40&md5=4d22f19cbd434af8368ce2400cd969b6	High-frequency monitoring of reservoir inundation and water storage changes is crucial for reservoir functionality assessment and hydrological model calibration. Although the integration of optical data with synthetic aperture radar (SAR) backscattering coefficients (backscatters) offers an effective approach, conventional methods struggle to consistently provide accurate retrievals over diverse …	Article	Scopus	2-s2.0-85201124542"
Community perceptions, knowledge, and coping mechanisms concerning perennial climate change-related disasters along the Volta estuary of Ghana, West Africa	3	2024	Scientific African	0	10.1016/j.sciaf.2024.e02333	https://www.scopus.com/inward/record.uri?eid=2-s2.0-85201479992&doi=10.1016%2fj.sciaf.2024.e02333&partnerID=40&md5=704b6592560ac1c77ee3b463c14272c2	Communities along the Volta estuary of Ghana remain vulnerable to perennial tidal wave attacks, coastal erosion, and flooding because of increasing sea level rise from climate change. Using both qualitative and quantitative methods, community knowledge, and perceptions on disasters and disaster risks were explored. We also investigated perceived factors contributing to increase disasters, how com…	Article	Scopus	2-s2.0-85201479992"
Sustainable urban planning to control flood exposure in the coastal zones of China	1	2024	Landscape Ecology	0	10.1007/s10980-024-01951-8	https://www.scopus.com/inward/record.uri?eid=2-s2.0-85200218179&doi=10.1007%2fs10980-024-01951-8&partnerID=40&md5=b5a178f2e82d4590a3c444da0bea891c	Context: Sustainable development in coastal zones faces escalating flood risk in the context of climate change and urbanization, and the rapid urban growth in flood zones has been one of the key drivers. Therefore, understanding the Urban Exposure to Flooding (UEF) and its future scenarios is important in coastal zones. Objectives: The objectives of this study were: (1) to assess the future dynam…	Article	Scopus	2-s2.0-85200218179"
Coastal Storm-Induced Sinkholes: Insights from Unmanned Aerial Vehicle Monitoring	3	2024	Remote Sensing	2	10.3390/rs16193681	https://www.scopus.com/inward/record.uri?eid=2-s2.0-85206473945&doi=10.3390%2frs16193681&partnerID=40&md5=c2590c4d95ab7b4e57f2877be870d990	In recent decades, the scientific community has increasingly focused on extreme events linked to climate change, which are leading to more intense and frequent natural disasters. The Mediterranean can be considered a hotspot where the effects of these changes are expected to be more intense compared to other regions of the planet. Italy is not exempt
On the role of digital terrain topography and land use dynamics in flood hazard assessment of urban floodplain	1	2024	Natural Hazards	1	10.1007/s11069-024-06664-4	https://www.scopus.com/inward/record.uri?eid=2-s2.0-85193383379&doi=10.1007%2fs11069-024-06664-4&partnerID=40&md5=2b62d005f602f7e241678e8ce736ecc2	Flood hazard assessment of cities gained significance globally due to rise in frequency of flood events and rapid urbanisation. Uncertainties in flood inundation models largely depend on the quality of input datasets, among which topography plays a vital role. This study demonstrates the effectiveness of global terrain models in simulating accurate flooding and generating hazard maps while consid…
Advanced Method for Determining Land Plot’s Physical Surface	3	2024	Geomatics and Environmental Engineering	0	10.7494/geom.2024.18.4.73	https://www.scopus.com/inward/record.uri?eid=2-s2.0-85208530931&doi=10.7494%2fgeom.2024.18.4.73&partnerID=40&md5=e82e1577d7851f5bad5d72e08d8d72d9	This study examines the issue of the accuracy of physical surface calculations for land plots with complex configurations and reliefs. The goal of the study was to develop a methodology for determining the surface area of land plots with complex configurations and reliefs. The presented model was based on the finite element method. The developed method allows one to evaluate a re-lief’s complexit…
Heuristic estimation of river bathymetry in braided streams using digital image processing	3	2024	Earth Surface Processes and Landforms	1	10.1002/esp.5944	https://www.scopus.com/inward/record.uri?eid=2-s2.0-85199794488&doi=10.1002%2fesp.5944&partnerID=40&md5=afdba19cdd2087ad1ebe277e9bc7e150	Measurement of river bathymetry has been revolutionized by high-resolution remote sensing that combines UAV platforms with SfM-MVS photogrammetry. Mapping inundated and exposed areas simultaneously are possible using either two-media refraction correction or some form of the Beer–Lambert Law to estimate water depths. If, as in turbid glacially-fed braided streams, the bed is not visible then trad…
Optimization of Manning’s roughness coefficient using 1-dimensional hydrodynamic modelling in the perennial river system: A case of lower Narmada Basin, India	3	2024	Environmental Monitoring and Assessment	0	10.1007/s10661-024-12883-w	https://www.scopus.com/inward/record.uri?eid=2-s2.0-85198723961&doi=10.1007%2fs10661-024-12883-w&partnerID=40&md5=fa1b13863b8f69343739c9104848c16d	This research bears significant implications for river management, flood forecasting, and ecosystem preservation in the Lower Narmada Basin. A more precise estimation of Manning’s Roughness Coefficeint (n) will enhance the accuracy of hydraulic models and facilitate informed decision-making regarding flood risk management, water resource allocation, and environmental conservation efforts. Ultimat…	Article	Scopus	2-s2.0-85198723961"
Evolution of Coastal Cliffs Characterized by Lateral Spreading in the Maltese Archipelago	3	2024	Remote Sensing	1	10.3390/rs16163072	https://www.scopus.com/inward/record.uri?eid=2-s2.0-85202447881&doi=10.3390%2frs16163072&partnerID=40&md5=9ebfb86001eba278915fce1f2e853d63	The Maltese archipelago is renowned for its spectacular coasts, characterized by vertical cliffs and scree slopes. In the western sector of Malta and the eastern region of Gozo, a marly clay formation with ductile properties underlying a stiff limestone unit has led to relevant lateral spreading. Utilizing drone aerial photogrammetry, digital elevation models, and satellite imagery, we analyzed t…	Article	Scopus	2-s2.0-85202447881"
Assessment of coastal and mangrove vulnerability in the Andaman Island, Indian Ocean	1	2024	Geoscience Frontiers	4	10.1016/j.gsf.2024.101820	https://www.scopus.com/inward/record.uri?eid=2-s2.0-85188133795&doi=10.1016%2fj.gsf.2024.101820&partnerID=40&md5=44b77b517f13cf13be015cf6c87a8e5e	Coastal regions are highly susceptible to the effects of global warming, including rising atmospheric and sea surface temperatures, increased cyclone frequency, and sea level rise. Thus, it is imperative to examine coastal vulnerability to minimize the impact of multiple hazards and protect coastal resources, such as mangroves. Particularly in India studying the vulnerability of coastal zones of …	Article	Scopus	2-s2.0-85188133795"
Impacts of Sea-Level Rise on Coastal Groundwater Table Simulated by an Earth System Model With a Land-Ocean Coupling Scheme	2	2024	Earth's Future	0	10.1029/2024EF004479	https://www.scopus.com/inward/record.uri?eid=2-s2.0-85201548967&doi=10.1029%2f2024EF004479&partnerID=40&md5=c1e967fb4457fee8cd5d2d662424d2c1	Sea-level rise (SLR) poses a severe threat to the coastal environment through seawater intrusion into freshwater aquifers. The rising groundwater table also exacerbates the risk of pluvial, fluvial, and groundwater flooding in coastal regions. However, current Earth system models (ESMs) commonly ignore the exchanges of water at the land-ocean interface. To address this gap, we developed a novel l…	Article	Scopus	2-s2.0-85201548967"
SHIFT: a spatial-heterogeneity improvement in DEM-based mapping of global geomorphic floodplains	2	2024	Earth System Science Data	0	10.5194/essd-16-3873-2024	https://www.scopus.com/inward/record.uri?eid=2-s2.0-85202550914&doi=10.5194%2fessd-16-3873-2024&partnerID=40&md5=f9fd4231b534e006b41678df02b33dbe	Floodplains are a vital part of the global riverine system. Among all the global floodplain delineation strategies empowered by remote sensing, digital elevation model (DEM)-based delineation is considered to be computationally efficient with relatively low uncertainties, but the parsimonious model struggles with incorporating the basin-level spatial heterogeneity of the hydrological and geomorph…	Data paper	Scopus	2-s2.0-85202550914"
Non-linear ground deformation detection and monitoring using time series InSAR along the coastal urban areas of Pakistan	3	2024	Environmental Science and Pollution Research	1	10.1007/s11356-024-34545-7	https://www.scopus.com/inward/record.uri?eid=2-s2.0-85200387687&doi=10.1007%2fs11356-024-34545-7&partnerID=40&md5=69414be6bbb6901c4fa2112ffa1fe4c2	Conventional geodetic methods rely on point measurements, which have drawbacks for detecting and tracking geologic disasters at specific locations. In this study, the time series Interferometric Synthetic Aperture Radar (InSAR) approach was incorporated to estimate non-linear surface deformation caused by tectonic, shoreline reclamation, and other anthropogenic activities in economically importan…	Article	Scopus	2-s2.0-85200387687"
Assessing the socio-environmental challenges by floods in 2017: a case from an Upazila of Northern Bangladesh	2	2024	Natural Hazards	0	10.1007/s11069-024-06581-6	https://www.scopus.com/inward/record.uri?eid=2-s2.0-85189177052&doi=10.1007%2fs11069-024-06581-6&partnerID=40&md5=dddb6887385e3b8a821b98440116cdef	Northern Bangladesh is more vulnerable to climatic variability, flash floods, upstream heavy rainfall, early floods during the pre-monsoon period, two or three times flooding in a certain year, and poverty as well. This paper explicitly focuses on the socio-environmental challenges associated with the 2017 flood disaster in northern Bangladesh. This study is based on mixed methods. Almost data of…	Article	Scopus	2-s2.0-85189177052"
The Identification of Flood-Prone Areas in Accra, Ghana Using a Hydrological Screening Method	1	2024	GeoHazards	0	10.3390/geohazards5030038	https://www.scopus.com/inward/record.uri?eid=2-s2.0-85205087584&doi=10.3390%2fgeohazards5030038&partnerID=40&md5=8d2e0976acf7cfca9e2559a6e8d4e2a2	Information about flood-prone areas in Accra, Ghana, acting as obstacles to the main infrastructure was required as input for a transportation study. We successfully identified these areas using the hydrologic screening software Arc-Malstrøm. Earlier studies have used a digital elevation model with a spatial resolution of 30 m, which unfortunately is not a true digital terrain model as it include…	Article	Scopus	2-s2.0-85205087584"
Women and urban flooding vulnerability: A case study from Can Tho City in the Vietnamese Mekong Delta	3	2024	Asia Pacific Viewpoint	0	10.1111/apv.12402	https://www.scopus.com/inward/record.uri?eid=2-s2.0-85183628763&doi=10.1111%2fapv.12402&partnerID=40&md5=9daf368c3a9ed8220bfee8634f9e91d3	The main objectives of this research are to identify (i) how women in Can Tho City experience the impacts of flooding on their health, income, household and personal finances
Community future climate resilience assessment based on CMIP6, A case study of communities along an urban-rural gradient in Shanghai	3	2024	Urban Climate	4	10.1016/j.uclim.2024.101966	https://www.scopus.com/inward/record.uri?eid=2-s2.0-85199445517&doi=10.1016%2fj.uclim.2024.101966&partnerID=40&md5=cdf7348bf3f9a8d7e984a6302bb35ca2	As climate change intensifies, the sustainable development of communities is severely affected. Based on climate risk predictions, this study explored the spatial-temporal variation of community climate resilience along an urban-rural gradients, which quantified the impact of climate change on community resilience. We used the Coupled Model Intercomparison Project Phase 6 (CMIP6) data with the De…	Article	Scopus	2-s2.0-85199445517"
Testing alternative tectonic models for the Permian-Pleistocene tectonic development of the Kyrenia Range, N Cyprus: Implications for E Mediterranean Tethyan palaeogeography	3	2024	Gondwana Research	1	10.1016/j.gr.2024.05.003	https://www.scopus.com/inward/record.uri?eid=2-s2.0-85195073153&doi=10.1016%2fj.gr.2024.05.003&partnerID=40&md5=ceb6a397bc3d07716aff918ab02f7157	Three published alternative tectonic models of the Permian-Pleistocene development of the Kyrenia Range, N Cyprus are tested, supported by new field, geochemical and micropalaeontological evidence: 1. The Kyrenia Range represents the northern continental margin of the S Neotethys, close to its present relative position. The range initiated as a Permian-Cretaceous rift/passive margin, switching to…
Lidar DEM and Computational Mesh Grid Resolutions Modify Roughness in 2D Hydrodynamic Models	3	2024	Water Resources Research	2	10.1029/2024WR037165	https://www.scopus.com/inward/record.uri?eid=2-s2.0-85197684837&doi=10.1029%2f2024WR037165&partnerID=40&md5=52fbd5b50bb3c151d8263183861354e8	Topography and the computational mesh grid are fundamental inputs to all two-dimensional (2D) hydrodynamic models, however their resolutions are often arbitrarily selected based on data availability. With the increasing use of drone technology, the end user can collect topographic data down to centimeter-scale resolution. With this advancement comes the responsibility of choosing a resolution. In…	Article	Scopus	2-s2.0-85197684837"
Extreme Wind Waves on the Northeastern Shelf of the Black Sea	3	2024	Doklady Earth Sciences	2	10.1134/S1028334X24601676	https://www.scopus.com/inward/record.uri?eid=2-s2.0-85191039277&doi=10.1134%2fS1028334X24601676&partnerID=40&md5=5158a9bb33f888258980b0252515ef61	The purpose of this work is to investigate extreme storm waves in the coastal zone from the village of Volna (the Kerch Strait area) to Adler on the northeastern shelf of the Black Sea over a climatic time span. The main method of research is numerical modeling using the MIKE 21 SW spectral wave model. As a result of calculations, hourly fields of spatial distributions of key wave parameters are …	Article	Scopus	2-s2.0-85191039277"
Large-scale bedforms in the vicinity of Serwy Lake (NE Poland): their morphometry and links to the high-energy glaciofluvial environment	3	2024	Bulletin of Geography, Physical Geography Series	2	10.12775/bgeo-2024-0004	https://www.scopus.com/inward/record.uri?eid=2-s2.0-85201171740&doi=10.12775%2fbgeo-2024-0004&partnerID=40&md5=cf444cb72f3aaad9331d383118d1e314	The Suwałki Glacial Megaflood Landsystem documented in NE Poland led to further morphological analysis of bedforms that originated from glacial lake-outburst floods (GLOFs) in the central and eastern parts of the Augustów Plain. This article focuses on (1) the recognition of large-scale subaqueous dunes in the vicinity of Serwy Lake, (2) the creation of a database consisting of relevant morphomet…	Article	Scopus	2-s2.0-85201171740"
GIS-Based Integrated Multi-Hazard Vulnerability Assessment in Makedonska Kamenica Municipality, North Macedonia	1	2024	Atmosphere	3	10.3390/atmos15070774	https://www.scopus.com/inward/record.uri?eid=2-s2.0-85199584568&doi=10.3390%2fatmos15070774&partnerID=40&md5=1b7e1aaab60dba6cc771ea3be6f9a717	This study presents a comprehensive analysis of natural hazard susceptibility in the Makedonska Kamenica municipality of North Macedonia, encompassing erosion assessment, landslides, flash floods, and forest fire vulnerability. Employing advanced GIS and remote sensing (RS) methodologies, hazard models were meticulously developed and integrated to discern areas facing concurrent vulnerabilities. …	Article	Scopus	2-s2.0-85199584568"
Model-based assessment of climate change impact on inland flood risk at the German North Sea coast caused by compounding storm tide and precipitation events	2	2024	Natural Hazards and Earth System Sciences	2	10.5194/nhess-24-2559-2024	https://www.scopus.com/inward/record.uri?eid=2-s2.0-85199791275&doi=10.5194%2fnhess-24-2559-2024&partnerID=40&md5=fa7b9097b67abe97c8e44a02b0952db7	In addition to storm tides, inland flooding due to intense rainfall has become an increasing threat at coastal lowlands. In particular, the coincidence of both types of events poses great challenges to regional water boards since their technical drainage capacities are limited. In this study, we analysed historical data and scenario-based simulations for gauge Knock near Emden at the German North…	Article	Scopus	2-s2.0-85199791275"
Potentially Toxic Elements (PTEs) Distribution in Drainage Canal Sediments of a Low-Lying Coastal Area	3	2024	Earth and Space Science	0	10.1029/2023EA003145	https://www.scopus.com/inward/record.uri?eid=2-s2.0-85199021115&doi=10.1029%2f2023EA003145&partnerID=40&md5=bbdfb3c0be802c617d569f6caa1be50d	This study examines the accumulation, distribution, and mobility of Potentially Toxic Elements (PTEs) in the sediments of a low-lying coastal drainage network (Ravenna, Italy). The aim is to understand the geochemical processes occurring between drainage water and canal bed sediments and assess factors affecting and driving PTE distribution and enrichment in these environments. A geochemical data…	Article	Scopus	2-s2.0-85199021115"
Geospatial Analysis of Flood Susceptibility in Nigeria’s Vulnerable Coastal States: A Detailed Assessment and Mitigation Strategy Proposal	1	2024	Climate	0	10.3390/cli12070093	https://www.scopus.com/inward/record.uri?eid=2-s2.0-85199493791&doi=10.3390%2fcli12070093&partnerID=40&md5=03bfbdce755f288fcfd01f271e62042a	This study employs advanced geospatial analytical techniques to evaluate the vulnerability of Nigeria’s coastal states and their constituent local government areas to flood hazards, which represent a critical and escalating risk within the coastal hazard paradigm intensified by climate change phenomena. The study’s objective is to utilize geospatial data to delineate and quantify the intensity an…	Article	Scopus	2-s2.0-85199493791"
Assessing multi-source random forest classification and robustness of predictor variables in flooded areas mapping	3	2024	Remote Sensing Applications: Society and Environment	6	10.1016/j.rsase.2024.101239	https://www.scopus.com/inward/record.uri?eid=2-s2.0-85193803646&doi=10.1016%2fj.rsase.2024.101239&partnerID=40&md5=68c6aebd0e78bd8b6980f2aaaae868c0	Flood extent delineation techniques have benefited from the increasing availability of remote sensing imagery, classification techniques and the introduction of geomorphic descriptors derived from Digital Elevation Models (DEM). On the other hand, high-performing Machine Learning (ML) methods have allowed for the development of accurate flood maps by integrating several predictor variables into s…	Article	Scopus	2-s2.0-85193803646"
Future scenarios in the former oil capital: coastal flooding and social vulnerability in Macaé, RJ	1	2024	Environment, Development and Sustainability	3	10.1007/s10668-023-03408-5	https://www.scopus.com/inward/record.uri?eid=2-s2.0-85161363557&doi=10.1007%2fs10668-023-03408-5&partnerID=40&md5=457c02506391c2fdaa2721ae8d01275e	The accelerated urban growth in Macaé had important consequences on socio-spatial organization, especially about housing spaces that became increasingly difficult to be accessed by the low-income population. The most devalued lands, such as mangroves and floodplains, were occupied by the low-income population. The proposal highlighted in this project focuses directly on the problem of rising sea …	Article	Scopus	2-s2.0-85161363557"
Comprehensive Risk Assessment of Sea Level Rise and Tropical Cyclones in Dongzhaigang Mangroves, China	1	2024	Chinese Geographical Science	0	10.1007/s11769-024-1442-9	https://www.scopus.com/inward/record.uri?eid=2-s2.0-85198697798&doi=10.1007%2fs11769-024-1442-9&partnerID=40&md5=1ad70f9eaabaa999484a737b90ae5996	Mangroves play a pivotal role in tropical and subtropical coastal ecosystem, yet they are highly vulnerable to the effects of climate change, particularly the accelerated global sea level rise (SLR) and stronger tropical cyclones (TCs). However, there is a lack of research addressing future simultaneous combined impacts of the slow-onset of SLR and rapid-onset of TCs on China’s mangroves. In orde…
Variations in provenance and transport of terrestrial organic matter in the Changjiang River during the flood season	3	2024	Catena	1	10.1016/j.catena.2024.108083	https://www.scopus.com/inward/record.uri?eid=2-s2.0-85192467735&doi=10.1016%2fj.catena.2024.108083&partnerID=40&md5=b9381a4dc88838f5e2ebe011d1bb4ea2	River is a crucial channel for the transport of terrestrial organic carbon (OCterr) into the sea, and has significant implications for the global carbon cycle. However, with the intensification of human activities within the watershed (such as dams and changes in land use), the sediment and OCterr output from rivers have significantly decreased. To study the influence of human activities on the p…	Article	Scopus	2-s2.0-85192467735"
Mitigation measures of storm surge inundation at an onshore aquaculture farm	3	2024	Journal of Hydrology	3	10.1016/j.jhydrol.2024.131443	https://www.scopus.com/inward/record.uri?eid=2-s2.0-85196256594&doi=10.1016%2fj.jhydrol.2024.131443&partnerID=40&md5=3f438311735aff8dc5f8aa71c08b4095	Onshore pond-based aquaculture occupies a large proportion of coastal fisheries and is vulnerable to marine flooding. One common adaptation strategy is constructing sluices along inlets to prevent flooding. The efficacies of sluices typically depend on gate operation, associated risks, and flooding processes. However, few studies were focused on inundation characteristics and mitigation measures …	Article	Scopus	2-s2.0-85196256594"
Predicting Land Cover Using a GIS-Based Markov Chain and Sea Level Inundation for a Coastal Area	2	2024	Land	1	10.3390/land13060775	https://www.scopus.com/inward/record.uri?eid=2-s2.0-85197308436&doi=10.3390%2fland13060775&partnerID=40&md5=c656fe791c325beb8776ae75a59ec4a6	New Hanover County, North Carolina, has been experiencing rapid population growth and is expected to continue this growth, leading to increased land use and development in the area. The county is also threatened by sea level rise (SLR) and its effects because of its coastal location and frequent occurrences of major storms and hurricanes. This study used a land change modeler to map the land cove…	Article	Scopus	2-s2.0-85197308436"
Extraction of paddy rice planting areas based on feature optimization and phenological information	3	2024	Journal of Applied Remote Sensing	0	10.1117/1.JRS.18.034512	https://www.scopus.com/inward/record.uri?eid=2-s2.0-85206219988&doi=10.1117%2f1.JRS.18.034512&partnerID=40&md5=6430ab12b7ac354497d1c27a3821b253	Multi-source remote sensing data fusion can provide more effective features for crop recognition, but too many feature parameters will cause data redundancy. This work takes the Honghe Hani area of Yunnan Province as the research area, relies on the Google Earth Engine cloud platform, and collaborates with Sentinel-1/2 and Shuttle Radar Topography Mission digital elevation model multi-source remo…	Article	Scopus	2-s2.0-85206219988"
Quantitative study of storm surge risk assessment in an undeveloped coastal area of China based on deep learning and geographic information system techniques: A case study of Double Moon Bay	1	2024	Natural Hazards and Earth System Sciences	1	10.5194/nhess-24-2003-2024	https://www.scopus.com/inward/record.uri?eid=2-s2.0-85196269966&doi=10.5194%2fnhess-24-2003-2024&partnerID=40&md5=0f8a97171d912f073a6a691848feef55	Storm surges are a common natural hazard in China's southern coastal area which usually cause a great loss of human life and financial damages. With the economic development and population concentration of coastal cities, storm surges may result in more impacts and damage in the future. Therefore, it is of vital importance to conduct risk assessment to identify high-risk areas and evaluate econom…	Article	Scopus	2-s2.0-85196269966"
Estuarine hurricane wind can intensify surge-dominated extreme water level in shallow and converging coastal systems	3	2024	Natural Hazards and Earth System Sciences	1	10.5194/nhess-24-2461-2024	https://www.scopus.com/inward/record.uri?eid=2-s2.0-85199150873&doi=10.5194%2fnhess-24-2461-2024&partnerID=40&md5=9261977309d92a9001cb68affda750f7	Based on the projected increase in hurricane landfall frequency on the middle to lower US east coast, we examined the crucial role of the estuarine wind field in exacerbating coastal flooding. A regionally refined atmospheric and two high-resolution hydrology and ocean models are integrated to provide plausible and physically consistent ensembles of hurricane events and the associated flooding in…	Article	Scopus	2-s2.0-85199150873"
Barriers to Coastal Managed Retreat: Evidence from New Jersey’s Blue Acres Program	3	2024	Marine Resource Economics	1	10.1086/729868	https://www.scopus.com/inward/record.uri?eid=2-s2.0-85197396884&doi=10.1086%2f729868&partnerID=40&md5=40ec3f02f5b9c9b17df622980f7d292a	Managed retreat is a climate adaptation strategy involving government buyouts of at-risk properties that is currently underutilized in coastal areas of the United States. These programs often require both voluntary homeowner applications and municipal government support for a successful buyout. We use a conceptual framework and a set of empirical models with data from a buyout program in a coasta…	Article	Scopus	2-s2.0-85197396884"
Modelling and Validation of the Derna Dam Break Event	3	2024	GeoHazards	2	10.3390/geohazards5020026	https://www.scopus.com/inward/record.uri?eid=2-s2.0-85197149355&doi=10.3390%2fgeohazards5020026&partnerID=40&md5=f15706bcd3c46620f397cea2c95ed28b	The catastrophic failure of two dams in Libya on 10 and 11 September 2023 resulted in the devastating flooding of the city of Derna, which is located downstream of the dams, causing more than 6000 fatalities and displacing thousands of residents. The failure was attributed to heavy rainfall from Storm Daniel, leading to the dams reaching full capacity and subsequently overflowing and failing. Thi…	Article	Scopus	2-s2.0-85197149355"
New chronology for submerged relict paleoshorelines and associated rates of crustal vertical movements offshore the Marzamemi village, Sicily (Southern Italy)	3	2024	Marine Geology	3	10.1016/j.margeo.2024.107326	https://www.scopus.com/inward/record.uri?eid=2-s2.0-85195212730&doi=10.1016%2fj.margeo.2024.107326&partnerID=40&md5=1a5cf9f81ac3e521dc611adcdbc694d9	We investigated the Late Pleistocene-Holocene crustal vertical movements off the coast of Marzamemi village in SE Sicily, Italy. By using a Synchronous Correlation Approach (SCA), we analysed terraced landforms that characterize a submerged sector within one of Southern Italy's most seismically active regions. In this area, the emerging portion of the NE-SW oriented bulge of the African foreland …	Article	Scopus	2-s2.0-85195212730"
A machine learning approach to evaluate coastal risks related to extreme weather events in the veneto region (Italy)	2	2024	International Journal of Disaster Risk Reduction	1	10.1016/j.ijdrr.2024.104526	https://www.scopus.com/inward/record.uri?eid=2-s2.0-85192232806&doi=10.1016%2fj.ijdrr.2024.104526&partnerID=40&md5=766a423754e0784d1f0d9f6157192cbd	A significant and unprecedented increase of temperature has been recorded worldwide during the last decades, leading to the occurrence of numerous extreme events. Coastal areas, with their high population density, interconnected economic activities, fragile ecosystems, are particularly vulnerable to climate change impacts. These impacts can be intensified by the interactions of multiple hazards w…	Article	Scopus	2-s2.0-85192232806"
Research on the Value of Water-Related Cultural Heritage Architecture from Historical Environmental Records: Evidence from the Li River Basin in China	3	2024	Land	2	10.3390/land13060838	https://www.scopus.com/inward/record.uri?eid=2-s2.0-85197298350&doi=10.3390%2fland13060838&partnerID=40&md5=2d0cca40bb33999a12fd48de3bd1a3c6	Water-related cultural heritage architecture (WRCHA) represents a globally significant and potentially hybrid heritage found across river basins worldwide. Its spatial and temporal evolution characteristics offer insight into the development trends of river basin environments, yet their value within water-related cultural and environmental systems remain incompletely assessed. This study undertak…
Optimizing flood risk modelling with high-resolution remote sensing data and analytic hierarchy process	2	2024	SN Social Sciences	3	10.1007/s43545-024-00909-6	https://www.scopus.com/inward/record.uri?eid=2-s2.0-85207313604&doi=10.1007%2fs43545-024-00909-6&partnerID=40&md5=e77bd374711a6ffd1b35369deda82232	Flooding is a global phenomenon with devastating effects on human lives, livelihoods, and properties. Flood risk management is key to reducing floods’ environmental and socio-economic impacts. The mapping and prediction accuracy of flood models have been a challenge in developing countries due to a lack of high-resolution remote sensing data. With the advent of drone technology, the challenge wou…	Article	Scopus	2-s2.0-85207313604"
Probabilistic reconstruction of sea-level changes and their causes since 1900	3	2024	Earth System Science Data	1	10.5194/essd-16-3471-2024	https://www.scopus.com/inward/record.uri?eid=2-s2.0-85200478529&doi=10.5194%2fessd-16-3471-2024&partnerID=40&md5=625b95b0d0c775b5b45b071832d08b9e	Coastal communities around the world are increasingly exposed to extreme events that have been exacerbated by rising sea levels. Sustainable adaptation strategies to cope with the associated threats require a comprehensive understanding of past and possible future changes. Yet, many coastlines lack accurate long-term sea-level observations. Here, we introduce a novel probabilistic near-global rec…
ORIGIN AND EVOLUTION OF COASTAL LAGOONS FROM THE PAMPEAN REGION: MAR CHIQUITA, LAS BRUSQUITAS, RETA (BUENOS AIRES PROVINCE, ARGENTINA)	3	2024	Latin American Journal of Sedimentology and Basin Analysis	0		https://www.scopus.com/inward/record.uri?eid=2-s2.0-85203074892&partnerID=40&md5=83004034d1cd18cafa424dab6c31f899	Low-lying coasts are specially conditioned for the origin and development of coastal lagoons. The Pampean region (Buenos Aires, Argentina) contains the surplus of a sea level fluctuation that occurred during the last 6000 years. This report shows results from the study of three coastal lagoons at different stages of their evolution: Mar Chiquita coastal lagoon, Las Brusquitas estuarine lagoon, an…
A framework for physically consistent storylines of UK future mean sea level rise	3	2024	Climatic Change	3	10.1007/s10584-024-03734-1	https://www.scopus.com/inward/record.uri?eid=2-s2.0-85196806919&doi=10.1007%2fs10584-024-03734-1&partnerID=40&md5=aa090b190332230b24944da86641554f	We present a framework for developing storylines of UK sea level rise to aid risk communication and coastal adaptation planning. Our approach builds on the UK national climate projections (UKCP18) and maintains the same physically consistent methods that preserve component correlations and traceability between global mean sea level (GMSL) and local relative sea level (RSL). Five example storyline…	Article	Scopus	2-s2.0-85196806919"
[truncated: 6,716 more rows]
[truncated: 1 more columns]

## Sheet: Literature_Screening_2
Title	Screening (yes 1, maybe 2, no 3)	Screening 2(yes 1, maybe 2, no 3)	Year	Source title	Cited by	DOI	Link	Abstract	Document Type	Source	EID"
[truncated: 968 more rows]

## Sheet: Literature_Evaluation
Authors	Year	Year	Publication type	Publication type	DOI/URL	Journal/Book/Report title	Publication title	Study area	Study area	Distance to shore (km)	Study focus / Flood type	Study focus / Flood type	DEM used	N DEMs	Actuality of DEM	DEM type	DEM coverage	Acquisition	Technique	Vertical datum type	Vertical datum	Vertical datum documentation	Vertical datum conversion	Vertical datum type	Sea level reference	Accuracy (m) in study area	DEM accuracy assessment	Horizontal datum	Spatial resolution (m)	Availability	Comment
[truncated: 412 more rows]

[truncated: 14 more sheets: Code_revised, Literature_Evaluation_Fig.Prep, Literature_Eval._Trajectories, Literature_Eval._Fig., Publication_Fig., Elevation_Fig., VerticalDatum_Fig., VD_Trajectories, VD_Trajectories_Eval, AdditionallyEvaluatedLiterature, Literature_Eval._Fig.Prep._ADD, VerticalDatum_Fig._ADD, VD_Trajectories_ADD, VD_Trajectories_Eval_ADD]
