# Supplementary material for: Sea level much higher than assumed in most coastal hazard assessments
Source: Nature. 2026 Mar 4;652(8110):667–74. doi: 10.1038/s41586-026-10196-1 (PMC13083249; doi:10.1038/s41586-026-10196-1)
Supplement: Supplementary file 3 — Coastal elevation, geoid and sea-level statistics. Coastal minimum, maximum, mean and median elevations and standard deviations for CoastalDEM v.2.1, originally referenced to a global gravity model (EGM96) (ref. 40), FABDEM v.1.0, originally referenced to a global gravity model (EGM2008) (ref. 41), GLL-DTM v.2, originally referenced to MSL (MDT after ref. 53) (ref. 42), and DeltaDTM v.1, originally referenced to a global gravity model (EGM2008) (ref. 43) and referenced to MSL (MDT after ref. 44) (this study). Offsets between both versions were calculated by subtracting the DEM without vertical datum correction from the DEM with the vertical datum correction conducted in this study. All statistics are based on coastal elevations extracted every 90 m from the DEM. Although both versions of the GLL-DTM are referenced to a sea-level dataset, the original version of GLL-DTM v.2 does not use the latest available dataset and suffers from incorrect vertical datum conversion (Supplementary Data 1). Processing details are given in the Methods. The dataset further includes coastal minimum, maximum, mean and median and standard deviation statistics for geoid heights of EGM96 and EGM2008 relative to WGS84, respectively, as well as the offset between EGM96 and EGM-DIR R4, and sea-level heights as indicated by MDT (ref. 44) above geoid (GOCO06s, EGM96, EGM2008, EGM-DIR R4 and GOCO2025s, respectively). [file 41586_2026_10196_MOESM3_ESM.xlsx]

## Sheet: CoastalDEM_v2.1_90
	CoastalDEM v2.1_EGM96							CoastalDEM v2.1_MDT							CoastalDEM v2.1_MDTminEGM
	Min	Max	Mean	Median	SD			Min	Max	Mean	Median	SD			Min	Max	Mean	Median	SD	Discrepancy
Africa	-10	272	1.88571	1.36216	4.37143		Africa	-6.9598	272.257	1.39671	0.878315	4.42627		Africa	-7.13983	5.51145	-0.488998	-0.431136	0.75795	-49.0867
Antarctica	-5.16391	501	11.763	0.150017	44.2449		Antarctica	-3.65467	502.509	12.3242	0.696164	44.3254		Antarctica	-0.196836	1.52916	0.561176	0.522975	0.410641	75.1223
Asia	-6.71611	290	2.3889	1.90145	4.47438		Asia	-6.98546	290.043	1.49083	0.955166	4.52299		Asia	-7.59225	2.98289	-0.898064	-0.8494	0.873389	-88.9269
Australia	-5.3735	187	2.71064	2.28673	4.55885		Australia	-6.55125	186.77	1.84538	1.33224	4.53805		Australia	-1.67898	0.84465	-0.865258	-0.897025	0.368327	-67.332
Europe	-7.20877	343	1.7768	1.06162	5.58902		Europe	-6.84937	343.288	1.71818	1.01445	5.60228		Europe	-1.19216	1.59488	-0.0586178	-0.0814099	0.382718	-8.02503
North America	-7.22379	373	2.1292	1.22459	5.83823		North America	-6.99613	371.629	1.77321	0.856182	5.82949		North America	-2.83122	1.163	-0.355984	-0.222209	0.562749	-25.9535
Pacific Region	-5.56594	558	2.87316	1.69532	10.0738		Pacific Region	-6.80694	554.71	2.01757	0.842306	10.0326		Pacific Region	-4.16948	1.01413	-0.855594	-0.80383	0.560448	-95.4321
South America	-6.79909	700	3.25493	1.65864	14.1688		South America	-6.92555	703.128	2.56301	1.08503	14.2031		South America	-3.46277	3.26306	-0.69192	-0.600838	0.955545	-55.3753
Global	-10	700	2.42986	1.53584	8.26215		Global	-6.99613	703.128	1.86764	0.971982	8.28111		Global	-7.59225	5.51145	-0.562212	-0.463271	0.770916	-47.6625
Central America, Carribean, northern South America	-5.90813	232	1.70328	1.221	3.02081		Central America, Carribean, northern South America	-6.99613	231.766	1.09325	0.658571	3.04244		Central America, Carribean, northern South America	-2.93039	1.66063	-0.610026	-0.584853	0.589606	-88.8063
East Africa	-4.48786	129	2.06024	1.82928	2.16269		East Africa	-4.46392	128.449	1.24144	1.03842	2.21982		East Africa	-3.02458	0.831192	-0.8188	-0.831815	0.50043	-80.1039
Melanesia, Micronesia, Polynesia	-5.56594	215.5	2.92499	2.23331	4.20023		Melanesia, Micronesia, Polynesia	-6.80694	214.957	2.04341	1.42808	4.26069		Melanesia, Micronesia, Polynesia	-4.16948	1.01413	-0.88158	-0.804196	0.662769	-56.3131
USA, Canada	-7.22379	373	2.27832	1.25966	6.49903		USA, Canada	-6.99083	371.629	2.0047	0.991686	6.4758		USA, Canada	-2.5469	1.163	-0.273619	-0.163101	0.540152	-16.4468
Northern Europe, Western Europe	-6.65467	299	1.74936	1.17184	4.26613		Northern Europe, Western Europe	-6.79494	298.786	1.58873	1.03549	4.2788		Northern Europe, Western Europe	-1.19216	1.59488	-0.160626	-0.16995	0.321983	-16.4125
Southeast Asia	-6.28693	188	2.40444	2.05913	2.80193		Southeast Asia	-6.90068	187.036	1.26129	0.905499	2.89293		Southeast Asia	-7.59225	2.98289	-1.14314	-1.12187	1.00626	-123.895
Southern South America	-6.49136	700	3.69257	1.65149	16.1946		Southern South America	-6.92555	703.128	2.88578	0.956807	16.2431		Southern South America	-3.46277	3.26306	-0.806787	-0.735233	1.02169	-76.8423
USA	-7.22379	373	1.93312	0.873599	7.16751		USA	-6.99083	371.629	1.72324	0.705047	7.14418		USA	-1.98219	1.163	-0.209879	-0.191244	0.365771	-27.125

## Sheet: FABDEM_v1.0_90
	FABDEM v1.0_EGM2008							FABDEM v1.0_MDT							FABDEM v1.0_MDTminEGM
	Min	Max	Mean	Median	SD			Min	Max	Mean	Median	SD			Min	Max	Mean	Median	SD	Discrepancy
Africa	-7.15	1485.67	5.66344	2.96	12.5973		Africa	-5.35684	1485.48	5.36612	2.51288	12.7426		Africa	-3.23645	2.77555	-0.29732	-0.3852	0.639525	-15.329
Antarctica	-3.48	471.98	17.4965	5.83	36.3784		Antarctica	-2.45972	474.011	18.4035	6.69097	36.5212		Antarctica	0.022859	2.80824	0.906975	0.76568	0.467148	11.4435
Asia	-6.52	381.55	5.00903	2.32	7.81558		Asia	-6.95431	381.662	4.55228	1.80373	7.78387		Asia	-101.253	22.1352	-0.456743	-0.37212	0.724518	-20.6306
Australia	-2	213.78	5.567	3.06	9.03894		Australia	-3.17386	213.552	4.62269	2.05921	9.07001		Australia	-1.85323	2.58067	-0.944318	-0.99169	0.315604	-48.1588
Europe	-6.96	471.15	5.08677	1.505	10.4245		Europe	-6.89921	471.18	5.06307	1.52319	10.4641		Europe	-34.3704	7.3118	-0.0237046	-0.0360399	0.34308	-2.36608
North America	-6.33	1985.16	13.524	2.56	55.0204		North America	-6.78922	1985.37	13.4039	2.46438	55.0498		North America	-64.1051	50.5568	-0.120058	-0.06812	0.573647	-2.76418
Pacific Region	-4.63	383.51	9.41196	5.31	12.1691		Pacific Region	-4.43536	383.654	9.1001	4.97996	12.316		Pacific Region	-2.8745	2.02534	-0.311864	-0.448809	0.654855	-9.01229
South America	-6.99	695.1	9.33449	5.05	17.1632		South America	-6.96923	697.345	8.7579	4.52906	17.166		South America	-2.7918	2.302	-0.576594	-0.51831	0.563264	-11.4441
Global	-7.15	1985.16	9.34891	2.48	38.0124		Global	-6.96923	1985.37	9.11537	2.20224	38.0451		Global	-101.253	50.5568	-0.233544	-0.153178	0.613	-6.95557
Central America, Carribean, northern South America	-6.29	182.33	4.26332	1.85	7.02533		Central America, Carribean, northern South America	-6.78922	182.94	3.82972	1.4507	7.05211		Central America, Carribean, northern South America	-2.7918	1.88262	-0.433599	-0.47003	0.550924	-32.4002
East Africa	-1.61	143.38	4.41151	3.04	5.47356		East Africa	-2.48301	142.929	3.85472	2.39772	5.56212		East Africa	-1.99484	1.8806	-0.556787	-0.65232	0.558089	-27.2058
Melanesia, Micronesia, Polynesia	-2.54	200.32	8.51623	6.79	8.564		Melanesia, Micronesia, Polynesia	-2.87192	200.457	7.94547	6.15956	8.65595		Melanesia, Micronesia, Polynesia	-3.33215	2.02534	-0.570768	-0.67632	0.682315	-10.98
USA, Canada	-6.33	1985.16	14.2588	2.71	56.902		USA, Canada	-6.39034	1985.37	14.1583	2.64304	56.9285		USA, Canada	-64.1051	50.5568	-0.100506	-0.0504948	0.572028	-1.91048
Northern Europe, Western Europe	-6.96	459.12	4.7624	1.435	10.3176		Northern Europe, Western Europe	-6.89921	459.201	4.70928	1.42628	10.3522		Northern Europe, Western Europe	-27.2536	7.3118	-0.0531188	-0.0656102	0.332995	-4.60009
Southeast Asia	-5.19	174	6.63414	4.38	7.17302		Southeast Asia	-6.25505	172.756	5.74894	3.50185	7.27211		Southeast Asia	-3.42241	1.9832	-0.8852	-0.990865	0.598242	-28.2955
Southern South America	-6.99	695.1	9.91892	5.06	18.6094		Southern South America	-6.96923	697.345	9.33895	4.558	18.608		Southern South America	-2.3466	2.302	-0.57997	-0.51975	0.581891	-11.403
USA	-5.63	913.62	6.44375	1.805	12.3957		USA	-6.25541	912.909	6.09228	1.50461	12.3478		USA	-64.1051	12.2312	-0.351468	-0.33268	0.613766	-22.1107

## Sheet: GLL-DTM_v2_90
	GLL-DTM v2_MDToriginal							GLL-DTM v2_MDT							GLL-DTM v2_MDTminv2
	Min	Max	Mean	Median	SD			Min	Max	Mean	Median	SD			Min	Max	Mean	Median	SD	Discrepancy
Africa	-5.68826	9.99741	2.32935	1.58084	2.41946		Africa	-6.09375	13.0943	2.27262	1.51433	2.39159		Africa	-6.57931	4.9583	-0.0567335	-0.02595	0.563572	-1.71363
Antarctica	-3.62531	9.90312	1.57016	1.07004	2.12065		Antarctica	-1.81261	9.88169	1.10186	0.519715	1.97772		Antarctica	-5.22943	3.35736	-0.4683	-0.31755	1.2911	-61.1008
Asia	-5.23244	9.99637	1.94841	1.36044	2.25812		Asia	-3.08992	13.0731	2.03118	1.38282	2.19037		Asia	-6.72907	3.9661	0.0827701	0.08907	0.765402	6.44119
Australia	-5.53013	9.99614	2.37589	1.84034	2.26625		Australia	-5.85581	10.8623	2.33939	1.80371	2.26186		Australia	-1.25809	0.97049	-0.0364951	-0.04511	0.282986	-2.50096
Europe	-5.99411	9.99975	2.35157	1.28961	2.82175		Europe	-6.07489	11.546	2.29874	1.18439	2.8129		Europe	-3.05164	2.08767	-0.0528326	-0.056144	0.41068	-4.74033
North America	-6.28453	9.99899	2.25674	1.25135	2.68562		North America	-6.70697	12.6082	2.20013	1.15625	2.71168		North America	-2.29115	3.41021	-0.056612	-0.0543003	0.48242	-4.69624
Pacific Region	-3.23952	9.99526	2.2846	1.35453	2.51203		Pacific Region	-2.98461	11.4352	2.28621	1.34454	2.52087		Pacific Region	-3.07648	1.94288	0.00161034	0.011741	0.578824	0.873235
South America	-4.54994	9.99671	1.77754	1.24446	2.36172		South America	-3.66567	11.6573	1.7204	1.09194	2.31667		South America	-3.14383	3.62728	-0.0571435	0.0192389	0.803018	1.7619
Global	-6.28453	9.99975	2.15096	1.35453	2.52811		Global	-6.70697	13.0943	2.13773	1.31201	2.51133		Global	-6.72907	4.9583	-0.0132245	-0.0171599	0.606311	-1.30791
Global without Antarctica															-6.72907	4.9583	-0.012485	-0.0175099	0.597114
Central America, Carribean, northern South America	-6.28453	9.99825	1.46155	0.829288	1.93947		Central America, Carribean, northern South America	-6.70697	11.0308	1.41591	0.815295	1.936		Central America, Carribean, northern South America	-2.55003	2.27752	-0.0456432	-0.024371	0.565915	-2.98922
East Africa	-5.68826	9.98679	2.7613	2.07794	2.36171		East Africa	-6.09375	10.6698	2.72181	1.99836	2.33931		East Africa	-2.48992	1.72089	-0.0394882	-0.00580001	0.49975	-0.290238
Melanesia, Micronesia, Polynesia	-3.19317	9.99526	1.73738	1.14231	2.09585		Melanesia, Micronesia, Polynesia	-2.98461	11.4352	2.00813	1.51874	2.06661		Melanesia, Micronesia, Polynesia	-3.07648	1.94288	0.270756	0.334354	0.649109	22.0152
USA, Canada	-5.50524	9.99899	2.44308	1.44187	2.80577		USA, Canada	-5.59008	12.6082	2.39674	1.35577	2.83255		USA, Canada	-2.29115	3.41021	-0.0463389	-0.0533001	0.475084	-3.93135
Northern Europe, Western Europe	-5.99411	9.99705	2.37826	1.26374	2.81922		Northern Europe, Western Europe	-6.07489	10.56	2.28723	1.18265	2.82298		Northern Europe, Western Europe	-1.65043	1.41648	-0.0910294	-0.0902498	0.269496	-7.63115
Southeast Asia	-5.23244	9.99419	1.69318	1.23694	2.24336		Southeast Asia	-3.08992	13.0731	1.66693	1.11252	2.03466		Southeast Asia	-6.72907	3.9661	-0.0262453	-0.0560098	0.983824	-5.0345
Southern South America	-4.54994	9.99671	1.82934	1.05419	2.65274		Southern South America	-3.28228	11.6573	1.50759	0.467858	2.58826		Southern South America	-3.14383	3.62728	-0.321748	-0.23897	0.94563	-51.0775
USA	-4.92549	9.99818	1.64228	0.853726	2.22392		USA	-4.966	10.6964	1.61933	0.799886	2.22121		USA	-2.29115	1.56524	-0.0229424	-0.0425301	0.323537	-5.31701

## Sheet: DeltaDTM_v1_90
	DeltaDTM v1_EGM2008							DeltaDTM v1_MDT							DeltaDTM v1_MDTminEGM2008
	Min	Max	Mean	Median	SD			Min	Max	Mean	Median	SD			Min	Max	Mean	Median	SD	Discrepancy
Africa	-1.97216	9.99919	2.41193	1.92498	1.91692		Africa	-2.9475	11.9982	2.05259	1.4803	2.02296		Africa	-3.23645	2.73554	-0.359335	-0.41267	0.58922	-27.8776
Antarctica	-1.94043	10	2.76425	1.81431	2.76343		Antarctica	-1.09163	12.345	3.56855	2.58419	2.8274		Antarctica	0.022853	2.80835	0.804301	0.73188	0.360862	28.3214
Asia	-2.53853	10	2.63122	2.04529	2.22392		Asia	-3.68971	12.4911	2.1296	1.41274	2.20784		Asia	-3.42241	2.67282	-0.50162	-0.485878	0.606483	-34.3926
Australia	-1.86227	10	2.99339	2.52048	1.93949		Australia	-3.03663	12.1759	2.04369	1.53079	1.95099		Australia	-1.85322	2.58183	-0.949698	-0.99776	0.30744	-65.1792
Europe	-3.03075	10	2.88777	2.0348	2.56569		Europe	-3.12826	11.4861	2.87828	2.05684	2.61038		Europe	-1.16374	1.66804	-0.00948692	-0.02493	0.343268	-1.21205
North America	-5.23431	10	2.92342	1.96997	2.72159		North America	-5.74603	12.1933	2.80891	1.87971	2.76276		North America	-2.05357	2.36899	-0.114508	-0.07436	0.375239	-3.95593
Pacific Region	-2.45764	10	3.7568	3.08451	2.55658		Pacific Region	-2.8189	11.9325	3.3818	2.69034	2.67891		Pacific Region	-2.74384	2.02533	-0.375001	-0.490017	0.603558	-18.214
South America	-5.18799	10	3.66268	2.80305	2.69807		South America	-6.09124	11.464	3.15759	2.29676	2.6714		South America	-2.78789	1.62225	-0.505091	-0.46863	0.509968	-20.404
Global	-5.23431	10	2.89656	2.11022	2.53708		Global	-6.09124	12.4911	2.6324	1.76747	2.57683		Global	-3.42241	2.80835	-0.264165	-0.18239	0.521746	-10.3193
Central America, Carribean, northern South America	-1.99655	10	1.83128	1.23848	1.89975		Central America, Carribean, northern South America	-3.36804	11.6806	1.39445	0.805204	1.94967		Central America, Carribean, northern South America	-2.78789	1.90798	-0.436828	-0.471063	0.541262	-58.5023
East Africa	-1.96267	9.99811	2.86134	2.41547	1.84608		East Africa	-2.9475	11.7127	2.29204	1.79279	1.94592		East Africa	-2.00916	1.8806	-0.569302	-0.6416	0.533548	-35.7878
Melanesia, Micronesia, Polynesia	-1.96058	10	3.84588	3.1417	2.39455		Melanesia, Micronesia, Polynesia	-3.1246	11.8759	3.23772	2.42114	2.57267		Melanesia, Micronesia, Polynesia	-3.33325	2.02533	-0.608161	-0.694014	0.675006	-28.6647
USA, Canada	-5.23431	10	3.06576	2.13674	2.76898		USA, Canada	-5.74603	12.1933	2.98416	2.08296	2.78985		USA, Canada	-2.03763	2.36899	-0.081595	-0.0477162	0.340269	-2.29079
Northern Europe, Western Europe	-3.03075	10	2.99039	2.1902	2.53823		Northern Europe, Western Europe	-3.12826	10.9241	2.946	2.18118	2.58597		Northern Europe, Western Europe	-1.08072	1.3193	-0.0443839	-0.05941	0.324889	-2.72375
Southeast Asia	-2.37409	10	3.38516	2.61511	2.25989		Southeast Asia	-3.68971	11.9782	2.47334	1.72	2.40091		Southeast Asia	-3.42241	1.98042	-0.911823	-1.0106	0.576801	-58.7563
Southern South America	-5.18799	10	4.22195	3.57904	2.94082		Southern South America	-6.09124	11.464	3.74953	3.11779	2.88001		Southern South America	-2.34468	1.62225	-0.47242	-0.422419	0.534734	-13.5486
USA	-5.23431	10	2.2892	1.34957	2.5872		USA	-5.74603	11.2665	2.01503	1.07295	2.51056		USA	-1.94562	1.63267	-0.274172	-0.255237	0.368924	-23.7883

## Sheet: GeoidaboveWGS84
1000m spatial resolution	EGM96 relative to WGS84						EGM2008 relative to WGS84						EGM96 minus EGM-DIR R4
	Min	Max	Mean	Median	SD		Min	Max	Mean	Median	SD		Min	Max	Mean	Median	SD
Africa	-41.4248	49.8859	12.6513	19.3142	23.559		-41.434	49.8994	12.7232	19.1818	23.5833		-4.00859	1.80662	0.14089	0.13363	0.769616
Antarctica	-59.8372	41.229	-15.6511	-14.5481	30.8795		-58.5084	41.5404	-15.7737	-14.5601	30.8178		-3.55794	5.29694	0.109825	0.0605275	1.4766
Asia	-96.9748	78.6814	8.18442	4.97832	34.925		-96.8702	79.5904	8.26564	4.66256	35.0792		-4.09571	3.95473	0.0183825	0.0288954	0.797932
Australia	-33.102	68.5458	17.0267	11.1612	32.1977		-33.0182	68.3609	16.9639	11.1887	32.2118		-1.49944	1.10795	0.0664782	0.0732072	0.444924
Europe	-5.83468	67.0366	31.9181	33.5958	17.7201		-6.24462	67.0012	31.9236	33.5905	17.6565		-2.76201	1.88323	-0.0249885	-0.0108808	0.651145
North America	-48.2392	60.521	-1.87258	-3.76005	24.1051		-48.0421	60.1998	-1.97103	-3.96885	24.037		-1.99711	4.30057	-0.0395492	-0.0875356	0.704517
Pacific Region	-10.0934	81.9634	32.9816	22.2753	27.2204		-9.5646	81.8379	33.4086	22.9398	27.0212		-2.52979	3.86393	0.289287	0.406122	1.30621
South America	-36.3734	32.02	5.52551	12.2918	17.2729		-36.1867	32.7989	5.42082	12.6206	17.326		-2.83303	3.1778	0.113223	0.0221199	0.927774
Global	-96.9748	81.9634	7.19139	8.18855	29.7733		-96.8702	81.8379	7.17214	7.96794	29.815		-4.09571	5.29694	0.0185738	-0.0133096	0.814557
Global without Antarctica	-96.9748	81.9634	8.61503	9.49274	29.1156		-96.8702	81.8379	8.60222	9.05357	29.1597		-4.09571	4.30057	0.0195491	-0.0110841	0.760666
Central America, Carribean, northern South America	-43.5393	18.3147	-14.3057	-15.0781	16.8906		-43.6425	17.4602	-14.2632	-15.0501	16.825		-2.83303	3.42038	0.120626	-0.0396536	0.90543
East Africa	-41.4248	12.2423	-15.5597	-15.6857	14.8861		-41.434	12.7486	-15.523	-15.7638	14.9112		-1.79501	1.70891	0.186887	0.196693	0.627781
Melanesia, Micronesia, Polynesia	1.37468	81.9634	69.5632	74.6709	13.7246		2.51354	81.8379	69.8331	74.6216	13.5785		-4.05876	3.86393	0.591917	0.455976	1.37776
USA, Canada	-48.2392	60.521	-0.2918	-1.22142	24.2688		-48.0421	60.1998	-0.414294	-1.38368	24.2078		-1.99711	4.30057	-0.0625608	-0.0969272	0.684952
Northern Europe, Western Europe	15.6964	67.0366	39.4083	39.7899	13.4425		15.4074	67.0012	39.3965	39.6443	13.5013		-1.21276	1.68258	-0.0609621	-0.0757497	0.388398
Southeast Asia	-52.7008	77.8294	26.6839	36.3579	36.8003		-53.5813	78.0324	26.9335	37.1415	37.0856		-3.8065	2.49695	0.0488601	-0.0110841	0.921738
Southern South America	9.60747	32.02	16.7342	14.6883	5.95348		10.1164	32.7989	16.7437	14.5629	5.8337		-1.82266	3.1778	0.196826	0.016985	0.995264
USA	-39.5296	17.8472	-6.97912	-0.420905	19.4412		-39.1353	18.1958	-7.07173	-0.478669	19.352		-1.5818	1.18986	-0.0321161	-0.00232592	0.501956
Vietnamese MKD													0.00900664	0.157379	0.083193	0.083193	0.0741864
90m spatial resolution	EGM96 relative to WGS84						EGM2008 relative to WGS84
	Min	Max	Mean	Median	SD		Min	Max	Mean	Median	SD
Africa	-41.8169	50.3012	11.0396	18.4767	24.847		-41.9563	50.3978	11.2195	18.5977	24.7818
Antarctica	-60.0954	51.0235	-4.27198	9.69319	33.2563		-58.8734	52.0114	-4.00793	11.2302	33.0729
Asia	-98.8096	80.6367	12.4008	5.27628	37.4878		-98.2615	81.0883	12.4735	5.00784	37.6775
Australia	-33.3091	72.9492	25.0078	31.5074	29.0914		-33.0743	72.322	24.9556	31.3847	29.123
Europe	-6.20364	67.1761	33.496	35.3515	16.8244		-6.67938	67.2983	33.4836	35.1271	16.8196
North America	-48.3661	60.5545	-2.5883	-4.97621	23.9071		-48.1351	60.4178	-2.59005	-4.96844	23.86
Pacific Region	-39.3228	83.3267	40.7328	39.1863	25.967		-38.2334	82.9838	41.283	39.3761	25.8428
South America	-44.5536	32.5221	8.71571	13.4194	13.3521		-44.0856	33.5031	8.83447	13.5279	13.4032
Global	-98.8096	83.3267	9.77454	11.0049	29.8829		-98.2615	82.9838	9.82073	11.1426	29.9151
Global without Antarctica	-98.8096	83.3267	10.2463	11.0712	29.7604		-98.2615	82.9838	10.2859	11.1728	29.8051
Central America, Carribean, northern South America	-48.3661	18.9531	-17.3972	-21.7046	17.9577		-47.7019	19.0851	-17.2168	-21.5294	17.82
East Africa	-74.5142	19.0819	-17.4901	-19.6319	13.5752		-73.9205	19.3942	-17.2197	-19.1385	13.5825
Melanesia, Micronesia, Polynesia	-11.0527	83.3267	66.559	69.91	14.0348		-10.1517	82.9838	66.8876	70.3668	13.7055
USA, Canada	-48.332	60.5545	-0.976973	-2.89821	23.8103		-48.1351	60.4178	-1.00093	-3.0195	23.7794
Northern Europe, Western Europe	15.491	67.1761	39.4837	38.7654	13.0083		15.2423	67.2983	39.4782	38.7016	13.063
Southeast Asia	-54.6737	78.7637	35.6713	52.1642	38.9976		-55.1296	78.5971	35.925	52.6205	39.3431
Southern South America	-4.54991	32.5008	14.4124	14.0999	3.18752		-3.64544	33.5031	14.6475	14.0841	2.81828
USA	-40.0849	21.7515	-8.72391	-1.70638	19.2202		-39.7369	21.4159	-8.78967	-1.88679	19.1437

## Sheet: MDTaboveGeoid
1000m spatial resolution	MDT_GOCO06s						MDT_EGM96						MDT_EGM2008						MDT_EGM-DIR R4						MDT_GOCO2025s
	Min	Max	Mean	Median	SD		Min	Max	Mean	Median	SD		Min	Max	Mean	Median	SD		Min	Max	Mean	Median	SD		Min	Max	Mean	Median	SD
Africa	0.0179699	1.04717	0.444509	0.397491	0.299199		-1.06863	5.79422	0.463199	0.347958	0.670423		-1.13822	1.67033	0.403388	0.37319	0.40244		-0.771461	1.78092	0.633285	0.592971	0.493532		-0.820625	1.89172	0.645425	0.618025	0.502196
Antarctica	-1.34702	-0.542528	-1.19242	-1.2153	0.0866112		-4.92831	3.47643	-1.15693	-1.1575	1.60485		-2.90708	-0.196418	-1.21125	-1.17542	0.487093		-2.61423	0.820981	-1.21014	-1.2254	0.444126		-2.58784	0.900662	-1.19144	-1.20437	0.400804
Asia	-0.207104	1.39355	0.548405	0.549085	0.428204		-1.77976	5.18769	0.602948	0.572183	0.882024		-0.620602	2.22029	0.533083	0.478355	0.516675		-2.29472	4.12024	0.681921	0.587014	0.7817		-2.38839	4.11203	0.684674	0.581965	0.774171
Australia	0.497758	1.1679	0.816424	0.825158	0.233426		-0.168068	1.58361	0.817512	0.875035	0.377226		0.155511	1.58713	0.884189	0.946734	0.307278		-0.404263	2.25009	0.896964	0.926215	0.429061		-0.444893	2.2869	0.904162	0.944813	0.432281
Europe	-0.314854	0.414294	0.018877	-0.0213452	0.182521		-1.97887	2.43167	0.0514214	0.0274005	0.589322		-0.735616	0.659656	0.0364284	0.0458003	0.261829		-1.5357	1.83739	0.0670813	0.050348	0.405162		-1.4758	1.80783	0.0732947	0.0430644	0.396662
North America	-0.339802	0.745483	0.0882196	-0.0198366	0.260019		-3.27189	2.61896	0.0684609	0.0881891	0.646897		-1.06193	1.87881	0.169579	0.118082	0.373761		-2.39848	4.46649	0.0614087	-0.000519838	0.586057		-2.55305	4.66846	0.0824966	0.0196818	0.580463
Pacific Region	0.548942	1.16237	0.712423	0.614401	0.206966		-0.0732759	2.76963	1.14742	0.94392	0.769766		-1.31855	1.37213	0.530354	0.526705	0.580757		0.0412285	6.05265	1.35462	1.01912	1.31697		0.109317	6.42734	1.36756	0.908799	1.34535
South America	0.362391	0.748712	0.513511	0.512096	0.0806021		-1.90365	2.49233	0.408861	0.402123	0.655817		-1.26795	2.4257	0.535047	0.526609	0.403016		-1.4438	3.18205	0.505186	0.481084	0.629572		-1.4817	3.41487	0.49799	0.492006	0.639658
Global	-1.34702	1.39355	0.209488	0.116206	0.520735		-4.92831	5.79422	0.223065	0.221201	0.905255		-2.90708	2.4257	0.234924	0.209101	0.593818		-2.61423	6.05265	0.258476	0.194785	0.789209		-2.58784	6.42734	0.269705	0.184936	0.782204
Global without Antarctica	-0.542528	1.39355	0.302158	0.217888	0.396449		-3.27189	5.79422	0.308646	0.252702	0.763406		-1.31855	2.22029	0.326263	0.243573	0.467928		-2.39848	6.05265	0.3688	0.250338	0.716263		-2.55305	6.42734	0.378933	0.244541	0.712592
Central America, Carribean, northern South America	0.264757	0.748712	0.591652	0.609956	0.131461		-1.16229	2.49233	0.655974	0.62933	0.568217		-0.474308	2.4257	0.610148	0.613826	0.454034	Central America, Carribean, northern South America	-1.4438	4.46649	0.687174	0.57316	0.874369		-1.4817	4.66846	0.68998	0.625591	0.893031
East Africa	0.595159	1.04717	0.810665	0.760154	0.136789		-1.06863	2.91582	0.816815	0.838895	0.540012		-0.344561	1.36812	0.724045	0.726675	0.315256	East Africa	-0.132315	1.78092	0.976527	1.06157	0.430082		-0.0727293	1.89172	0.998709	1.10179	0.432816
Melanesia, Micronesia, Polynesia	1.01869	1.18929	1.09986	1.09664	0.0517538		0.110739	3.24702	1.1627	1.0902	0.628722		-0.0392255	1.95596	0.906706	0.907978	0.454662	Melanesia, Micronesia, Polynesia	-0.577715	3.34506	1.49887	1.52537	0.885077		-0.681324	3.27878	1.50818	1.45715	0.879402
USA, Canada	-0.339802	1.03944	0.0348211	-0.0323216	0.20951		-3.27189	2.61896	0.000613065	0.0448483	0.625854		-1.06193	1.87881	0.124025	0.0827995	0.341581	USA, Canada	-2.39848	6.05265	-0.021007	-0.0486833	0.551426		-2.55305	6.42734	0.00214889	-0.0169343	0.546677
Northern Europe, Western Europe	-0.314854	0.414294	0.0297701	0.0253862	0.203226		-1.14958	1.40244	0.0541528	0.0694081	0.412102		-0.560373	0.659656	0.071569	0.0811525	0.27134	Northern Europe, Western Europe	-1.01043	0.923905	0.0238192	-0.00579651	0.31743		-0.891448	0.896078	0.0247018	0.0165479	0.295042
Southeast Asia	0.884603	1.22431	1.05951	1.04952	0.0855617		-1.04801	5.12498	1.25547	1.21463	0.803926		-0.489505	1.98659	1.02831	1.10909	0.394607	Southeast Asia	-0.447978	4.12024	1.34888	1.21184	0.757112		-0.588271	4.11203	1.35245	1.18912	0.746692
Southern South America	0.362391	0.653836	0.470913	0.454698	0.0628919		-1.90365	2.41604	0.470434	0.52981	0.725572		-1.26795	1.61695	0.467253	0.495643	0.406704	Southern South America	-0.959123	3.18205	0.678086	0.543451	0.597767		-1.02503	3.41487	0.673608	0.530858	0.613749
USA	-0.0820115	1.03944	0.34949	0.460387	0.229959		-0.749124	2.61896	0.313645	0.275295	0.385009		-0.449587	1.27139	0.390129	0.368406	0.3464	USA	-0.77673	6.05265	0.427472	0.347918	0.866107		-0.757189	6.42734	0.447786	0.305369	0.871171
90m spatial resolution	MDT_GOCO06s						MDT_EGM96						MDT_EGM2008
	Min	Max	Mean	Median	SD		Min	Max	Mean	Median	SD		Min	Max	Mean	Median	SD
Africa	0.011306	1.14524	0.500469	0.40321	0.314674		-5.50783	7.13911	0.486823	0.425875	0.763071		-2.78868	3.23316	0.307291	0.376006	0.607603
Antarctica	-1.35652	-0.139961	-1.14671	-1.19916	0.175397		-5.01571	3.63132	-0.971097	-1.09995	1.38996		-3.3839	0.133799	-1.23482	-1.17449	0.531329
Asia	-0.238033	1.42254	0.594225	0.635595	0.460785		-2.9835	7.5899	0.563924	0.559664	0.928191		-2.67353	3.42311	0.49109	0.472203	0.614614
Australia	-0.293913	1.18062	0.883628	1.00155	0.226079		-0.846951	1.67925	0.862789	0.897181	0.365135		-2.5886	1.85323	0.914956	0.963119	0.316619
Europe	-0.446023	0.425494	0.0172454	0.00273398	0.188075		-2.35595	2.81017	-0.0190652	0.00689717	0.631051		-1.66817	1.16392	-0.00668554	0.00760145	0.347677
North America	-0.364269	0.808309	0.104144	-0.0192	0.265707		-4.42119	2.83113	0.103238	0.0830381	0.582643		-2.36883	2.05506	0.105	0.0667371	0.395674
Pacific Region	0.178224	1.33728	0.878339	1.02822	0.255937		-1.01347	4.16956	0.843827	0.790902	0.560569		-2.0251	2.87374	0.293697	0.425089	0.669283
South America	0.301766	0.768135	0.472069	0.450603	0.0851348		-3.26374	3.46264	0.695727	0.597428	0.956044		-2.30159	2.79049	0.577044	0.528625	0.563967
Global	-1.35652	1.42254	0.232031	0.0924002	0.472931		-5.50783	7.5899	0.240501	0.185764	0.827156		-3.3839	3.42311	0.194312	0.146657	0.591853
Global without Antarctica	-1.31432	1.42254	0.272116	0.1016	0.398593		-5.50783	7.5899	0.273982	0.193629	0.761992		-2.80269	3.42311	0.237404	0.160849	0.524058
Central America, Carribean, northern South America	0.203776	0.808309	0.592198	0.628652	0.146243		-1.66055	2.93109	0.610132	0.583021	0.584817		-1.91138	2.79049	0.429315	0.461871	0.556844
East Africa	0.587889	1.14524	0.855026	0.878616	0.148792		-0.830608	3.02452	0.835143	0.850084	0.513512		-1.88065	2.22077	0.564935	0.631306	0.549155
Melanesia, Micronesia, Polynesia	0.916125	1.33728	1.1161	1.10689	0.0559948		-1.01347	4.16956	0.87226	0.790989	0.660864		-2.0251	3.33284	0.543122	0.656411	0.696071
USA, Canada	-0.364269	1.08236	0.0627685	-0.0297974	0.230539		-4.42119	2.78143	0.0576683	0.0541665	0.561573		-2.36883	2.03935	0.0816469	0.0466587	0.37093
Northern Europe, Western Europe	-0.446023	0.425494	0.050683	0.0326969	0.194933		-1.59388	1.55985	0.0307416	0.0603843	0.421845		-1.31842	1.11621	0.0363363	0.0479879	0.324831
Southeast Asia	0.855911	1.24902	1.05257	1.04199	0.0769416		-2.9835	7.5899	1.14277	1.12179	0.991303		-1.98248	3.42311	0.888556	0.998558	0.599505
Southern South America	0.301766	0.862734	0.444552	0.433632	0.070542		-3.26374	3.46264	0.817526	0.742843	1.02724		-2.30159	2.34631	0.582522	0.530031	0.598545
USA	-0.116037	1.08236	0.323718	0.397202	0.239614		-1.1634	2.78143	0.241639	0.22277	0.365491		-1.6348	1.94568	0.307615	0.295257	0.386242
