# Supplementary material for: Sea level much higher than assumed in most coastal hazard assessments
Source: Nature. 2026 Mar 4;652(8110):667–74. doi: 10.1038/s41586-026-10196-1 (PMC13083249; doi:10.1038/s41586-026-10196-1)
Supplement: Supplementary file 4 — Assessments of area and population below present MSL, exposed to 1 m relative SLR (RSLR) impact and in the 10 m LECZ. Area and population below present MSL, falling below sea level following 1 m RSLR and being exposed in the 10 m LECZ for CoastalDEM v.2.1, FABDEM v.1.0, GLL-DTM v.2 and DeltaDTM v.1 in absolute numbers (in km2, population counts) and relative (in %) to total area and population of the areas of interest, as well as their discrepancy from area and population estimates for correctly conducted assessments with vertical datum conversion to actual local MSL. [file 41586_2026_10196_MOESM4_ESM.xlsx]

## Sheet: CoastalDEM_v2.1
					CoastalDEM v2.1_EGM96	0 m RSLR		1 m RSLR			ADD 1 m RSLR			10 m LECZ			ADD 10 m LECZ			0 m RSLR						1 m RSLR						ADD 1 m RSLR						10 m LECZ						ADD 10 m LECZ
	Area (km2)	WorldPop 2020	LandScan 2020	LandScan 2023	Count	Area (km2)	%	Count	Area (km2)	%	Count	Area (km2)	%	Count	Area (km2)	%	Count	Area (km2)	%	WorldPop 2020	%	LandScan 2020	%	LandScan 2023	%	WorldPop 2020	%	LandScan 2020	%	LandScan 2023	%	WorldPop 2020	%	LandScan 2020	%	LandScan 2023	%	WorldPop 2020	%	LandScan 2020	%	LandScan 2023	%	WorldPop 2020	%	LandScan 2020	%	LandScan 2023	%
Africa	2.99049e+07	1.3573e+09	1332941497	1443055738	2781819	22532.7	0.0753479	6708615	54339.8	0.181709	3926796	31807	0.106361	33561529	271848	0.909043	30779710	249316	0.833695	4.96326e+06	0.365671	3.8561e+06	0.289292	4.05289e+06	0.280855	1.63364e+07	1.20359	1.1496e+07	0.86245	1.23686e+07	0.857108	1.13732e+07	0.837922	7.63986e+06	0.573158	8.31566e+06	0.576254	9.64885e+07	7.10883	8.27464e+07	6.20781	8.78587e+07	6.08838	9.15252e+07	6.74316	7.88903e+07	5.91851	8.38059e+07	5.80753
Antarctica	1.24359e+07	0	0	0	29855	241.826	0.00194458	51814	419.693	0.00337487	21959	177.868	0.00143028	109329	885.565	0.00712106	79474	643.739	0.00517648			0		0		0		0		0								0		0		0
Asia	4.49061e+07	4.7064e+09	4520320526	4686164052	1192465	9658.97	0.0215093	5824305	47176.9	0.105057	4631840	37517.9	0.0835475	154320787	1.25e+06	2.78359	153128322	1.24034e+06	2.76208	2.91705e+06	0.0619806	2.18206e+06	0.0482723	2.27749e+06	0.0486002	1.67965e+07	0.356887	1.38735e+07	0.306913	1.43827e+07	0.306919	1.38795e+07	0.294906	1.16914e+07	0.258641	1.21053e+07	0.258319	7.79394e+08	16.5603	6.19472e+08	13.7042	6.29515e+08	13.4335	7.76477e+08	16.4983	6.1729e+08	13.6559	6.27237e+08	13.3849
Australia	7.68694e+06	2.07875e+07	24684472	25632880	584139	4731.53	0.0615528	1085478	8792.37	0.114381	501339	4060.85	0.0528278	19285304	156211	2.03216	18701165	151479	1.97061	6275.2	0.0301873	12810.3	0.0518963	13317.2	0.0519534	54081.6	0.260164	152426	0.617499	159950	0.624004	47806.4	0.229976	139616	0.565602	146633	0.572051	3.20733e+06	15.4291	3.54933e+06	14.3788	3.70355e+06	14.4485	3.20106e+06	15.3989	3.53652e+06	14.3269	3.69024e+06	14.3965
Europe	9.93828e+06	7.17013e+08	696696640	689478268	6656825	53920.3	0.542551	11976052	97006	0.976085	5319227	43085.7	0.433533	37222060	301499	3.03371	30565235	247578	2.49116	6.12878e+06	0.854765	4.74612e+06	0.681232	4.93013e+06	0.715052	1.14774e+07	1.60072	9.63769e+06	1.38334	9.85629e+06	1.42953	5.34859e+06	0.745954	4.89157e+06	0.702109	4.92616e+06	0.714477	5.64462e+07	7.87241	4.56549e+07	6.55306	4.58815e+07	6.65453	5.03174e+07	7.01764	4.09088e+07	5.87183	4.09514e+07	5.93948
North America	2.42695e+07	6.10228e+08	574920320	590109066	2060258	16688.1	0.0687616	7542478	61094.1	0.251732	5482220	44406	0.18297	60215511	487746	2.00971	58155253	471058	1.94094	867852	0.142218	941530	0.163767	958439	0.162417	2.39953e+06	0.393219	3.00633e+06	0.522912	3.06707e+06	0.519747	1.53168e+06	0.251001	2.0648e+06	0.359145	2.10863e+06	0.357329	5.34472e+07	8.75856	4.51082e+07	7.84599	4.61957e+07	7.82833	5.25793e+07	8.61634	4.41666e+07	7.68222	4.52373e+07	7.66592
Pacific Region	428899	9.33896e+06	9173125	9825704	50865	412.007	0.0960614	239226	1937.73	0.451792	188361	1525.72	0.35573	2810471	22764.8	5.30773	2759606	22352.8	5.21167	8295.45	0.0888263	13419.7	0.146294	14834.8	0.15098	69558.2	0.744817	125376	1.36678	137792	1.40236	61262.7	0.655991	111956	1.22048	122957	1.25138	1.87002e+06	20.0239	1.93138e+06	21.0548	2.10246e+06	21.3975	1.86173e+06	19.9351	1.91796e+06	20.9085	2.08762e+06	21.2465
South America	1.77037e+07	4.49376e+08	418764168	431687261	742501	6014.26	0.0339719	2926679	23706.1	0.133905	2184178	17691.8	0.0999333	50084462	405684	2.29153	49341961	399670	2.25756	523628	0.116523	509437	0.121652	512816	0.118793	2.01632e+06	0.448693	1.91213e+06	0.456612	1.99586e+06	0.46234	1.49269e+06	0.33217	1.40269e+06	0.33496	1.48305e+06	0.343547	3.94483e+07	8.77845	3.13199e+07	7.47913	3.25158e+07	7.53226	3.89246e+07	8.66193	3.08105e+07	7.35748	3.2003e+07	7.41346
Global	1.47274e+08	7.87044e+09	7577500748	7875952969	14098727	114200	0.0775423	36354647	294473	0.199949	22255920	180273	0.122406	357609453	2.89664e+06	1.96683	343510726	2.78244e+06	1.88929	1.54151e+07	0.195861	1.22615e+07	0.161814	1.27599e+07	0.162011	4.91498e+07	0.624486	4.02034e+07	0.530563	4.19683e+07	0.532866	3.37347e+07	0.428624	2.79419e+07	0.368748	2.92084e+07	0.370855	1.0303e+09	13.0908	8.29783e+08	10.9506	8.47772e+08	10.7641	1.01489e+09	12.8949	8.17521e+08	10.7888	8.35013e+08	10.6021
Central America, Carribean, northern South America	5.00579e+06	3.48785e+08	308991616	316519566	439570	3560.52	0.071128	2829628	22920	0.457869	2390058	19359.5	0.386741	33089317	268023	5.35427	32649747	264463	5.28314	300765	0.0862321	205737	0.0665833	199109	0.0629056	1.15586e+06	0.331396	940961	0.304526	927086	0.2929	855096	0.245164	735224	0.237943	727978	0.229995	2.73055e+07	7.82875	2.13277e+07	6.90235	2.1769e+07	6.87761	2.70048e+07	7.74251	2.11219e+07	6.83577	2.15699e+07	6.81471
East Africa	6.37053e+06	4.11921e+08	418901564	454104220	107292	869.065	0.013642	352970	2859.06	0.0448794	245678	1989.99	0.0312375	8734764	70751.6	1.11061	8627472	69882.5	1.09697	53423.8	0.0129694	22411.5	0.00535005	23190	0.00510677	299760	0.0727712	133756	0.0319302	156120	0.0343798	246336	0.0598018	111344	0.0265801	132930	0.029273	8.12573e+06	1.97264	6.79314e+06	1.62165	7.35977e+06	1.62072	8.07231e+06	1.95967	6.77072e+06	1.6163	7.33658e+06	1.61562
Melanesia, Micronesia, Polynesia	546405	1.15448e+07	9119782	11451898	9968	80.7408	0.0147767	55638	450.668	0.0824787	45670	369.927	0.0677019	8801313	71290.6	13.0472	8791345	71209.9	13.0324	2984.69	0.0258532	2102.98	0.0230596	2188.19	0.0191077	31234.6	0.270552	31870.4	0.349465	34656.3	0.302625	28249.9	0.244699	29767.5	0.326405	32468.1	0.283517	1.3608e+06	11.7871	1.42017e+06	15.5724	1.64413e+06	14.3569	1.35781e+06	11.7613	1.41806e+06	15.5493	1.64194e+06	14.3378
USA, Canada	2.15786e+07	3.74554e+08	359979608	370949691	1814236	14695.3	0.0681012	5670518	45931.2	0.212855	3856282	31235.9	0.144754	36706754	297325	1.37787	34892518	282629	1.30976	787829	0.210338	860971	0.239172	878749	0.236892	1.81476e+06	0.484512	2.39673e+06	0.665796	2.47803e+06	0.668023	1.02693e+06	0.274173	1.53576e+06	0.426624	1.59928e+06	0.431131	3.53233e+07	9.43077	3.05621e+07	8.48994	3.15951e+07	8.51737	3.45355e+07	9.22044	2.97011e+07	8.25077	3.07164e+07	8.28047
Northern Europe, Western Europe	2.90231e+06	2.95853e+08	291727468	299797600	3209606	25997.8	0.895763	6240201	50545.6	1.74157	3030595	24547.8	0.845804	20826067	168691	5.81231	17616461	142693	4.91655	4.98093e+06	1.68359	3.71573e+06	1.2737	3.93741e+06	1.31336	8.82982e+06	2.98453	7.14177e+06	2.4481	7.44377e+06	2.48293	3.84888e+06	1.30095	3.42604e+06	1.1744	3.50636e+06	1.16957	3.56373e+07	12.0456	2.93768e+07	10.0699	3.01042e+07	10.0415	3.06564e+07	10.3621	2.56611e+07	8.79624	2.61668e+07	8.72814
Southeast Asia	4.43653e+06	6.6686e+08	643369250	670926208	560325	4538.63	0.102301	2576429	20869.1	0.470392	2016104	16330.4	0.36809	71399197	578333	13.0357	70838872	573795	12.9334	1.01447e+06	0.152126	798935	0.12418	816010	0.121624	8.2717e+06	1.2404	7.02014e+06	1.09115	7.24009e+06	1.07912	7.25723e+06	1.08827	6.2212e+06	0.966972	6.42408e+06	0.957494	2.16657e+08	32.4891	1.84077e+08	28.6113	1.84304e+08	27.4701	2.15642e+08	32.337	1.83278e+08	28.4872	1.83488e+08	27.3484
Southern South America	4.11354e+06	7.60741e+07	73528888	75288568	267028	2162.93	0.0525807	662104	5363.04	0.130375	395076	3200.12	0.0777947	10490350	84971.8	2.06566	10223322	82808.9	2.01308	53709.6	0.0706017	30382.6	0.0413207	32154.4	0.0427082	185002	0.243187	135821	0.184719	145657	0.193465	131292	0.172585	105439	0.143398	113503	0.150757	6.36764e+06	8.37031	5.06234e+06	6.88483	5.14364e+06	6.8319	6.31393e+06	8.29971	5.03196e+06	6.84351	5.11149e+06	6.78919
USA	9.46579e+06	3.37828e+08	322870507	333045404	1671093	13535.9	0.142998	5206015	42168.7	0.445485	3534922	28632.9	0.302488	30797292	249458	2.63536	29126199	235922	2.49237	776113	0.229736	843714	0.261317	860235	0.258294	1.77115e+06	0.524275	2.29948e+06	0.712199	2.37292e+06	0.712493	995033	0.294539	1.45577e+06	0.450883	1.51269e+06	0.454199	3.42589e+07	10.1409	2.94606e+07	9.12458	3.04593e+07	9.14568	3.34828e+07	9.91121	2.86169e+07	8.86326	2.9599e+07	8.88739
Vietnamese Mekong Delta	38413.8	1.81608e+07	17337392	18222696	230839	1869.8	4.86751	741828	6008.81	15.6423	510989	4139.01	10.7748	4414804	35759.9	93.0912	4183965	33890.1	88.2237	629474	3.46611	484911	2.79691	505199	2.77236	2.41741e+06	13.3111	1.94442e+06	11.2152	2.01188e+06	11.0405	1.78793e+06	9.84499	1.45951e+06	8.41826	1.50669e+06	8.26818	1.76915e+07	97.4156	1.40468e+07	81.0202	1.47092e+07	80.7191	1.7062e+07	93.9495	1.35619e+07	78.2233	1.4204e+07	77.9467

## Sheet: FABDEM_v1.0
					FABDEM v1.0_EGM2008	0 m RSLR		1 m RSLR			ADD 1 m RSLR			10 m LECZ			ADD 10 m LECZ			0 m RSLR						1 m RSLR						ADD 1 m RSLR						10 m LECZ						ADD 10 m LECZ
	Area (km2)	WorldPop 2020	LandScan 2020	LandScan 2023	Count	Area (km2)	%	Count	Area (km2)	%	Count	Area (km2)	%	Count	Area (km2)	%	Count	Area (km2)	%	WorldPop 2020	%	LandScan 2020	%	LandScan 2023	%	WorldPop 2020	%	LandScan 2020	%	LandScan 2023	%	WorldPop 2020	%	LandScan 2020	%	LandScan 2023	%	WorldPop 2020	%	LandScan 2020	%	LandScan 2023	%	WorldPop 2020	%	LandScan 2020	%	LandScan 2023	%
Africa	2.99049e+07	1.3573e+09	1332941497	1443055738	23525893	21173.3	0.0708021	44002133	39601.9	0.132426	20476240	18428.6	0.061624	269632493	242669	0.81147	246106600	221496	0.740667	3.68967e+06	0.271838	2.93214e+06	0.219975	3.06251e+06	0.212224	9.61983e+06	0.708745	7.57314e+06	0.568152	7.98439e+06	0.553298	5.93016e+06	0.436907	4.641e+06	0.348177	4.92188e+06	0.341074	8.57587e+07	6.31831	7.19087e+07	5.39474	7.62868e+07	5.28647	8.2069e+07	6.04647	6.89766e+07	5.17476	7.32243e+07	5.07425
Antarctica	1.24359e+07	0	0	0	43946	39.5514	0.000318043	104871	94.3839	0.000758966	60925	54.8325	0.000440923	562019	505.817	0.00406741	518073	466.266	0.00374937	0		0		0		0		0		0								0		0		0		0
Asia	4.49061e+07	4.7064e+09	4520320526	4686164052	28476938	25629.2	0.057073	133142271	119828	0.266842	104665333	94198.8	0.209769	2110986250	1.89989e+06	4.2308	2082509312	1.87426e+06	4.17373	2.99415e+06	0.0636187	1.87053e+06	0.0413804	1.9356e+06	0.0413045	2.39468e+07	0.508813	1.73766e+07	0.384411	1.80912e+07	0.386055	2.09526e+07	0.445194	1.55061e+07	0.34303	1.61556e+07	0.344751	7.29735e+08	15.5052	5.72261e+08	12.6598	5.80271e+08	12.3826	7.26741e+08	15.4415	5.70391e+08	12.6184	5.78335e+08	12.3413
Australia	7.68694e+06	2.07875e+07	24684472	25632880	10701879	9631.69	0.125299	18710441	16839.4	0.219065	8008562	7207.71	0.0937656	164945267	148451	1.93121	154243388	138819	1.80591	1504.08	0.00723548	3292.17	0.013337	3307.26	0.0129024	24659.2	0.118625	56432.4	0.228615	59282.9	0.231277	23155.1	0.111389	53140.3	0.215278	55975.6	0.218374	2.54613e+06	12.2484	2.61248e+06	10.5835	2.72568e+06	10.6335	2.54462e+06	12.2411	2.60919e+06	10.5702	2.72237e+06	10.6206
Europe	9.93828e+06	7.17013e+08	696696640	689478268	67313014	60581.7	0.609579	121126775	109014	1.09691	53813761	48432.4	0.487332	487610004	438849	4.41574	420296990	378267	3.80616	6.13343e+06	0.855414	4.97876e+06	0.714623	5.20583e+06	0.755039	9.95643e+06	1.3886	8.26783e+06	1.18672	8.49949e+06	1.23274	3.823e+06	0.533184	3.28907e+06	0.472095	3.29366e+06	0.477703	5.29714e+07	7.38779	4.14869e+07	5.95481	4.17024e+07	6.0484	4.6838e+07	6.53237	3.65082e+07	5.24018	3.64966e+07	5.29336
North America	2.42695e+07	6.10228e+08	574920320	590109066	41909664	37718.7	0.155416	138790258	124911	0.514684	96880594	87192.5	0.359268	906624993	815962	3.36209	864715329	778244	3.20667	647314	0.106077	628642	0.109344	631109	0.106948	1.99768e+06	0.327366	1.93026e+06	0.335744	1.97345e+06	0.334421	1.35036e+06	0.221288	1.30162e+06	0.2264	1.34234e+06	0.227473	4.84123e+07	7.93348	3.93837e+07	6.8503	4.03464e+07	6.8371	4.7765e+07	7.8274	3.87551e+07	6.74095	3.97152e+07	6.73015
Pacific Region	428899	9.33896e+06	9173125	9825704	184540	166.086	0.0387238	1361882	1225.69	0.285777	1177342	1059.61	0.247053	19147974	17233.2	4.018	18963434	17067.1	3.97928	30973.1	0.331655	30007.3	0.327122	31105.4	0.316572	144287	1.545	117877	1.28502	122543	1.24716	113314	1.21334	87869.2	0.957899	91437.1	0.930591	1.67777e+06	17.9653	1.44864e+06	15.7922	1.5478e+06	15.7525	1.6468e+06	17.6336	1.41863e+06	15.465	1.51669e+06	15.4359
South America	1.77037e+07	4.49376e+08	418764168	431687261	4033719	3630.35	0.0205062	21804598	19624.1	0.110848	17770879	15993.8	0.0903418	408297050	367467	2.07566	404263331	363837	2.05515	119433	0.0265775	82975	0.0198143	93832.6	0.0217362	1.03068e+06	0.229357	868264	0.20734	906133	0.209905	911244	0.20278	785289	0.187525	812300	0.188169	3.44635e+07	7.66919	2.61591e+07	6.24673	2.70558e+07	6.26745	3.43441e+07	7.64261	2.60761e+07	6.22691	2.69619e+07	6.24571
Global	1.47274e+08	7.87044e+09	7577500748	7875952969	176189593	158571	0.10767	479043229	431139	0.292746	302853636	272568	0.185075	4367806050	3.93103e+06	2.66919	4191616457	3.77245e+06	2.56152	1.36165e+07	0.173008	1.05263e+07	0.138916	1.09633e+07	0.1392	4.67203e+07	0.593617	3.61904e+07	0.477603	3.76365e+07	0.477866	3.31039e+07	0.42061	2.5664e+07	0.338688	2.66732e+07	0.338666	9.55564e+08	12.1412	7.55261e+08	9.96715	7.69935e+08	9.77578	9.41948e+08	11.9682	7.44735e+08	9.82824	7.58972e+08	9.63658
Central America, Carribean, northern South America	5.00579e+06	3.48785e+08	308991616	316519566	3821881	3439.69	0.0687143	28072522	25265.3	0.504721	24250641	21825.6	0.436007	262131530	235918	4.71291	258309649	232479	4.64419	161615	0.0463364	111676	0.0361422	113766	0.0359428	1.00171e+06	0.287198	650447	0.210506	660616	0.208713	840092	0.240862	538770	0.174364	546850	0.17277	2.42021e+07	6.93896	1.8509e+07	5.99013	1.88005e+07	5.93976	2.40405e+07	6.89262	1.83973e+07	5.95399	1.86867e+07	5.90382
East Africa	6.37053e+06	4.11921e+08	418901564	454104220	714320	642.888	0.0100916	2816600	2534.94	0.0397917	2102280	1892.05	0.0297001	70784463	63706	1.00001	70070143	63063.1	0.98992	6783.95	0.0016469	1459.53	0.000348419	1526.71	0.000336203	102377	0.0248536	77253.1	0.0184418	80359.8	0.0176963	95593.2	0.0232067	75793.6	0.0180934	78833.1	0.0173601	6.90126e+06	1.67538	5.59017e+06	1.33448	6.06017e+06	1.33453	6.89447e+06	1.67374	5.58871e+06	1.33413	6.05864e+06	1.3342
Melanesia, Micronesia, Polynesia	546405	1.15448e+07	9119782	11451898	102225	92.0025	0.0168378	762210	685.989	0.125546	659985	593.986	0.108708	47693135	42923.8	7.85567	47590910	42831.8	7.83884	1224.97	0.0106106	529.22	0.00580298	477.905	0.00417315	15344.6	0.132914	14380.4	0.157683	16867.9	0.147293	14119.7	0.122304	13851.2	0.15188	16390	0.14312	943831	8.1754	882354	9.67517	1.00806e+06	8.80254	942606	8.16479	881825	9.66936	1.00758e+06	8.79836
USA, Canada	2.15786e+07	3.74554e+08	359979608	370949691	38667855	34801.1	0.161276	114821737	103340	0.478898	76153882	68538.5	0.317622	720413334	648372	3.00469	681745479	613571	2.84342	582370	0.155484	579513	0.160985	582169	0.15694	1.50736e+06	0.402441	1.56649e+06	0.435161	1.60218e+06	0.431913	924988	0.246957	986976	0.274176	1.02001e+06	0.274972	3.22757e+07	8.61711	2.68673e+07	7.46356	2.77849e+07	7.49022	3.16933e+07	8.46162	2.62878e+07	7.30257	2.72028e+07	7.33328
Northern Europe, Western Europe	2.90231e+06	2.95853e+08	291727468	299797600	33484423	30136	1.03835	59368933	53432	1.84102	25884510	23296.1	0.802674	218121825	196310	6.76392	184637402	166174	5.72557	5.41776e+06	1.83124	4.2581e+06	1.45962	4.495e+06	1.49934	8.33264e+06	2.81649	6.79183e+06	2.32814	7.07244e+06	2.35907	2.91488e+06	0.985248	2.53373e+06	0.868526	2.57744e+06	0.859728	3.39054e+07	11.4602	2.75971e+07	9.4599	2.82223e+07	9.41377	2.84877e+07	9.62901	2.3339e+07	8.00029	2.37273e+07	7.91443
Southeast Asia	4.43653e+06	6.6686e+08	643369250	670926208	729927	656.934	0.0148074	17159157	15443.2	0.348093	16429230	14786.3	0.333285	576280722	518653	11.6905	575550795	517996	11.6757	135121	0.0202622	84689.7	0.0131635	79855	0.0119022	5.44742e+06	0.816875	4.28905e+06	0.666655	4.55787e+06	0.679339	5.3123e+06	0.796613	4.20436e+06	0.653491	4.47801e+06	0.667437	2.04967e+08	30.7361	1.69918e+08	26.4107	1.69504e+08	25.2642	2.04832e+08	30.7159	1.69834e+08	26.3975	1.69424e+08	25.2523
Southern South America	4.11354e+06	7.60741e+07	73528888	75288568	1846964	1662.27	0.0404097	5521894	4969.7	0.120813	3674930	3307.44	0.0804037	87949894	79154.9	1.92425	86102930	77492.6	1.88384	4911.48	0.00645618	3131.2	0.00425846	3401.78	0.00451832	63989	0.0841141	60497	0.0822765	63529.5	0.0843814	59077.5	0.0776579	57365.8	0.0780181	60127.7	0.079863	5.74937e+06	7.5576	4.40475e+06	5.9905	4.46932e+06	5.93625	5.74446e+06	7.55114	4.40161e+06	5.98624	4.46591e+06	5.93173
USA	9.46579e+06	3.37828e+08	322870507	333045404	26461247	23815.1	0.251591	79648606	71683.7	0.757292	53187359	47868.6	0.505701	425838772	383255	4.04884	399377525	359440	3.79725	578033	0.171103	571555	0.177023	573528	0.172207	1.4704e+06	0.435251	1.50559e+06	0.466314	1.53831e+06	0.461891	892364	0.264148	934036	0.289291	964780	0.289684	3.13868e+07	9.29077	2.59936e+07	8.05077	2.68891e+07	8.0737	3.08088e+07	9.11967	2.5422e+07	7.87375	2.63156e+07	7.90149
Vietnamese Mekong Delta	38413.8	1.81608e+07	17337392	18222696	6819	6.1371	0.0159763	2537147	2283.43	5.9443	2530328	2277.3	5.92832	38716067	34844.5	90.7081	38709248	34838.3	90.6921	1627.28	0.0089604	1554.25	0.00896474	1693.74	0.00929469	630515	3.47184	483339	2.78784	526718	2.89045	628888	3.46288	481784	2.77887	525025	2.88116	1.72627e+07	95.0546	1.36078e+07	78.488	1.4223e+07	78.0509	1.72611e+07	95.0456	1.36062e+07	78.479	1.42213e+07	78.0416

## Sheet: GLL-DTM_v2
					GLL-DTM v2_MDToriginal	0 m RSLR		1 m RSLR			ADD 1 m RSLR			10 m LECZ			ADD 10 m LECZ			0 m RSLR						1 m RSLR						ADD 1 m RSLR						10 m LECZ						ADD 10 m LECZ
	Area (km2)	WorldPop 2020	LandScan 2020	LandScan 2023	Count	Area (km2)	%	Count	Area (km2)	%	Count	Area (km2)	%	Count	Area (km2)	%	Count	Area (km2)	%	WorldPop 2020	%	LandScan 2020	%	LandScan 2023	%	WorldPop 2020	%	LandScan 2020	%	LandScan 2023	%	WorldPop 2020	%	LandScan 2020	%	LandScan 2023	%	WorldPop 2020	%	LandScan 2020	%	LandScan 2023	%	WorldPop 2020	%	LandScan 2020	%	LandScan 2023	%
Africa	2.99049e+07	1.3573e+09	1332941497	1443055738	14467	17505.1	0.0585358	53052	64192.9	0.214657	38585	46687.8	0.156121	219398	265472	0.887719	204931	247967	0.829183	4.83082e+06	0.355913	2847385	0.213617	2749877	0.190559	1.89761e+07	1.39807	10079761	0.756204	10332390	0.716008	1.41453e+07	1.04216	7232376	0.542588	7582513	0.525448	9.06328e+07	6.67741	64404131	4.83173	67950316	4.70878	8.5802e+07	6.3215	61556746	4.61811	65200439	4.51822
Antarctica	1.24359e+07	0	0	0	211	255.31	0.00205302	530	641.3	0.00515686	319	385.99	0.00310385	1536	1858.56	0.0149452	1325	1603.25	0.0128922	0		0		0		0		0		0								0		0		0
Asia	4.49061e+07	4.7064e+09	4520320526	4686164052	29790	36045.9	0.0802696	149369	180736	0.402477	119579	144691	0.322207	1530261	1.85162e+06	4.12331	1500471	1.81557e+06	4.04304	1.38827e+07	0.294975	9048627	0.200177	9518307	0.203115	7.00644e+07	1.48871	45619613	1.00921	46474872	0.991747	5.61817e+07	1.19373	36570986	0.809035	36956565	0.788631	7.4885e+08	15.9113	508037347	11.239	515488404	11.0002	7.34967e+08	15.6163	498988720	11.0388	505970097	10.7971
Australia	7.68694e+06	2.07875e+07	24684472	25632880	4026	4871.46	0.0633732	11476	13886	0.180643	7450	9014.5	0.11727	111750	135218	1.75905	107724	130346	1.69568	122214	0.587918	96257	0.38995	95333	0.371917	311535	1.49866	250774	1.01592	264400	1.03149	189321	0.910744	154517	0.625968	169067	0.659571	2.87095e+06	13.8109	2380939	9.64549	2514106	9.80813	2.74874e+06	13.223	2284682	9.25554	2418773	9.43621
Europe	9.93828e+06	7.17013e+08	696696640	689478268	31077	37603.2	0.378367	62230	75298.3	0.757659	31153	37695.1	0.379292	254896	308424	3.1034	223819	270821	2.72503	6.79938e+06	0.948292	4630309	0.664609	4921079	0.71374	1.10837e+07	1.54582	7681640	1.10258	7974213	1.15656	4.28437e+06	0.597529	3051331	0.437971	3053134	0.442818	4.86323e+07	6.78262	33465436	4.80344	33620574	4.87623	4.18329e+07	5.83432	28835127	4.13884	28699495	4.16249
North America	2.42695e+07	6.10228e+08	574920320	590109066	22340	27031.4	0.11138	109914	132996	0.547996	87574	105965	0.436616	616711	746220	3.07472	594371	719189	2.96334	1.28703e+06	0.21091	930650	0.161875	907232	0.15374	4.07354e+06	0.667544	2761072	0.480253	2790349	0.472853	2.78651e+06	0.456634	1830422	0.318378	1883117	0.319113	5.0077e+07	8.20627	34689778	6.03384	35102012	5.94839	4.87899e+07	7.99536	33759128	5.87197	34194780	5.79465
Pacific Region	428899	9.33896e+06	9173125	9825704	497	601.37	0.140213	2444	2957.24	0.689496	1947	2355.87	0.549283	15801	19119.2	4.45774	15304	18517.8	4.31753	39792.1	0.426087	31197	0.340091	29943	0.304742	134104	1.43596	129610	1.41293	136129	1.38544	94311.6	1.00987	98413	1.07284	106186	1.0807	1.39776e+06	14.967	1149803	12.5345	1230626	12.5246	1.35797e+06	14.5409	1118606	12.1944	1200683	12.2198
South America	1.77037e+07	4.49376e+08	418764168	431687261	7621	9221.41	0.0520876	46558	56335.2	0.318212	38937	47113.8	0.266125	333666	403736	2.28052	326045	394514	2.22844	935374	0.208149	563896	0.134657	638075	0.14781	3.73723e+06	0.831649	2108163	0.503425	2310512	0.535228	2.80186e+06	0.6235	1544267	0.368768	1672437	0.387419	3.46707e+07	7.7153	22184003	5.29749	23226319	5.38036	3.37354e+07	7.50715	21620107	5.16284	22588244	5.23255
Global	1.47274e+08	7.87044e+09	7577500748	7875952969	110029	133135	0.0903995	435573	527043	0.357866	325544	393908	0.267466	3084019	3.73166e+06	2.53382	2973990	3.59853e+06	2.44342	2.78973e+07	0.354457	18148321	0.239503	18859846	0.239461	1.08381e+08	1.37706	68630633	0.905716	70282865	0.892373	8.04833e+07	1.0226	50482312	0.666213	51423019	0.652912	9.77131e+08	12.4152	666311437	8.79329	679132357	8.62286	9.49234e+08	12.0607	648163116	8.55378	660272511	8.3834
Central America, Carribean, northern South America	5.00579e+06	3.48785e+08	308991616	316519566	6266	7581.86	0.151462	46812	56642.5	1.13154	40546	49060.7	0.980078	225038	272296	5.43962	218772	264714	5.28816	373646	0.107128	184789	0.0598039	180135	0.0569112	2.0879e+06	0.598621	1073932	0.34756	1097354	0.346694	1.71426e+06	0.491494	889143	0.287756	917219	0.289783	2.46021e+07	7.05364	16133454	5.22132	16160191	5.10559	2.42284e+07	6.94651	15948665	5.16152	15980056	5.04868
East Africa	6.37053e+06	4.11921e+08	418901564	454104220	982	1188.22	0.0186518	3650	4416.5	0.069327	2668	3228.28	0.0506752	56648	68544.1	1.07596	55666	67355.9	1.0573	154723	0.0375613	37906	0.0090489	45698	0.0100633	488197	0.118517	170293	0.0406523	213750	0.0470707	333474	0.0809558	132387	0.0316034	168052	0.0370074	6.92482e+06	1.6811	4793859	1.14439	5058702	1.114	6.7701e+06	1.64354	4755953	1.13534	5013004	1.10393
Melanesia, Micronesia, Polynesia	546405	1.15448e+07	9119782	11451898	771	932.91	0.170736	4393	5315.53	0.972818	3622	4382.62	0.802082	51842	62728.8	11.4803	51071	61795.9	11.3095	21490.7	0.186151	23185	0.254228	28083	0.245226	111986	0.970014	118067	1.29463	141930	1.23936	90495.1	0.783863	94882	1.0404	113847	0.994132	951382	8.2408	830908	9.11105	975638	8.51944	929891	8.05465	807723	8.85682	947555	8.27422
USA, Canada	2.15786e+07	3.74554e+08	359979608	370949691	17602	21298.4	0.0987014	74292	89893.3	0.416585	56690	68594.9	0.317883	460515	557223	2.58229	442913	535925	2.48359	1.07079e+06	0.285884	803673	0.223255	802298	0.216282	2.81833e+06	0.752451	2036043	0.5656	2079351	0.560548	1.74754e+06	0.466567	1232370	0.342344	1277053	0.344266	3.35058e+07	8.94553	23558795	6.54448	24184827	6.51971	3.2435e+07	8.65965	22755122	6.32123	23382529	6.30342
Northern Europe, Western Europe	2.90231e+06	2.95853e+08	291727468	299797600	22768	27549.3	0.94922	43248	52330.1	1.80305	20480	24780.8	0.853831	157069	190053	6.54836	134301	162504	5.59914	6.13823e+06	2.07476	4179757	1.43276	4476185	1.49307	9.45495e+06	3.19583	6574457	2.25363	6860620	2.28842	3.31672e+06	1.12107	2394700	0.820869	2384435	0.795348	3.37081e+07	11.3935	23404245	8.02264	23857533	7.95788	2.75699e+07	9.31879	19224488	6.58988	19381348	6.46481
Southeast Asia	4.43653e+06	6.6686e+08	643369250	670926208	17030	20606.3	0.464469	76384	92424.6	2.08326	59354	71818.3	1.6188	523017	632851	14.2645	505987	612244	13.8001	6.95867e+06	1.0435	4647760	0.722409	5060423	0.754244	3.86693e+07	5.79871	25761696	4.00419	26454364	3.94296	3.17106e+07	4.75521	21113936	3.28178	21393941	3.18872	2.13885e+08	32.0734	153901782	23.9212	153710303	22.9102	2.06926e+08	31.0299	149254022	23.1988	148649880	22.1559
Southern South America	4.11354e+06	7.60741e+07	73528888	75288568	1552	1877.92	0.0456522	7225	8742.25	0.212524	5673	6864.33	0.166872	65758	79567.2	1.93427	64206	77689.3	1.88862	40444	0.053164	20754	0.0282256	27072	0.0359577	240825	0.316566	88073	0.11978	103796	0.137864	200381	0.263402	67319	0.0915545	76724	0.101907	6.14109e+06	8.07251	3915535	5.32517	3986804	5.29536	6.10065e+06	8.01935	3894781	5.29694	3959732	5.25941
USA	9.46579e+06	3.37828e+08	322870507	333045404	12166	14720.9	0.155516	58922	71295.6	0.753192	46756	56574.8	0.597676	314054	380005	4.01451	301888	365284	3.85899	1.05082e+06	0.311053	787590	0.243934	785702	0.235914	2.73653e+06	0.810038	1972403	0.610896	2011665	0.604021	1.68571e+06	0.498984	1184813	0.366962	1225963	0.368107	3.27467e+07	9.69333	23002833	7.12448	23620281	7.09221	3.16959e+07	9.38227	22215243	6.88054	22834579	6.8563
Vietnamese Mekong Delta	38413.8	1.81608e+07	17337392	18222696	1415	1712.15	4.45712	17238	20858	54.2981	15823	19145.8	49.841	30588	37011.5	96.3493	29173	35299.3	91.8922	445698	2.45417	263972	1.52256	292835	1.60698	7.93335e+06	43.6839	5523787	31.8605	5759379	31.6055	7.48766e+06	41.2297	5259815	30.338	5466544	29.9985	1.7329e+07	95.4195	11806227	68.0969	12253780	67.2446	1.68833e+07	92.9653	11542255	66.5743	11960945	65.6376

## Sheet: DeltaDTM_v1
					DeltaDTM v1_EGM2008	0 m RSLR		1 m RSLR			ADD 1 m RSLR			10 m LECZ			ADD 10 m LECZ			0 m RSLR						1 m RSLR						ADD 1 m RSLR						10 m LECZ						ADD 10 m LECZ
	Area (km2)	WorldPop 2020	LandScan 2020	LandScan 2023	Count	Area (km2)	%	Count	Area (km2)	%	Count	Area (km2)	%	Count	Area (km2)	%	Count	Area (km2)	%	WorldPop 2020	%	LandScan 2020	%	LandScan 2023	%	WorldPop 2020	%	LandScan 2020	%	LandScan 2023	%	WorldPop 2020	%	LandScan 2020	%	LandScan 2023	%	WorldPop 2020	%	LandScan 2020	%	LandScan 2023	%	WorldPop 2020	%	LandScan 2020	%	LandScan 2023	%
Africa	2.99049e+07	1.3573e+09	1332941497	1443055738	19884148	17895.7	0.0598421	55009439	49508.5	0.165553	35125291	31612.8	0.105711	295242956	265719	0.888545	275358808	247823	0.828703	4.06841e+06	0.299742	3.19185e+06	0.239459	3.3152e+06	0.229734	1.35087e+07	0.99526	9.37411e+06	0.703265	9.90768e+06	0.686576	9.4403e+06	0.695518	6.18226e+06	0.463806	6.59248e+06	0.456842	9.41862e+07	6.93921	8.4564e+07	6.34416	8.95757e+07	6.20736	9.01178e+07	6.63947	8.13721e+07	6.1047	8.62605e+07	5.97762
Antarctica	1.24359e+07	0	0	0	16903	15.2127	0.000122329	62369	56.1321	0.000451373	45466	40.9194	0.000329044	492604	443.344	0.00356504	475701	428.131	0.00344271	0		0		0		0		0		0								0		0		0		0
Asia	4.49061e+07	4.7064e+09	4520320526	4686164052	31876564	28688.9	0.0638865	135309122	121778	0.271184	103432558	93089.3	0.207298	2249289326	2.02436e+06	4.50799	2217412762	1.99567e+06	4.4441	3.46423e+06	0.0736069	2.59837e+06	0.057482	2.64124e+06	0.0563625	1.62905e+07	0.346135	1.20356e+07	0.266255	1.22982e+07	0.262436	1.28263e+07	0.272528	9.43723e+06	0.208773	9.65693e+06	0.206073	7.4534e+08	15.8367	6.22117e+08	13.7627	6.30575e+08	13.4561	7.41875e+08	15.7631	6.19518e+08	13.7052	6.27934e+08	13.3997
Australia	7.68694e+06	2.07875e+07	24684472	25632880	1142949	1028.65	0.0133818	5528920	4976.03	0.0647335	4385971	3947.37	0.0513517	150522398	135470	1.76234	149379449	134442	1.74896	1302.86	0.00626753	2742.71	0.0111111	2758.12	0.0107601	13689.3	0.0658533	28972	0.117369	30266.7	0.118078	12386.4	0.0595858	26229.3	0.106258	27508.6	0.107318	2.86853e+06	13.7993	3.03387e+06	12.2906	3.16597e+06	12.3512	2.86723e+06	13.793	3.03112e+06	12.2795	3.16321e+06	12.3405
Europe	9.93828e+06	7.17013e+08	696696640	689478268	60745060	54670.6	0.550101	114145729	102731	1.03369	53400669	48060.6	0.483591	456283882	410655	4.13206	395538822	355985	3.58196	6.82676e+06	0.952111	6.04803e+06	0.868101	6.26763e+06	0.909039	1.06009e+07	1.47848	9.37411e+06	1.34551	9.61839e+06	1.39502	3.77412e+06	0.526366	3.32608e+06	0.477408	3.35076e+06	0.485985	5.3991e+07	7.52998	4.55798e+07	6.54227	4.58113e+07	6.64435	4.71642e+07	6.57787	3.95318e+07	5.67417	3.95437e+07	5.73531
North America	2.42695e+07	6.10228e+08	574920320	590109066	28601613	25741.5	0.106065	137381255	123643	0.509459	108779642	97901.7	0.403394	943362620	849026	3.49833	914761007	823285	3.39226	720303	0.118038	777866	0.1353	781521	0.132437	2.54424e+06	0.416933	2.42987e+06	0.422644	2.48097e+06	0.420426	1.82394e+06	0.298894	1.652e+06	0.287344	1.69945e+06	0.28799	5.10909e+07	8.37244	4.40482e+07	7.66161	4.52106e+07	7.66139	5.03706e+07	8.2544	4.32703e+07	7.52631	4.44291e+07	7.52896
Pacific Region	428899	9.33896e+06	9173125	9825704	106017	95.4153	0.0222466	856060	770.454	0.179635	750043	675.039	0.157389	19597924	17638.1	4.11242	19491907	17542.7	4.09017	42574.6	0.455882	38752.6	0.422458	39248.8	0.399451	114093	1.22168	99241.2	1.08187	101226	1.03022	71517.9	0.765801	60488.6	0.659411	61977.4	0.630768	1.77289e+06	18.9838	1.616e+06	17.6167	1.71861e+06	17.491	1.73031e+06	18.5279	1.57725e+06	17.1942	1.67936e+06	17.0915
South America	1.77037e+07	4.49376e+08	418764168	431687261	3262925	2936.63	0.0165877	23188021	20869.2	0.117881	19925096	17932.6	0.101293	424581591	382123	2.15844	421318666	379187	2.14186	106946	0.0237987	61000.1	0.0145667	62740	0.0145337	962162	0.214111	675293	0.161259	710433	0.164571	855216	0.190312	614293	0.146692	647693	0.150038	3.63393e+07	8.08661	2.94046e+07	7.02175	3.0318e+07	7.02313	3.62323e+07	8.06281	2.93436e+07	7.00718	3.02552e+07	7.00859
Global	1.47274e+08	7.87044e+09	7577500748	7875952969	145636179	131073	0.0889991	471480915	424333	0.288125	325844736	293260	0.199125	4539373301	4.08544e+06	2.77404	4393737122	3.95436e+06	2.68504	1.52305e+07	0.193516	1.27186e+07	0.167847	1.31103e+07	0.16646	4.40343e+07	0.559489	3.40172e+07	0.448924	3.51471e+07	0.446259	2.88037e+07	0.365973	2.12986e+07	0.281077	2.20368e+07	0.279799	9.85588e+08	12.5227	8.30363e+08	10.9583	8.46375e+08	10.7463	9.70358e+08	12.3291	8.17645e+08	10.7904	8.33265e+08	10.5799
Central America, Carribean, northern South America	5.00579e+06	3.48785e+08	308991616	316519566	4329961	3896.96	0.0778491	45886047	41297.4	0.824993	41556086	37400.5	0.747144	288808497	259928	5.19254	284478536	256031	5.11469	166554	0.0477527	142964	0.0462679	141775	0.044792	1.20853e+06	0.346498	735188	0.237931	745746	0.235608	1.04198e+06	0.298745	592224	0.191663	603971	0.190816	2.53655e+07	7.27251	2.05914e+07	6.66407	2.105e+07	6.65046	2.51989e+07	7.22476	2.04485e+07	6.6178	2.09082e+07	6.60567
East Africa	6.37053e+06	4.11921e+08	418901564	454104220	1173550	1056.19	0.0165794	3360709	3024.64	0.0474786	2187159	1968.44	0.0308992	80254732	72229.3	1.1338	79081182	71173.1	1.11722	14274	0.00346523	3399.19	0.000811454	2641.9	0.000581782	119229	0.0289446	56077.1	0.0133867	57113.3	0.0125771	104955	0.0254794	52677.9	0.0125752	54471.4	0.0119954	7.71793e+06	1.87364	6.57735e+06	1.57014	7.03873e+06	1.55003	7.70365e+06	1.87018	6.57395e+06	1.56933	7.03609e+06	1.54944
Melanesia, Micronesia, Polynesia	546405	1.15448e+07	9119782	11451898	23704	21.3336	0.00390435	409138	368.224	0.0673903	385434	346.891	0.0634859	59354845	53419.4	9.77651	59331141	53398	9.7726	739.372	0.00640439	817.819	0.00896753	726.664	0.00634536	10030.4	0.0868827	9328.98	0.102294	9655.58	0.0843143	9291.04	0.0804783	8511.16	0.0933263	8928.92	0.0779689	1.00294e+06	8.68743	967497	10.6088	1.09029e+06	9.52058	1.0022e+06	8.68103	966679	10.5998	1.08956e+06	9.51423
USA, Canada	2.15786e+07	3.74554e+08	359979608	370949691	24767939	22291.1	0.103302	102158083	91942.3	0.42608	77390144	69651.1	0.322778	735407884	661867	3.06723	710639945	639576	2.96393	665107	0.177573	708403	0.19679	711293	0.191749	1.86718e+06	0.498508	1.94939e+06	0.541528	1.99598e+06	0.538073	1.20207e+06	0.320934	1.24099e+06	0.344738	1.28469e+06	0.346323	3.40054e+07	9.07892	2.9988e+07	8.33048	3.0964e+07	8.34722	3.33403e+07	8.90135	2.92796e+07	8.13369	3.02527e+07	8.15547
Northern Europe, Western Europe	2.90231e+06	2.95853e+08	291727468	299797600	29685020	26716.5	0.920527	53800726	48420.7	1.66835	24115706	21704.1	0.747823	228891541	206002	7.09788	199206521	179286	6.17736	6.13609e+06	2.07404	5.36137e+06	1.8378	5.59212e+06	1.8653	9.0143e+06	3.04689	7.9623e+06	2.72936	8.24363e+06	2.74973	2.87821e+06	0.972853	2.60093e+06	0.891562	2.65151e+06	0.884434	3.50532e+07	11.8482	3.03608e+07	10.4072	3.10543e+07	10.3584	2.89171e+07	9.77416	2.49994e+07	8.56944	2.54622e+07	8.49313
Southeast Asia	4.43653e+06	6.6686e+08	643369250	670926208	205253	184.728	0.00416379	6509217	5858.3	0.132047	6303964	5673.57	0.127883	654743080	589269	13.2822	654537827	589084	13.278	104520	0.0156735	70280.8	0.0109239	70093.7	0.0104473	2.12094e+06	0.318049	1.69383e+06	0.263275	1.70641e+06	0.254337	2.01642e+06	0.302376	1.62355e+06	0.252351	1.63632e+06	0.243889	2.08352e+08	31.2438	1.84797e+08	28.7234	1.84153e+08	27.4476	2.08248e+08	31.2281	1.84727e+08	28.7125	1.84083e+08	27.4372
Southern South America	4.11354e+06	7.60741e+07	73528888	75288568	951279	856.151	0.020813	2670188	2403.17	0.0584209	1718909	1547.02	0.0376079	85554896	76999.4	1.87185	84603617	76143.3	1.85104	4647.36	0.00610899	3387.26	0.0046067	3462.74	0.00459929	43205.8	0.0567944	25248.4	0.0343381	26969	0.0358208	38558.4	0.0506854	21861.1	0.0297314	23506.3	0.0312216	5.86564e+06	7.71043	4.80095e+06	6.52934	4.84963e+06	6.44138	5.86099e+06	7.70432	4.79756e+06	6.52473	4.84616e+06	6.43678
USA	9.46579e+06	3.37828e+08	322870507	333045404	18102212	16292	0.172114	74385966	66947.4	0.707256	56283754	50655.4	0.535141	428497981	385648	4.07412	410395769	369356	3.90201	662732	0.196175	703528	0.217898	705963	0.211972	1.84219e+06	0.545304	1.91465e+06	0.593009	1.95924e+06	0.588281	1.17945e+06	0.349129	1.21112e+06	0.375111	1.25328e+06	0.376308	3.31369e+07	9.80883	2.91972e+07	9.043	3.01541e+07	9.05405	3.24742e+07	9.61266	2.84937e+07	8.8251	2.94481e+07	8.84208
Vietnamese Mekong Delta	38413.8	1.81608e+07	17337392	18222696	42993	38.6937	0.100729	1524078	1371.67	3.57077	1481085	1332.98	3.47004	38081448	34273.3	89.2212	38038455	34234.6	89.1205	10014.3	0.0551423	8981.53	0.0518044	8426.25	0.0462404	371922	2.04793	312880	1.80465	327820	1.79896	361908	1.99279	303898	1.75285	319393	1.75272	1.64564e+07	90.6148	1.37525e+07	79.3227	1.43347e+07	78.6641	1.64464e+07	90.5597	1.37435e+07	79.2709	1.43263e+07	78.6178
