# Supplementary material for: Sea level much higher than assumed in most coastal hazard assessments
Source: Nature. 2026 Mar 4;652(8110):667–74. doi: 10.1038/s41586-026-10196-1 (PMC13083249; doi:10.1038/s41586-026-10196-1)
Supplement: Supplementary file 5 — Literature screening against IPCC AR6 WG I–III and SROCC references. Outcomes of the assessment whether the literature evaluated in this study had been cited in the IPCC AR6 Working Group I–III bibliographies and in the IPCC SROCC report. Details on the workflow and evaluation of the IPCC-referenced literature are given in the Methods and Supplementary Information. [file 41586_2026_10196_MOESM5_ESM.xlsx]

## Sheet: IPCC Systematic literature
Authors	Year	Publication title	Journal	WG1-3 Found	WG1-3 Chapters	SROCC Found	SROCC Chapters	Found (overall)
Avelino, J.E., Crichton, R.N., Valenzuela, V.P., Odara, M.G.N., Padilla, M.A.T., Kiet, N., Anh, D.H., Van, P.C., Bao, H.D., Thao, N.H.P., Linh, M.T.Y., Hoai, P.T.P., Thao, N.D., Onuki, M., Esteban, M.	2018	Survey tool for rapid assessment of socio-economic vulnerability of fishing communities in Vietnam to climate change	Geosciences (Switzerland)	Yes	AR6_WG2_CCP2.txt	No		Yes
Brown, S., Nicholls, R.J., Lázár, A.N., Hornby, D.D., Hill, C., Hazra, S., Addo, K.A., Haque, A., Caesar, J., Tompkins, E.L.	2018	What are the implications of sea-level rise for a 1.5, 2 and 3 °C rise in global mean temperatures in the Ganges-Brahmaputra-Meghna and other vulnerable deltas?	Regional Environmental Change	Yes	AR6_WG2_Chapter3.txt; AR6_WG2_Chapter4.txt	Yes	06_SROCC_Ch04_FINAL.pdf (p.95); 07_SROCC_Ch05_FINAL.pdf (p.105); 09_SROCC_CCB9-LLIC_FINAL.pdf (p.13)	Yes
Dang, T.D., Cochrane, T.A., Arias, M.E., Tri, V.P.D.	2018	Future hydrological alterations in the Mekong Delta under the impact of water resources development, land subsidence and sea level rise	Journal of Hydrology: Regional Studies	No		Yes	06_SROCC_Ch04_FINAL.pdf (p.98)	Yes
Dasgupta, S., Hossain, Md.M., Huq, M., Wheeler, D.	2016	Facing the Hungry Tide: Climate Change, Livelihood Threats, and Household Responses in Coastal Bangladesh	Climate Change Economics	Yes	AR6_WG2_CCP2.txt; AR6_WG2_Chapter16.txt; AR6_WG2_Chapter8.txt	No		Yes
Diaz, D.B.	2016	Estimating global damages from sea level rise with the Coastal Impact and Adaptation Model (CIAM)	Climatic Change	Yes	AR6_WG2_CCP2.txt; AR6_WG2_Chapter16.txt; AR6_WG2_Chapter7.txt	Yes	06_SROCC_Ch04_FINAL.pdf (p.99)	Yes
Fang, Y., Yin, J., Wu, B.	2016	Flooding risk assessment of coastal tourist attractions affected by sea level rise and storm surge: a case study in Zhejiang Province, China	Natural Hazards	No		Yes	06_SROCC_Ch04_FINAL.pdf (p.100)	Yes
Gebremichael, E., Sultan, M., Becker, R., El Bastawesy, M., Cherif, O., Emil, M.	2018	Assessing Land Deformation and Sea Encroachment in the Nile Delta: A Radar Interferometric and Inundation Modeling Approach	Journal of Geophysical Research: Solid Earth	No		Yes	06_SROCC_Ch04_FINAL.pdf (p.102)	Yes
Hallegatte, S., Green, C., Nicholls, R.J., Corfee-Morlot, J.	2013	Future flood losses in major coastal cities	Nature Climate Change	Yes	AR6_WG1_Chapter10.txt; AR6_WG1_Chapter12.txt; AR6_WG2_CCP2.txt; AR6_WG2_CCP4.txt; AR6_WG2_Chapter10.txt	No		Yes
Hanson, S., Nicholls, R., Ranger, N., Hallegatte, S., Corfee-Morlot, J., Herweijer, C., Chateau, J.	2011	A global ranking of port cities with high exposure to climate extremes	Climatic Change	Yes	AR6_WG2_CCP2.txt	Yes	06_SROCC_Ch04_FINAL.pdf (p.104)	Yes
Hereher, M.E.	2010	Vulnerability of the Nile Delta to sea level rise: An assessment using remote sensing	Geomatics, Natural Hazards and Risk	No		Yes	06_SROCC_Ch04_FINAL.pdf (p.104)	Yes
Hinkel, J., Nicholls, R.J., Tol, R.S.J., Wang, Z.B., Hamilton, J.M., Boot, G., Vafeidis, A.T., McFadden, L., Ganopolski, A., Klein, R.J.T.	2013	A global analysis of erosion of sandy beaches and sea-level rise: An application of DIVA	Global and Planetary Change	Yes	AR6_WG1_Chapter12.txt; AR6_WG2_CCP2.txt; AR6_WG2_Chapter3.txt	Yes	06_SROCC_Ch04_FINAL.pdf (p.105)	Yes
Jongman, B., Ward, P.J., Aerts, J.C.J.H.	2012	Global exposure to river and coastal flooding: Long term trends and changes	Global Environmental Change	Yes	AR6_WG2_Chapter13.txt; AR6_WG2_Chapter4.txt	No		Yes
Joshi, S.R., Vielle, M., Babonneau, F., Edwards, N.R., Holden, P.B.	2016	Physical and Economic Consequences of Sea-Level Rise: A Coupled GIS and CGE Analysis Under Uncertainties	Environmental and Resource Economics	Yes	AR6_WG2_Chapter11.txt	No		Yes
Kirezci, E., Young, I.R., Ranasinghe, R., Muis, S., Nicholls, R.J., Lincke, D., Hinkel, J.	2020	Projections of global-scale extreme sea levels and resulting episodic coastal flooding over the 21st Century	Scientific Reports	Yes	AR6_WG1_Chapter12.txt; AR6_WG1_Chapter9.txt; AR6_WG2_CCP2.txt; AR6_WG2_Chapter16.txt; AR6_WG2_Chapter3.txt; AR6_WG2_Chapter4.txt	No		Yes
Kulp, S., Strauss, B.H.	2016	Global DEM errors underpredict coastal vulnerability to sea level rise and flooding	Frontiers in Earth Science	No		Yes	06_SROCC_Ch04_FINAL.pdf (p.108)	Yes
Lázár, A.N., Nicholls, R.J., Hall, J.W., Barbour, E.J., Haque, A.	2020	Contrasting development trajectories for coastal Bangladesh to the end of century	Regional Environmental Change	Yes	AR6_WG2_CCP2.txt	No		Yes
Lichter, M., Vafeidis, A.T., Nicholls, R.J., Kaiser, G.	2011	Exploring data-related uncertainties in analyses of land area and population in the "Low-Elevation Coastal Zone" (LECZ)	Journal of Coastal Research	No		Yes	09_SROCC_CCB9-LLIC_FINAL.pdf (p.16)	Yes
Lincke, D., Hinkel, J.	2021	Coastal Migration due to 21st Century Sea-Level Rise	Earth's Future	Yes	AR6_WG2_CCP2.txt; AR6_WG2_Chapter10.txt; AR6_WG2_Chapter13.txt; AR6_WG2_Chapter16.txt; AR6_WG2_Chapter3.txt	No		Yes
Lincke, D., Hinkel, J.	2018	Economically robust protection against 21st century sea-level rise	Global Environmental Change	Yes	AR6_WG2_CCP1.txt; AR6_WG2_CCP2.txt; AR6_WG2_Chapter13.txt; AR6_WG2_Chapter17.txt; AR6_WG2_Chapter3.txt	Yes	06_SROCC_Ch04_FINAL.pdf (p.109)	Yes
Lincke, D., Wolff, C., Hinkel, J., Vafeidis, A., Blickensdörfer, L., Skugor, D.P.	2020	The effectiveness of setback zones for adapting to sea-level rise in Croatia	Regional Environmental Change	Yes	AR6_WG2_CCP2.txt; AR6_WG2_Chapter13.txt	No		Yes
Mansur, A.V., Brondízio, E.S., Roy, S., Hetrick, S., Vogt, N.D., Newton, A.	2016	An assessment of urban vulnerability in the Amazon Delta and Estuary: a multi-criterion index of flood exposure, socio-economic conditions and infrastructure	Sustainability Science	Yes	AR6_WG2_CCP2.txt; AR6_WG2_Chapter12.txt; AR6_WG2_Chapter2.txt; AR6_WG2_Chapter8.txt	No		Yes
Martyr-Koller, R., Thomas, A., Schleussner, C.-F., Nauels, A., Lissner, T.	2021	Loss and damage implications of sea-level rise on Small Island Developing States	Current Opinion in Environmental Sustainability	Yes	AR6_WG2_CCP2.txt; AR6_WG2_Chapter15.txt; AR6_WG2_Chapter17.txt; AR6_WG2_Chapter8.txt	No		Yes
Mehvar, S., Filatova, T., Syukri, I., Dastgheib, A., Ranasinghe, R.	2018	Developing a framework to quantify potential Sea level rise-driven environmental losses: A case study in Semarang coastal area, Indonesia	Environmental Science and Policy	Yes	AR6_WG2_CCP2.txt; AR6_WG2_Chapter10.txt	No		Yes
Merkens, J.-L., Lincke, D., Hinkel, J., Brown, S., Vafeidis, A.T.	2018	Regionalisation of population growth projections in coastal exposure analysis	Climatic Change	Yes	AR6_WG2_CCP2.txt; AR6_WG2_Chapter3.txt; AR6_WG2_Chapter7.txt	No		Yes
Merkens, J.-L., Reimann, L., Hinkel, J., Vafeidis, A.T.	2016	Gridded population projections for the coastal zone under the Shared Socioeconomic Pathways	Global and Planetary Change	Yes	AR6_WG2_CCP2.txt; AR6_WG2_Chapter13.txt; AR6_WG2_Chapter16.txt; AR6_WG2_Chapter3.txt; AR6_WG2_Chapter4.txt; AR6_WG2_Chapter7.txt; AR6_WG2_Chapter9.txt	Yes	03_SROCC_Ch01_FINAL.pdf (p.54); 06_SROCC_Ch04_FINAL.pdf (p.112); 07_SROCC_Ch05_FINAL.pdf (p.125); 09_SROCC_CCB9-LLIC_FINAL.pdf (p.17)	Yes
Michael, H.A., Russoniello, C.J., Byron, L.A.	2013	Global assessment of vulnerability to sea-level rise in topography-limited and recharge-limited coastal groundwater systems	Water Resources Research	Yes	AR6_WG2_Chapter4.txt	No		Yes
Mokrech, M., Kebede, A.S., Nicholls, R.J., Wimmer, F., Feyen, L.	2015	An integrated approach for assessing flood impacts due to future climate and socio-economic conditions and the scope of adaptation in Europe	Climatic Change	Yes	AR6_WG2_Chapter13.txt	No		Yes
Monioudi, I.N., Asariotis, R., Becker, A., Bhat, C., Dowding-Gooden, D., Esteban, M., Feyen, L., Mentaschi, L., Nikolaou, A., Nurse, L., Phillips, W., Smith, D.A.Y., Satoh, M., Trotz, U.O.D., Velegrakis, A.F., Voukouvalas, E., Vousdoukas, M.I., Witkop, R.	2018	Climate change impacts on critical international transportation assets of Caribbean Small Island Developing States (SIDS): the case of Jamaica and Saint Lucia	Regional Environmental Change	Yes	AR6_WG2_CCP2.txt; AR6_WG2_Chapter15.txt; AR6_WG2_Chapter16.txt; AR6_WG2_Chapter6.txt; AR6_WG3_Chapter10.txt	Yes	06_SROCC_Ch04_FINAL.pdf (p.112); 07_SROCC_Ch05_FINAL.pdf (p.126)	Yes
Muis, S., Verlaan, M., Nicholls, R.J., Brown, S., Hinkel, J., Lincke, D., Vafeidis, A.T., Scussolini, P., Winsemius, H.C., Ward, P.J.	2017	A comparison of two global datasets of extreme sea levels and resulting flood exposure	Earth's Future	Yes	AR6_WG2_CCP2.txt; AR6_WG2_Chapter4.txt	Yes	06_SROCC_Ch04_FINAL.pdf (p.113)	Yes
Musa, Z.N., Popescu, I., Mynett, A.	2014	The Niger Delta's vulnerability to river floods due to sea level rise	Natural Hazards and Earth System Sciences	Yes	AR6_WG2_Chapter9.txt	No		Yes
Neumann, B., Vafeidis, A.T., Zimmermann, J., Nicholls, R.J.	2015	Future coastal population growth and exposure to sea-level rise and coastal flooding - A global assessment	PLoS ONE	Yes	AR6_WG1_Chapter11.txt; AR6_WG1_Chapter12.txt; AR6_WG2_CCP2.txt; AR6_WG2_Chapter10.txt; AR6_WG2_Chapter12.txt; AR6_WG2_Chapter16.txt; AR6_WG2_Chapter17.txt; AR6_WG2_Chapter3.txt; AR6_WG2_Chapter4.txt; AR6_WG2_Chapter7.txt; AR6_WG2_Chapter8.txt; AR6_WG2_Chapter9.txt	Yes	06_SROCC_Ch04_FINAL.pdf (p.113); 09_SROCC_CCB9-LLIC_FINAL.pdf (p.17)	Yes
Nicholls, R.J., Lincke, D., Hinkel, J., Brown, S., Vafeidis, A.T., Meyssignac, B., Hanson, S.E., Merkens, J.-L., Fang, J.	2021	A global analysis of subsidence, relative sea-level change and coastal flood exposure	Nature Climate Change	Yes	AR6_WG2_CCP2.txt; AR6_WG2_Chapter10.txt; AR6_WG2_Chapter6.txt; AR6_WG2_Chapter7.txt	No		Yes
Reimann, L., Merkens, J.-L., Vafeidis, A.T.	2018	Regionalized Shared Socioeconomic Pathways: narratives and spatial population projections for the Mediterranean coastal zone	Regional Environmental Change	Yes	AR6_WG2_CCP4.txt; AR6_WG2_Chapter13.txt	No		Yes
Roebeling, P.C., Coasta, L., Magalhães-Filho, L., Tekken, V.	2013	Ecosystem service value losses from coastal erosion in Europe: Historical trends and future projections	Journal of Coastal Conservation	Yes	AR6_WG2_Chapter13.txt	No		Yes
Sajjad, M., Li, Y., Tang, Z., Cao, L., Liu, X.	2018	Assessing Hazard Vulnerability, Habitat Conservation, and Restoration for the Enhancement of Mainland China's Coastal Resilience	Earth's Future	Yes	AR6_WG2_Chapter10.txt	No		Yes
Satta, A., Puddu, M., Venturini, S., Giupponi, C.	2017	Assessment of coastal risks to climate change related impacts at the regional scale: The case of the Mediterranean region	International Journal of Disaster Risk Reduction	Yes	AR6_WG2_CCP4.txt	No		Yes
Sciance, M.B., Nooner, S.L.	2018	Decadal flood trends in Bangladesh from extensive hydrographic data	Natural Hazards	Yes	AR6_WG1_Chapter12.txt	No		Yes
Scussolini, P., Tran, T.V.T., Koks, E., Diaz-Loaiza, A., Ho, P.L., Lasage, R.	2017	Adaptation to Sea Level Rise: A Multidisciplinary Analysis for Ho Chi Minh City, Vietnam	Water Resources Research	Yes	AR6_WG2_CCP2.txt; AR6_WG2_Chapter16.txt; AR6_WG2_Chapter17.txt	Yes	06_SROCC_Ch04_FINAL.pdf (p.118)	Yes
Syvitski, J.P.M., Kettner, A.J., Overeem, I., Hutton, E.W.H., Hannon, M.T., Brakenridge, G.R., Day, J., Vörösmarty, C., Saito, Y., Giosan, L., Nicholls, R.J.	2009	Sinking deltas due to human activities	Nature Geoscience	No		Yes	06_SROCC_Ch04_FINAL.pdf (p.120); 09_SROCC_CCB9-LLIC_FINAL.pdf (p.18)	Yes
Tamura, M., Kumano, N., Yotsukuri, M., Yokoki, H.	2019	Global assessment of the effectiveness of adaptation in coastal areas based on RCP/SSP scenarios	Climatic Change	Yes	AR6_WG2_CCP2.txt; AR6_WG2_Chapter16.txt; AR6_WG2_Chapter17.txt; AR6_WG2_Chapter3.txt; AR6_WG2_Chapter4.txt	Yes	06_SROCC_Ch04_FINAL.pdf (p.120)	Yes
Tessler, Z.D., Vörösmarty, C.J., Grossberg, M., Gladkova, I., Aizenman, H., Syvitski, J.P.M., Foufoula-Georgiu, E.	2015	Profiling risk and sustainability in coastal deltas of the world	Science	Yes	AR6_WG2_CCP2.txt; AR6_WG2_Chapter16.txt; AR6_WG2_Chapter6.txt	No		Yes
Vafeidis, A.T., Schuerch, M., Wolff, C., Spencer, T., Merkens, J.L., Hinkel, J., Lincke, D., Brown, S., Nicholls, R.J.	2019	Water-level attenuation in global-scale assessments of exposure to coastal flooding: A sensitivity analysis	Natural Hazards and Earth System Sciences	Yes	AR6_WG2_Chapter15.txt	No		Yes
Wang, J., Yi, S., Li, M., Wang, L., Song, C.	2018	Effects of sea level rise, land subsidence, bathymetric change and typhoon tracks on storm flooding in the coastal areas of Shanghai	Science of the Total Environment	Yes	AR6_WG1_Chapter12.txt	No		Yes
Wetzel, F.T., Kissling, W.D., Beissmann, H., Penn, D.J.	2012	Future climate change driven sea-level rise: Secondary consequences from human displacement for island biodiversity	Global Change Biology	Yes	AR6_WG2_Chapter15.txt	No		Yes
Yankson, P.W.K., Owusu, A.B., Owusu, G., Boakye-Danquah, J., Tetteh, J.D.	2017	Assessment of coastal communities’ vulnerability to floods using indicator-based approach: a case study of Greater Accra Metropolitan Area, Ghana	Natural Hazards	Yes	AR6_WG2_CCP2.txt; AR6_WG2_Chapter6.txt	No		Yes
Yesudian, A.N., Dawson, R.J.	2021	Global analysis of sea level rise risk to airports	Climate Risk Management	Yes	AR6_WG2_CCP2.txt; AR6_WG2_Chapter16.txt; AR6_WG2_Chapter3.txt; AR6_WG2_Chapter6.txt	No		Yes
Abdrabo, M.A., Hassaan, M.A.	2015	An integrated framework for urban resilience to climate change - Case study: Sea level rise impacts on the Nile Delta coastal urban areas	Urban Climate	No		No		No
Abijith, D., Saravanan, S., Sundar, P.K.S.	2023	Coastal vulnerability assessment for the coast of Tamil Nadu, India—a geospatial approach	Environmental Science and Pollution Research	No		No		No
Adams, K.H., Reager, J.T., Buzzanga, B.A., David, C.H., Sawyer, A.H., Hamlington, B.D.	2024	Climate-Induced Saltwater Intrusion in 2100: Recharge-Driven Severity, Sea Level-Driven Prevalence	Geophysical Research Letters	No		No		No
Adegun, O.B.	2023	Flood-related challenges and impacts within coastal informal settlements: a case from LAGOS, NIGERIA	International Journal of Urban Sustainable Development	No		No		No
Ahammed, K.K.B., Pandey, A.C.	2019	Geoinformatics based assessment of coastal multi-hazard vulnerability along the East Coast of India	Spatial Information Research	No		No		No
Aina, Y.A., Aleem, K.F.	2014	Assessing the vulnerability of an industrial city to predicted sea level rise using SRTM and GPS observations: The case of Yanbu, Saudi Arabia	International Journal of Geoinformatics	No		No		No
Aitali, R., Snoussi, M., Kasmi, S.	2020	Coastal development and risks of flooding in Morocco: The cases of Tahaddart and Saidia coasts	Journal of African Earth Sciences	No		No		No
Akter, A., Dayem, A.	2021	Tropical cyclone risk mapping for a coastal city using geospatial techniques	Journal of Coastal Conservation	No		No		No
Akter, T., Hoque, M.A.-A., Mukul, S.A., Pradhan, B.	2025	Coastal Flood Induced Salinity Intrusion Risk Assessment Using a Spatial Multi-criteria Approach in the South-Western Bangladesh	Earth Systems and Environment	No		No		No
Akumu, C.E., Pathirana, S., Baban, S., Bucher, D.	2011	Examining the potential impacts of sea level rise on coastal wetlands in north-eastern NSW, Australia	Journal of Coastal Conservation	No		No		No
Albano, R., Adamowski, J.	2025	Use of digital elevation models for flood susceptibility assessment via a hydrogeomorphic approach: A case study of the Basento River in Italy	Natural Hazards	No		No		No
Al-Juaidi, A.E.M., Nassar, A.M., Al-Juaidi, O.E.M.	2018	Evaluation of flood susceptibility mapping using logistic regression and GIS conditioning factors	Arabian Journal of Geosciences	No		No		No
Almaliki, A.H., Zerouali, B., Santos, C.A.G., Almaliki, A.A., da Silva, R.M., Ghoneim, S.S.M., Ali, E.	2023	Assessing coastal vulnerability and land use to sea level rise in Jeddah province, Kingdom of Saudi Arabia	Heliyon	No		No		No
Alsahli, M.M.M., AlHasem, A.M.	2016	Vulnerability of Kuwait coast to sea level rise	Geografisk Tidsskrift - Danish Journal of Geography	No		No		No
Amir, L., Cisternas, A., Vigneresse, J.-L., Dudley, W., Mc Adoo, B.	2012	Algeria's vulnerability to tsunamis from near-field seismic sources	Science of Tsunami Hazards	No		No		No
Amra, R., Araki, S., Geiß, C., Davies, G.	2025	Error-reduced digital elevation models and high-resolution land cover roughness in mapping tsunami exposure for low elevation coastal zones	Remote Sensing Applications: Society and Environment	No		No		No
Arbués, I.C., Chatzivasileiadis, T., Ivanova, O., Storm, S., Bosello, F., Filatova, T.	2024	Distribution of economic damages due to climate-driven sea-level rise across European regions and sectors	Scientific Reports	No		No		No
Ardianto, R., Ismanto, A., Sampurno, J., Widada, S.	2022	TIDAL FLOOD MODEL PROJECTION USING LAND SUBSIDENCE PARAMETER IN PONTIANAK, INDONESIA	Geographia Technica	No		No		No
Asbi, A.M., Mardiatno, D., Ruslanjari, D.	2025	Spatial Modeling of Tidal Flood Hazard and Mitigation Efforts in the Coastal Area of Bandar Lampung City, Indonesia	International Journal of Geoinformatics	No		No		No
Atanga, R.A., Tankpa, V.	2022	Geospatial analysis of flood emergency evacuation sites in Accra	Jamba: Journal of Disaster Risk Studies	No		No		No
Bai, P., Wu, L., Chen, Z., Xu, J., Li, B., Li, P.	2023	Investigating the Storm Surge and Flooding in Shenzhen City, China	Remote Sensing	No		No		No
Balstrøm, T., Hasholt, B., Allotey, A.N.M., Gyekye, P.M.	2024	The Identification of Flood-Prone Areas in Accra, Ghana Using a Hydrological Screening Method	GeoHazards	No		No		No
Barik, K.K., Mohanty, P.C., Nanda, S., Ramasamy, A., Mahendra, R.S.	2021	Earth Observation Technique-Based Coastal Vulnerability Assessment of Northern Odisha, East Coast of India	Journal of the Indian Society of Remote Sensing	No		No		No
Basquin, E., El Baz, A., Sainte-Marie, J., Rabaute, A., Thomas, M., Lafuerza, S., El M'rini, A., Mercier, D., d'Acremont, E., Bristeau, M.-O., Creach, A.	2023	Evaluation of tsunami inundation in the plain of Martil (north Morocco): Comparison of four inundation estimation methods	Natural Hazards Research	No		No		No
Behera, R., Kar, A., Das, M.R., Panda, P.P.	2019	GIS-based vulnerability mapping of the coastal stretch from Puri to Konark in Odisha using analytical hierarchy process	Natural Hazards	No		No		No
Bello, M., Singh, S., Singh, S.K., Pandey, V., Kumar, P., Meraj, G., Kanga, S., Sajan, B.	2024	Geospatial Analysis of Flood Susceptibility in Nigeria’s Vulnerable Coastal States: A Detailed Assessment and Mitigation Strategy Proposal	Climate	No		No		No
Bhuiyan, Md.J.A.N., Dutta, D.	2012	Analysis of flood vulnerability and assessment of the impacts in coastal zones of Bangladesh due to potential sea-level rise	Natural Hazards	No		No		No
Bhuiyan, S.R., Al Baky, A.	2014	Digital elevation based flood hazard and vulnerability study at various return periods in Sirajganj Sadar Upazila, Bangladesh	International Journal of Disaster Risk Reduction	No		No		No
Boateng, I.	2012	An assessment of the physical impacts of sea-level rise and coastal adaptation: A case study of the eastern coast of Ghana	Climatic Change	No		No		No
Boateng, I.	2012	GIS assessment of coastal vulnerability to climate change and coastal adaption planning in Vietnam	Journal of Coastal Conservation	No		No		No
Bolleter, J., Grace, B., Hooper, P., Foster, S.	2021	Wet-bulb Temperature and Sea-level Rise in the United Arab Emirates–Planning Responses	Planning Practice and Research	No		No		No
Bosello, F., Nicholls, R.J., Richards, J., Roson, R., Tol, R.S.J.	2012	Economic impacts of climate change in Europe: Sea-level rise	Climatic Change	No		No		No
Browning, J., Thomas, N.	2016	An assessment of the tsunami risk in Muscat and Salalah, Oman, based on estimations of probable maximum loss	International Journal of Disaster Risk Reduction	No		No		No
Bubalo, M., Janeković, I., Orlić, M.	2021	Meteotsunami-related flooding and drying: numerical modeling of four Adriatic events	Natural Hazards	No		No		No
Budiyono, Y., Aerts, J., Brinkman, J., Marfai, M.A., Ward, P.	2015	Flood risk assessment for delta mega-cities: a case study of Jakarta	Natural Hazards	No		No		No
Camus, P., Haigh, I.D., Nasr, A.A., Wahl, T., Darby, S.E., Nicholls, R.J.	2021	Regional analysis of multivariate compound coastal flooding potential around Europe and environs: Sensitivity analysis and spatial patterns	Natural Hazards and Earth System Sciences	No		No		No
Cangüzel, A., Hepcan, Ç.C.	2024	Climate change vulnerability assessment of Karşıyaka, İzmir	Natural Hazards	No		No		No
Cao, X., Sun, Y., Wang, Y., Wang, Y., Cheng, X., Zhang, W., Zong, J., Wang, R.	2024	Coastal erosion and flooding risk assessment based on grid scale: A case study of six coastal metropolitan areas	Science of the Total Environment	No		No		No
Carvalho, K.S., Wang, S.	2019	Characterizing the Indian Ocean sea level changes and potential coastal flooding impacts under global warming	Journal of Hydrology	No		No		No
Cea, L., Álvarez, M., Puertas, J.	2022	Estimation of flood-exposed population in data-scarce regions combining satellite imagery and high resolution hydrological-hydraulic modelling: A case study in the Licungo basin (Mozambique)	Journal of Hydrology: Regional Studies	No		No		No
Chaib, W., Guerfi, M., Hemdane, Y.	2020	Evaluation of coastal vulnerability and exposure to erosion and submersion risks in Bou Ismail Bay (Algeria) using the coastal risk index (CRI)	Arabian Journal of Geosciences	No		No		No
Chen, A., Pokhrel, Y., Chen, D., Huang, H., Dai, Z., He, B., Wang, J., Li, J., Wang, H., Liu, J.	2024	Impact of tropical cyclones and socioeconomic exposure on flood risk distribution in the Mekong Basin	Communications Earth and Environment	No		No		No
Chen, B., He, J., He, Z., Li, L., Chen, Q., Li, F., Chu, D., Cao, Z., Yang, X.	2023	Potential impacts of storm surge-induced flooding based on refined exposure estimation: a case study in Zhoushan island, China	Geomatics, Natural Hazards and Risk	No		No		No
Chen, B., He, Z., Li, L., Chen, Q., He, J., Li, F., Chu, D., Cao, Z., Yang, X.	2024	Comprehensive economic losses assessment of storm surge disasters using open data: a case study of Zhoushan, China	Journal of Water and Climate Change	No		No		No
Chen, J., Huang, G., Chen, W.	2021	Towards better flood risk management: Assessing flood risk and investigating the potential mechanism based on machine learning models	Journal of Environmental Management	No		No		No
Chen, X., Zhang, H., Chen, W., Huang, G.	2021	Urbanization and climate change impacts on future flood risk in the Pearl River Delta under shared socioeconomic pathways	Science of the Total Environment	No		No		No
Ciscar, J.-C., Iglesias, A., Feyen, L., Szabó, L., Van Regemorter, D., Amelung, B., Nicholls, R., Watkiss, P., Christensen, O.B., Dankers, R., Garrote, L., Goodess, C.M., Hunt, A., Moreno, A., Richards, J., Soria, A.	2011	Physical and economic consequences of climate change in Europe	Proceedings of the National Academy of Sciences of the United States of America	No		No		No
Craig, H., Wild, A., Paulik, R.	2023	Dairy farming exposure and impacts from coastal flooding and sea level rise in Aotearoa-New Zealand	International Journal of Disaster Risk Reduction	No		No		No
Cueto, Y.R., Silva, R.	2019	Identification of Areas Exposed to Storm Surge Flooding: Topographic Factors and Ecosystem Changes	Journal of Coastal Research	No		No		No
Curtis, K.J., Schneider, A.	2011	Understanding the demographic implications of climate change: Estimates of localized population predictions under future scenarios of sea-level rise	Population and Environment	No		No		No
Dada, O., Almar, R., Morand, P.	2024	Coastal vulnerability assessment of the West African coast to flooding and erosion	Scientific Reports	No		No		No
Damarnegara, S., Winarta, B., Fuddoly, Lasminto, U., Al Kindhi, B., Sarwono, B.	2021	Numerical investigation of tsunami impact in newly developed tourism coast, case study: Melasti Beach	Physics and Chemistry of the Earth	No		No		No
Danladi, I.B., Kore, B.M., Gül, M.	2017	Vulnerability of the Nigerian coast: An insight into sea level rise owing to climate change and anthropogenic activities	Journal of African Earth Sciences	No		No		No
Daramola, S., Li, H., Akinrinade, O., Hoenyedzi, G., Adenugba, O.	2022	Numerical assessment of potential sea level rise impacts on coastal retreat along the Nigerian Mahin mud coast	Journal of Coastal Conservation	No		No		No
Das, S.	2018	Geographic information system and AHP-based flood hazard zonation of Vaitarna basin, Maharashtra, India	Arabian Journal of Geosciences	No		No		No
De Lellis, P., Marín, M.R., Porfiri, M.	2021	Modeling Human Migration Under Environmental Change: A Case Study of the Effect of Sea Level Rise in Bangladesh	Earth's Future	No		No		No
Déguénon, S.D.D.M., Baguere, O.N.F., Teka, O., Aheto, D.W., Sinsin, B.	2024	Assessment and spatialization of vulnerability of Benin coast to sea level rise using composite/blended approach	Environmental Science and Policy	No		No		No
del Campo, F.M., Singh, S.J., Fishman, T., Thomas, A., Drescher, M.	2023	The Bahamas at risk: Material stocks, sea-level rise, and the implications for development	Journal of Industrial Ecology	No		No		No
Demirkesen, A.C.	2016	Flood hazard vulnerability for settlements of Turkey’s province of Edirne, using ASTER DEM data and Landsat-7 ETM+ image data	Arabian Journal of Geosciences	No		No		No
Deng, J., Zhang, R., Chen, S., Li, Z., Gao, L., Li, Y., Wei, C.	2024	Spatiotemporal evolution and influencing factors of flood resilience in Beibu Gulf Urban Agglomeration	International Journal of Disaster Risk Reduction	No		No		No
Depsky, N., Bolliger, I., Allen, D., Choi, J.H., Delgado, M., Greenstone, M., Hamidi, A., Houser, T., Kopp, R.E., Hsiang, S.	2023	DSCIM-Coastal v1.1: an open-source modeling platform for global impacts of sea level rise	Geoscientific Model Development	No		No		No
Dike, E.C., Amaechi, C.V., Beddu, S.B., Weje, I.I., Ameme, B.G., Efeovbokhan, O., Oyetunji, A.K.	2024	Coastal Vulnerability Index sensitivity to shoreline position and coastal elevation parameters in the Niger Delta region, Nigeria	Science of the Total Environment	No		No		No
Dilmen, D.I., Kemec, S., Yalciner, A.C., Düzgün, S., Zaytsev, A.	2015	Development of a Tsunami Inundation Map in Detecting Tsunami Risk in Gulf of Fethiye, Turkey	Pure and Applied Geophysics	No		No		No
Ding, R., Cai, R., Yan, X., Li, C., Wang, C., Nie, X.	2024	Comprehensive Risk Assessment of Sea Level Rise and Tropical Cyclones in Dongzhaigang Mangroves, China	Chinese Geographical Science	No		No		No
dos Santos Passos, A., Dias, F.F., dos Santos, P.R.A., da Silveira Barros, S.R., de Gouveia Souza, C.R., Bernardino, D., Araujo, J.C., Vargas, R., dos Santos, C.A.	2019	Evaluation of the effects of a possible sea-level rise in Mangaratiba - RJ	Natural Hazards	No		No		No
Dryden, R., Anand, M., Lehner, B., Fluet-Chouinard, E.	2021	Do we prioritize floodplains for development and farming? Mapping global dependence and exposure to inundation	Global Environmental Change	No		No		No
Du, M., Hou, Y., Hu, P., Wang, K.	2020	Effects of typhoon paths on storm surge and coastal inundation in the Pearl river Estuary, China	Remote Sensing	No		No		No
Dullaart, J.C.M., Muis, S., Bloemendaal, N., Chertova, M.V., Couasnon, A., Aerts, J.C.J.H.	2021	Accounting for tropical cyclones more than doubles the global population exposed to low-probability coastal flooding	Communications Earth and Environment	No		No		No
Efiong, J., Efiong, E.J., Akintoye, O.A., Inah, E.O., Awan, O.E., Ogban, F.E.	2024	Geospatial Modelling of Flood Susceptibility of the Calabar City, Cross River State, Nigeria	Applied Environmental Research	No		No		No
Eilander, D., Couasnon, A., Leijnse, T., Ikeuchi, H., Yamazaki, D., Muis, S., Dullaart, J., Haag, A., Winsemius, H.C., Ward, P.J.	2023	A globally applicable framework for compound flood hazard modeling	Natural Hazards and Earth System Sciences	No		No		No
Eilander, D., Couasnon, A., Weiland, F.C.S., Ligtvoet, W., Bouwman, A., Winsemius, H.C., Ward, P.J.	2023	Modeling compound flood risk and risk reduction using a globally applicable framework: a pilot in the Sofala province of Mozambique	Natural Hazards and Earth System Sciences	No		No		No
El Baroudy, A.A., Moghanm, F.S.	2014	Combined use of remote Sensing and GIS for degradation risk assessment in some soils of the Northern Nile Delta, Egypt	Egyptian Journal of Remote Sensing and Space Science	No		No		No
Elahi, M.W., Wang, X. H., Ritchie, E.A.	2025	Cyclone-induced storm surge flooding in the Ganges-Brahmaputra-Meghna delta under different mean-sea level rise scenarios	Ocean Dynamics	No		No		No
Eldeberky, Y.	2011	Coastal adaptation to sea level rise along the Nile delta, Egypt	WIT Transactions on Ecology and the Environment	No		No		No
El-Masry, E., El-Sayed, M.Kh., Awad, M.A., El-Sammak, A., El Sabarouti, M.A.	2022	Vulnerability of tourism to climate change on the Mediterranean coastal area of El Hammam–EL Alamein, Egypt	Environment, Development and Sustainability	No		No		No
El-Shahat, S., El-Zafarany, A.M., El Seoud, T.A., Ghoniem, S.A.	2021	Vulnerability assessment of African coasts to sea level rise using GIS and remote sensing	Environment, Development and Sustainability	No		No		No
Enomah, L.D., Downs, J., Mbaigoto, N., Fonda, B., Umar, M.	2024	Flood risk assessment in Limbe (Cameroon) using a GIS weighed sum method	Environment, Development and Sustainability	No		No		No
Esteban, M.D., Martínez-Orozco, J.M., Fernández, B.	2020	Analysis of the Approaches for the Modelling of Sea-level Rise due to Climate Change: Galician Coast (Spain)	Journal of Coastal Research	No		No		No
Fakhruddin, B., Kintada, K., Hassan, Q.	2022	Understanding hazards: Probabilistic cyclone modelling for disaster risk to the Eastern Coast in Bangladesh	Progress in Disaster Science	No		No		No
Fandé, M.B., Ponte Lira, C., Penha-Lopes, G.	2022	Using TanDEM-X Global DEM to Map Coastal Flooding Exposure under Sea-Level Rise: Application to Guinea-Bissau	ISPRS International Journal of Geo-Information	No		No		No
Fang, J., Lincke, D., Brown, S., Nicholls, R.J., Wolff, C., Merkens, J.-L., Hinkel, J., Vafeidis, A.T., Shi, P., Liu, M.	2020	Coastal flood risks in China through the 21st century – An application of DIVA	Science of the Total Environment	No		No		No
Fang, X., Zhang, Y., Xiang, Y., Zou, J., Li, X., Hao, C., Wang, J.	2023	A spatial model for coastal flood susceptibility assessment using the 2D-SPR method with complex network theory: A case study of a reclamation island in Zhoushan, China	Environmental Impact Assessment Review	No		No		No
Fauzi, Y., Hardiansyah, Mayasari, Z.M., Susanto, A.	2022	SPATIAL MODELING OF TSUNAMIS AND TSUNAMI INUNDATION ANALYSIS OF “PANJANG” BEACH IN BENGKULU CITY, INDONESIA	Science of Tsunami Hazards	No		No		No
Franchello, G., Annunziato, A.	2012	The Samoa tsunami of 29 September 2009 early warning and inundation assessment	Science of Tsunami Hazards	No		No		No
Furlan, E., Dalla Pozza, P., Michetti, M., Torresan, S., Critto, A., Marcomini, A.	2021	Development of a Multi-Dimensional Coastal Vulnerability Index: Assessing vulnerability to inundation scenarios in the Italian coast	Science of the Total Environment	No		No		No
Gao, X., Li, S., Mo, D., Liu, Y., Hu, P.	2024	Development of a novel storm surge inundation model framework for efficient prediction	Geoscientific Model Development	No		No		No
Gayathri, R., Murty, P.L.N., Bhaskaran, P.K., Kumar, T.S.	2016	A numerical study of hypothetical storm surge and coastal inundation for AILA cyclone in the Bay of Bengal	Environmental Fluid Mechanics	No		No		No
George, S.L., Kantamaneni, K., V, R.A., Prasad, K.A., Shekhar, S., Panneer, S., Rice, L., Balasubramani, K.	2022	A Multi-Data Geospatial Approach for Understanding Flood Risk in the Coastal Plains of Tamil Nadu, India	Earth (Switzerland)	No		No		No
Gesch, D., Palaseanu-Lovejoy, M., Danielson, J., Fletcher, C., Kottermair, M., Barbee, M., Jalandoni, A.	2020	Inundation exposure assessment for majuro atoll, republic of the Marshall islands using a high-accuracy digital elevation model	Remote Sensing	No		No		No
Gholami, H., Mohammadifar, A., Golzari, S., Torkamandi, R., Moayedi, E., Reshkooeiyeh, M.Z., Song, Y., Zeeden,C.	2025	Mapping flood risk using a workflow including deep learning and MCDM– Application to southern Iran	Urban Climate	No		No		No
Ghomsi, F.E.K., Nyberg, B., Raj, R.P., Bonaduce, A., Abiodun, B.J., Johannessen, O.M.	2024	Sea level rise and coastal flooding risks in the Gulf of Guinea	Scientific Reports	No		No		No
Ghosh, S., Mistri, B.	2023	Cyclone-induced coastal vulnerability, livelihood challenges and mitigation measures of Matla–Bidya inter-estuarine area, Indian Sundarban	Natural Hazards	No		No		No
Gr, A.N., S, A., Muñoz-Arriola, F.	2024	Introducing a climate, demographics, and infrastructure multi-module workflow for projected flood risk mapping in the greater Pamba River Basin, Kerala, India	International Journal of Disaster Risk Reduction	No		No		No
Grilli, S.T., Mohammadpour, M., Schambach, L., Grilli, A.R.	2022	Tsunami coastal hazard along the US East Coast from coseismic sources in the Açores convergence zone and the Caribbean arc areas	Natural Hazards	No		No		No
Guo, J., Huang, S., Ge, M., Lee, J.H.W.	2024	A comprehensive investigation of storm surge-induced urban flooding in Macao during Typhoon Hato in 2017	Engineering Applications of Computational Fluid Mechanics	No		No		No
Ha, S., Tatano, H., Mori, N., Fujimi, T., Jiang, X.	2021	Cost–benefit analysis of adaptation to storm surge due to climate change in Osaka Bay, Japan	Climatic Change	No		No		No
Habel, S., Fletcher, C.H., Barbee, M.M., Fornace, K.L.	2024	Hidden Threat: The Influence of Sea-Level Rise on Coastal Groundwater and the Convergence of Impacts on Municipal Infrastructure	Annual Review of Marine Science	No		No		No
Haider, R., Ali, S., Hoffmann, G., Reicherter, K.	2024	Tsunami inundation and vulnerability analysis on the Makran coast, Pakistan	Natural Hazards and Earth System Sciences	No		No		No
Haider, R., Ali, S., Hoffmann, G., Reicherter, K.	2023	A multi-proxy approach to assess tsunami hazard with a preliminary risk assessment: A case study of the Makran Coast, Pakistan	Marine Geology	No		No		No
Handiani, D.N., Heriati, A., Gunawan, W.A.	2022	Comparison of coastal vulnerability assessment for Subang Regency in North Coast West Java-Indonesia	Geomatics, Natural Hazards and Risk	No		No		No
Haque, M.M., Seidou, O., Mohammadian, A., Djibo, A.G.	2020	Development of a time-varying MODIS/ 2D hydrodynamic model relationship between water levels and flooded areas in the Inner Niger Delta, Mali, West Africa	Journal of Hydrology: Regional Studies	No		No		No
Hasan, E., Khan, S.I., Hong, Y.	2015	Investigation of potential sea level rise impact on the Nile Delta, Egypt using digital elevation models	Environmental Monitoring and Assessment	No		No		No
Hasan, M., Uddin, M.M., Mahbub-E-Kibria, A.S.Md., Das, M.K., Deb, D.	2024	A GIS-based integrated study assessing the socio-physical vulnerability of the south-central and south-western coastal regions of Bangladesh	GeoJournal	No		No		No
Hasan, Md.A., Mayeesha, A.N., Razzak, Md.Z.A.	2023	Evaluating geomorphological changes and coastal flood vulnerability of the Nijhum Dwip Island using remote sensing techniques	Remote Sensing Applications: Society and Environment	No		No		No
Hasan, Md.K., Kumar, L., Gopalakrishnan, T.	2020	Inundation modelling for Bangladeshi coasts using downscaled and bias-corrected temperature	Climate Risk Management	No		No		No
Hassan, H.M., Peresan, A., ElGabry, M.N., Hussein, H.	2023	Deterministic tsunamigenic earthquake hazard assessment for the northern coast of Egypt based on multi-scenario approach	Mediterranean Geoscience Reviews	No		No		No
Hastuti, A.W., Nagai, M., Suniada, K.I.	2022	Coastal Vulnerability Assessment of Bali Province, Indonesia Using Remote Sensing and GIS Approaches	Remote Sensing	No		No		No
Hazra, S., Ghosh, A., Ghosh, S., Pal, I., Ghosh, T.	2022	Assessing coastal vulnerability and governance in Mahanadi Delta, Odisha, India	Progress in Disaster Science	No		No		No
Henriques, R.J., de Oliveira, F.S., Schaefer, C.E.G.R., Lopes, P.R.C., Senra, E.O., Lourenço, V.R., Francelino, M.R.	2024	Impacts of anthropocene sea-level rise on people, environments, and archaeological sites in Marajó Island, Brazilian Amazonia	Journal of South American Earth Sciences	No		No		No
Henud, I.R., Póvoa, A.A., Tavares, M.G., Soares-Gomes, A.	2024	Coastal resilience and adaptation strategies: Natural habitats for coastal protection and Atlantic forest restoration on the coast of the Rio de Janeiro state	International Journal of Disaster Risk Reduction	No		No		No
Hereher, M.E.	2020	Assessment of infrastructure vulnerability to Tsunamis upon the coastal zone of oman using GIS	Geosciences (Switzerland)	No		No		No
Hernández-Montilla, M.C., Martínez-Morales, M.A., Vanegas, G.P., de Jong, B.H.J.	2016	Assessment of hammocks (Petenes) resilience to sea level rise due to climate change in Mexico	PLoS ONE	No		No		No
Hese, S., Heyer, T.	2016	Earth observation data based rapid flood-extent modelling for tsunami-devastated coastal areas	International Journal of Applied Earth Observation and Geoinformation	No		No		No
Ho, L.T.K., Yamaguchi, Y., Umitsu, M.	2013	Delineation of small-scale landforms relative to flood inundation in the western Red River delta, northern Vietnam using remotely sensed data	Natural Hazards	No		No		No
Hossain, S.A., Mondal, I., Thakur, S., Al-Quraishi, A.M.F.	2022	Coastal vulnerability assessment of India's Purba Medinipur-Balasore coastal stretch: A comparative study using empirical models	International Journal of Disaster Risk Reduction	No		No		No
Hou, J., Wang, J., Wang, P., Ren, Z.	2023	How to identify tsunami prevention zones: a case study of Putuoshan Island in China	Natural Hazards	No		No		No
Irani, M., Naderi, M.M., Bavani, A.R.M., Hassanzadeh, E., Moftakhari, H.	2024	A framework for coastal flood hazard assessment under sea level rise: Application to the Persian Gulf	Journal of Environmental Management	No		No		No
Ismail, H., Abd Wahab, A.K., Mohd Amin, M.F., Mohd Yunus, M.Z., Jaffar Sidek, F., Esfandier J., B.	2012	A 3-tier tsunami vulnerability assessment technique for the north-west coast of Peninsular Malaysia	Natural Hazards	No		No		No
Jesna, I., Bhallamudi, S.M., Sudheer, K.P.	2025	Improving the usability of global SRTM DEM for reach-scale floodplain inundation mapping in data-scarce regions through bias correction	Earth Science Informatics	No		No		No
K, S., Kumar, Ch.P., Jayappa, K.S.	2018	The probabilistic tsunami hazard assessment along Karnataka Coast from Makran Subduction Zone, west coast of India	Environmental Monitoring and Assessment	No		No		No
Kabanda, T.	2020	GIS modeling of flooding exposure in Dar es Salaam coastal areas	African Geographical Review	No		No		No
Kadhim, A.A., Shortridge, A.M.	2021	Flooded with Error: Handling Uncertainty in SRTM for the Assessment of Sea Level Rise in the Mississippi River Delta	Professional Geographer	No		No		No
Karlsson, J.M., Arnberg, W.	2011	Quality analysis of SRTM and HYDRO1K: A case study of flood inundation in mozambique	International Journal of Remote Sensing	No		No		No
Kebede, A.S., Nicholls, R.J.	2012	Exposure and vulnerability to climate extremes: Population and asset exposure to coastal flooding in Dar es Salaam, Tanzania	Regional Environmental Change	No		No		No
Kebede, A.S., Nicholls, R.J., Hanson, S., Mokrech, M.	2012	Impacts of climate change and sea-level rise: A preliminary case study of Mombasa, Kenya	Journal of Coastal Research	No		No		No
Khan, Md.J.U., Durand, F., Bertin, X., Testut, L., Krien, Y., Islam, A.K.M.S., Pezerat, M., Hossain, S.	2021	Towards an efficient storm surge and inundation forecasting system over the Bengal delta: Chasing the Supercyclone Amphan	Natural Hazards and Earth System Sciences	No		No		No
Khan, Md.J.U., Durand, F., Emanuel, K., Krien, Y., Testut, L., Islam, A.K.M.S.	2022	Storm surge hazard over Bengal delta: a probabilistic-deterministic modelling approach	Natural Hazards and Earth System Sciences	No		No		No
Kh'ng, X.Y., Teh, S.Y., Koh, H.L., Shuib, S.	2021	Sea level rise undermines SDG2 and SDG6 in Pantai Acheh, Penang, Malaysia	Journal of Coastal Conservation	No		No		No
Kirezci, E., Young, I., Ranasinghe, R., Chen, Y., Zhang, Y., Rajabifard, A.	2025	Global Dataset of Extreme Sea Levels and Coastal Flood Impacts over the 21st Century	Data	No		No		No
Krestenitis, Y.N., Androulidakis, Y.S., Kontos, Y.N., Georgakopoulos, G.	2011	Coastal inundation in the north-eastern mediterranean coastal zone due to storm surge events	Journal of Coastal Conservation	No		No		No
Krishnan, P., Ananthan, P.S., Purvaja, R., Jeevamani, J.J.J., Infantina, J.A., Rao, C.S., Anand, A., Mahendra, R.S., Sekar, I., Kareemulla, K., Biswas, A., Sastry, R.K., Ramesh, R.	2019	Framework for mapping the drivers of coastal vulnerability and spatial decision making for climate-change adaptation: A case study from Maharashtra, India	Ambio	No		No		No
Kuleli, T., Şenkal, O., Erdem, M.	2009	National assessment of sea level rise using topographic and census data for Turkish coastal zone	Environmental Monitoring and Assessment	No		No		No
Kumar, A.A., Kunte, P.D.	2012	Coastal vulnerability assessment for Chennai, east coast of India using geospatial techniques	Natural Hazards	No		No		No
Kumar, T.S., Mahendra, R.S., Nayak, S., Radhakrishnan, K., Sahu, K.C.	2010	Coastal vulnerability assessment for Orissa State, East Coast of India	Journal of Coastal Research	No		No		No
Lafta, A.A., Altaei, S.A., Al-Hashimi, N.H.	2020	Impacts of Potential Sea-Level Rise on Tidal Dynamics in Khor Abdullah and Khor Al-Zubair, Northwest of Arabian Gulf	Earth Systems and Environment	No		No		No
Le Gal, M., Fernández-Montblanc, T., Duo, E., Perez, J.M., Cabrita, P., Ceccon, P.S., Gastal, V., Ciavola, P., Armaroli, C.	2023	A new European coastal flood database for low-medium intensity events	Natural Hazards and Earth System Sciences	No		No		No
Lewis, M., Bates, P., Horsburgh, K., Neal, J., Schumann, G.	2013	A storm surge inundation model of the northern Bay of Bengal using publicly available data	Quarterly Journal of the Royal Meteorological Society	No		No		No
Li, D., Fu, Q., Xie, Y., Bai, L.	2011	Numerical model of storm surge and inundation in Bohai Bay	Transactions of Tianjin University	No		No		No
Li, P., Wang, G., Liang, C., Wang, H., Li, Z.	2023	InSAR-Derived Coastal Subsidence Reveals New Inundation Scenarios over the Yellow River Delta	IEEE Journal of Selected Topics in Applied Earth Observations and Remote Sensing	No		No		No
Li, X., Rowley, R.J., Kostelnick, J.C., Braaten, D., Meisel, J., Hulbutta, K.	2009	GIS analysis of global impacts from sea level rise	Photogrammetric Engineering and Remote Sensing	No		No		No
Lincke, D., Hinkel, J., Mengel, M., Nicholls, R.J.	2022	Understanding the Drivers of Coastal Flood Exposure and Risk From 1860 to 2100	Earth's Future	No		No		No
Liu, J., Wang, X., Zhang, B., Li, J., Zhang, J., Liu, X.	2017	Storm flood risk zoning in the typical regions of Asia using GIS technology	Natural Hazards	No		No		No
Liu, J., Wen, J., Huang, Y., Shi, M., Meng, Q., Ding, J., Xu, H.	2015	Human settlement and regional development in the context of climate change: a spatial analysis of low elevation coastal zones in China	Mitigation and Adaptation Strategies for Global Change	No		No		No
Liu, S., Tan, N., Liu, R.	2023	A Weighted k-Nearest-Neighbors-Based Spatial Framework of Flood Inundation Risk for Coastal Tourism—A Case Study in Zhejiang, China	ISPRS International Journal of Geo-Information	No		No		No
Liu, X., Liu, Y., Wang., Z., Yang, X., Zeng, X., Meng, D.	2023	Comprehensive Assessment of Vulnerability to Storm Surges in Coastal China: Towards a Prefecture-Level Cities Perspective	Remote Sensing	No		No		No
Liu, Y., Lu, C., Yang, X., Wang, Z., Liu, B.	2020	Fine-scale coastal storm surge disaster vulnerability and risk assessment model: A case study of Laizhou Bay, China	Remote Sensing	No		No		No
Liu, Z., Balk, D.	2020	Urbanisation and differential vulnerability to coastal flooding among migrants and nonmigrants in Bangladesh	Population, Space and Place	No		No		No
Lopes, N.D.R., Li, T., Matomela, N., Sá, R.M.	2022	Coastal vulnerability assessment based on multi-hazards and bio-geophysical parameters. case study - northwestern coastline of Guinea-Bissau	Natural Hazards	No		No		No
López-Venegas, A.M., Horrillo, J., Pampell-Manis, A., Huérfano, V., Mercado, A.	2015	Advanced Tsunami Numerical Simulations and Energy Considerations by use of 3D–2D Coupled Models: The October 11, 1918, Mona Passage Tsunami	Pure and Applied Geophysics	No		No		No
Lu, P., Sun, Y.	2023	Scenario-based hydrodynamic simulation of adaptive strategies for urban design to improve flood resilience: A case study of the Mingzhu Bay Region, Guangzhou, Greater Bay Area	River Research and Applications	No		No		No
Lukose, N., Sunilkumar, N.	2024	Risk Assessment and Categorization of Flood Risk Zones Using Geospatial Data and Multi-Criteria Decision Model in a Low-Lying Deltaic Region, Kuttanad, India	Journal of the Indian Society of Remote Sensing	No		No		No
Luo, Z., Tian, J., Zeng, J., Pilla, F.	2024	Flood risk evaluation of the coastal city by the EWM-TOPSIS and machine learning hybrid method	International Journal of Disaster Risk Reduction	No		No		No
Lv, Y., Li, W., Wen, J., Xu, H., Du, S.	2021	Population pattern and exposure under sea level rise: Low elevation coastal zone in the Yangtze River Delta, 1990–2100	Climate Risk Management	No		No		No
MacManus, K., Balk, D., Engin, H., McGrahanan, G., Inman, R.	2021	Estimating population and urban areas at risk of coastal hazards, 1990-2015: How data choices matter	Earth System Science Data	No		No		No
Mageswaran, T., Sachithanandam, V., Sridhar, R., Mahapatra, M., Purvaja, R., Ramesh, R.	2021	Impact of sea level rise and shoreline changes in the tropical island ecosystem of Andaman and Nicobar region, India	Natural Hazards	No		No		No
Magnan, A.K., Oppenheimer, M., Garschagen, M., Buchanan, M.K., Duvat, V.K.E., Forbes, D.L., Ford, J.D., Lambert, E., Petzold, J., Renaud, F.G., Sebesvari, Z., van de Wal, R.S.W., Hinkel, J., Pörtner, H.-O.	2022	Sea level rise risks and societal adaptation benefits in low-lying coastal areas	Scientific Reports	No		No		No
Mahapatra, M., Ratheesh, R., Rajawat, A.S.	2017	Storm surge vulnerability assessment of Saurashtra coast, Gujarat, using GIS techniques	Natural Hazards	No		No		No
Mahendra, R.S., Mohanty, P.C., Srinivasa Kumar, T., Shenoi, S.S.C., Nayak, S.R.	2010	Coastal Multi-hazard vulnerability mapping: A case study along the coast of Nellore District, East Coast of India; [Mappatura della vulnerabilità costiera: Un caso di studio nel distretto di Nellore nella costa est dell'India]	Italian Journal of Remote Sensing / Rivista Italiana di Telerilevamento	No		No		No
Mamun, M.M.A.A., Zhang, L., Chen, B., Rahman, Z.U., Mahzabin, T., Zuo, J., Zhang, Q., Reza, S.A.	2024	Assessment of spatial cyclone surge susceptibility through GIS-based AHP multi-criteria analysis and frequency ratio: a case study from the Bangladesh coast	Geomatics, Natural Hazards and Risk	No		No		No
Mandal, A.K., Ramakrishnan, R., Pandey, S., Rao, A.D., Kumar, P.	2020	An early warning system for inundation forecast due to a tropical cyclone along the east coast of India	Natural Hazards	No		No		No
Masood, M., Takeuchi, K.	2012	Assessment of flood hazard, vulnerability and risk of mid-eastern Dhaka using DEM and 1D hydrodynamic model	Natural Hazards	No		No		No
Matos-Pupo, F., Peros, M.C., González-De Zayas, R., Valero-Jorge, A., Péréz-López, O.E., Álvarez-Taboada, F., Sorí, R.	2023	Coastal Flooding Associated with Hurricane Irma in Central Cuba (Ciego de Ávila Province)	Atmosphere	No		No		No
Mcleod, E., Hinkel, J., Vafeidis, A.T., Nicholls, R.J., Harvey, N., Salm, R.	2010	Sea-level rise vulnerability in the countries of the Coral Triangle	Sustainability Science	No		No		No
Meilianda, E., Pradhan, B., Syamsidik, Comfort, L.K., Alfian, D., Juanda, R., Syahreza, S., Munadi, K.	2019	Assessment of post-tsunami disaster land use/land cover change and potential impact of future sea-level rise to low-lying coastal areas: A case study of Banda Aceh coast of Indonesia	International Journal of Disaster Risk Reduction	No		No		No
Mhina, G.J., Jensen, M.B., Balstrøm, T.	2021	GIS-based flood proneness screening: a prelude to stormwater management in rapidly urbanizing catchments	Frontiers of Earth Science	No		No		No
Miah, J., Hossain, K.T., Hossain, M.A., Najia, S.I.	2020	Assessing coastal vulnerability of Chittagong District, Bangladesh using geospatial techniques	Journal of Coastal Conservation	No		No		No
Mitra, B., Rahman, M.M., Khan, A.A., Rahman, S.M.	2024	Assessing the impact of sea level rise on the Indus delta in Pakistan: A comprehensive analysis of flooded areas and future vulnerabilities	Heliyon	No		No		No
Mohamed, S.A.	2020	Coastal vulnerability assessment using GIS-Based multicriteria analysis of Alexandria-northwestern Nile Delta, Egypt	Journal of African Earth Sciences	No		No		No
Mohammadifar, A., Gholami, H., Golzari, S.	2023	Novel integrated modelling based on multiplicative long short-term memory (mLSTM) deep learning model and ensemble multi-criteria decision making (MCDM) models for mapping flood risk	Journal of Environmental Management	No		No		No
Mohanty, S., Mustak, S., Singh, D., Van Hoang, T., Mondal, M., Wang, C.-T.	2023	Vulnerability and risk assessment mapping of Bhitarkanika national park, Odisha, India using machine-based embedded decision support system	Frontiers in Environmental Science	No		No		No
Mondal, B., Bhomia, R.K., Saha, A.K., MacKenzie, R.A.	2024	Assessment of coastal and mangrove vulnerability in the Andaman Island, Indian Ocean	Geoscience Frontiers	No		No		No
Mondal, B., Roy, A., Saha, A.K.	2022	Vulnerability assessment of mangrove areas in coastal West Bengal, India	Remote Sensing Applications: Society and Environment	No		No		No
Moradian, S., AghaKouchak, A., Gharbia, S., Broderick, C., Olbert, A.I.	2024	Forecasting of compound ocean-fluvial floods using machine learning	Journal of Environmental Management	No		No		No
Mueller, N.J., Meindl, C.F.	2017	Vulnerability of Caribbean Island Cemeteries to Sea Level Rise and Storm Surge	Coastal Management	No		No		No
Mueller, W., Zamrsky, D., Essink, G.O., Fleming, L.E., Deshpande, A., Makris, K.C., Wheeler, B.W., Newton, J.N., Narayan, K.M.V., Naser, A.M., Gribble, M.O.	2024	Saltwater intrusion and human health risks for coastal populations under 2050 climate scenarios	Scientific Reports	No		No		No
Mukhopadhyay, A., Hazra, S., Mitra, D., Hutton, C., Chandra, A., Mukherjee, S.	2016	Characterizing the multi-risk with respect to plausible natural hazards in the Balasore coast, Odisha, India: a multi-criteria analysis (MCA) appraisal	Natural Hazards	No		No		No
Mulia, I.E., Gusman, A.R., Satake, K.	2018	Alternative to non-linear model for simulating tsunami inundation in real-time	Geophysical Journal International	No		No		No
Murali, R.M., Ankita, M., Amrita, S., Vethamony, P.	2013	Coastal vulnerability assessment of Puducherry coast, India, using the analytical hierarchical process	Natural Hazards and Earth System Sciences	No		No		No
Murali, R.M., Kumar, P.K.D.	2015	Implications of sea level rise scenarios on land use /land cover classes of the coastal zones of Cochin, India	Journal of Environmental Management	No		No		No
Murshed, S., Griffin, A.L., Islam, Md.A., Wang, X.H., Paull, D.	2022	Assessing multi-climate-hazard threat in the coastal region of Bangladesh by combining influential environmental and anthropogenic factors	Progress in Disaster Science	No		No		No
Murty, P.L.N., Kolukula, S.S., Pattabhi Ramarao, E., Srinivasa Kumar, T.	2022	Finite Element Modeling of Tsunami-induced Water Levels and Associated Inundation Extent: A Case Study of the 26th December 2004 Indian Ocean Tsunami	Journal of the Geological Society of India	No		No		No
Muthusankar, G., Lakshumanan, C., Pradeep-Kishore, V., Eswaramoorthi, S., Jonathan, M.P.	2013	Classifying inundation limits in SE coast of India: Application of GIS	Natural Hazards	No		No		No
Nandam, V., Patel, P.L.	2024	On the role of digital terrain topography and land use dynamics in flood hazard assessment of urban floodplain	Natural Hazards	No		No		No
Naren, A., Maity, R.	2024	Coastal vulnerability considering combined effect of tropical cyclones and future sea level rise	Journal of Coastal Conservation	No		No		No
Natarajan, L., Usha, T., Gowrappan, M., Kasthuri, B.P., Moorthy, P., Chokkalingam, L.	2021	Flood Susceptibility Analysis in Chennai Corporation Using Frequency Ratio Model	Journal of the Indian Society of Remote Sensing	No		No		No
Nayak, S., Usha, T., Kankara, R.S., Reddy, N.T.	2012	Tsunami Inundation Modeling and Mapping using ALTM- and CARTOSAT-Derived Coastal Topographic Data	Marine Geodesy	No		No		No
Nevermann, H., Gomez, J.N.B., Fröhle, P., Shokri, N.	2023	Land loss implications of sea level rise along the coastline of Colombia under different climate change scenarios	Climate Risk Management	No		No		No
Niang, I., Dansokho, M., Faye, S., Gueye, K., Ndiaye, P.	2010	Impacts of climate change on the Senegalese coastal zones: Examples of the Cap Vert peninsula and Saloum estuary	Global and Planetary Change	No		No		No
Ningsih, R.L., Mutaqin, B.W.	2024	Multi-hazard assessment under climate change in the aerotropolis coastal city of Kulon Progo, Yogyakarta – Indonesia	Journal of Coastal Conservation	No		No		No
Njoku, C.G.	2020	A Geospatial Expose of Flood-Risk and Vulnerable Areas in Nigeria	International Journal of Applied Geospatial Research	No		No		No
Obiefuna, J., Adeaga, O., Omojola, A., Atagbaza, A., Okolie, C.	2021	Flood risks to urban development on a coastal barrier landscape of Lekki Peninsula in Lagos, Nigeria	Scientific African	No		No		No
Oborie, E., Rowland, E.D.	2023	Flood influence using GIS and remote sensing based morphometric parameters: A case study in Niger delta region	Journal of Asian Scientific Research	No		No		No
Outiskt, M., Tadibaght, A., Agharroud, K., Baptista, M.A., Francisco, P.R.J., Tichli, S., Aboumaria, K.	2025	Quantitative Risk Assessment of a Tsunami Induced by the Averroes Fault (Alboran Sea): Case of Martil City, the Mediterranean Coast of Morocco	Pure and Applied Geophysics	No		No		No
Pakoksung, K., Suppasri, A., Imamura, F., Athanasius, C., Omang, A., Muhari, A.	2019	Simulation of the Submarine Landslide Tsunami on 28 September 2018 in Palu Bay, Sulawesi Island, Indonesia, Using a Two-Layer Model	Pure and Applied Geophysics	No		No		No
Pal, S., Yadav, V.K., Sharma, A., Ananthan, P.S., Qureshi, N.W., Dey, S., Jana, P., Karmakar, S., Ojha, S.N.	2022	Coastal Multi-Hazard Vulnerability Mapping: A Case Study Along the Coast of South 24 Parganas District, East Coast of India	Journal of the Indian Society of Remote Sensing	No		No		No
Palanikkumar, D., Maashi, M., Alsamri, J., Obayya, M.	2025	Machine learning driven multi-hazard risk framework for coastal resilience	Journal of South American Earth Sciences	No		No		No
Pan, W., Wang, S., Cai, S.	2010	Numerical simulations of the coastal effects of tsunami waves caused by the 1993 Hokkaido-Nansei-Oki earthquake	Chinese Journal of Oceanology and Limnology	No		No		No
Paputungan, H., Idrus, R.M., Lanuru, M.	2024	Assessment of Coastal Physical Vulnerability to Climate Change Impacts along the Coast of Bolaang Mongondow Regency (North Sulawesi, Indonesia)	Ecological Engineering and Environmental Technology	No		No		No
Parodi, M.U., Giardino, A., van Dongeren, A., Pearson, A.G., Bricker, J.D., Reniers, A.J.H.M.	2020	Uncertainties in coastal flood risk assessments in small island developing states	Natural Hazards and Earth System Sciences	No		No		No
Pathak, A., van Beynen, P.E., Akiwumi, F.A., Lindeman, K.C.	2021	Impacts of climate change on the tourism sector of a Small Island Developing State: A case study for the Bahamas	Environmental Development	No		No		No
Pathan, A.I., Agnihotri, P.G., Patel, D., Prieto, C.	2021	Identifying the efficacy of tidal waves on flood assessment study — a case of coastal urban flooding	Arabian Journal of Geosciences	No		No		No
Paul, S., Chowdhury, S.	2021	Investigation of the character and impact of tropical cyclone Yaas: a study over coastal districts of West Bengal, India	Safety in Extreme Environments	No		No		No
Penki, R., Basina, S.S., Tanniru, S.R.	2023	Application of geographical information system-based analytical hierarchy process modeling for flood susceptibility mapping of Krishna District in Andhra Pradesh	Environmental Science and Pollution Research	No		No		No
Pertiwi, A.P., Roth, A., Schaffhauser, T., Bhola, P.K., Reuß, F., Stettner, S., Kuenzer, C., Disse, M.	2021	Monitoring the spring flood in lena delta with hydrodynamic modeling based on sar satellite products	Remote Sensing	No		No		No
Pramanik, M.K.	2017	Impacts of predicted sea level rise on land use/land cover categories of the adjacent coastal areas of Mumbai megacity, India	Environment, Development and Sustainability	No		No		No
Pramanik, M.K., Biswas, S.S., Mondal, B., Pal, R.	2016	Coastal vulnerability assessment of the predicted sea level rise in the coastal zone of Krishna–Godavari delta region, Andhra Pradesh, east coast of India	Environment, Development and Sustainability	No		No		No
Prasetya, T., Imamura, F.	2010	Numerical simulation for the assessment of tsunami scenarios in southern Yogyakarta, central Java Island, Indonesia	Bulletin of the International Institute of Seismology and Earthquake Engineering	No		No		No
Purbani, D., Marzuki, M.I., Ontowirjo, B., Zein, F.M., Tjahjo, D.W.H., Purnamaningtyas, S.E., Akhwady, R., Syam, A.R., Rahman, A., Sugianti, Y., Dody, S., Nastiti, A.S., Warsa, A., Astuti Yosmaniar, L.P., Kadarini, T., Prihadi, T.H., Wisha, U.J.	2023	TSUNAMI EVACUATION MODEL IN THE PANIMBANG SUBDISTRICT, BANTEN PROVINCE, INDONESIA: GIS-AND AGENT-BASED MODELING APPROACHES	Geographia Technica	No		No		No
Rahman, Md.M., Kamruzzaman, M., Deb, L., Islam, H.M.T.	2025	Flood mapping, damage assessment, and susceptibility zonation in northeastern Bangladesh in 2022 using geospatial datasets	Progress in Disaster Science	No		No		No
Rahman, Md.Z., Akter, A.	2024	Assessment of coastal flood risks in a selected urban area in Bangladesh	Natural Hazards	No		No		No
Rahmawan, G.A., Dhiauddin, R., Wisha, U.J., Gemilang, W.A., Syetiawan, A., Ambarwulan, W., Rahadiati, A.	2022	GIS-BASED ASSESSMENT OF COASTAL VULNERABILITY IN THE JATABEK (JAKARTA, TANGERANG, AND BEKASI) REGION, INDONESIA	Geographia Technica	No		No		No
Rajakumari, S., Subramanian, B.R.	2012	Behavior of tsunami waves along the coasts of Kancheepuram and Villupuram districts in Tamil Nadu, India	Natural Hazards	No		No		No
Ramasamy, S.M., Kumanan, C.J., Saravanavel, J., Rajawat, A.S., Tamilarasan, V., Ajay	2010	Geomatics Based Analysis of Predicted Sea Level Rise and its Impacts in Parts of Tamil Nadu Coast, India	Journal of the Indian Society of Remote Sensing	No		No		No
Ramírez-Herrera, M.T., Navarrete-Pacheco, J.A.	2013	Satellite Data for a Rapid Assessment of Tsunami Inundation Areas after the 2011 Tohoku Tsunami	Pure and Applied Geophysics	No		No		No
Rani, M., Rehman, S., Sajjad, H., Chaudhary, B.S., Sharma, J., Bhardwaj, S., Kumar, P.	2018	Assessing coastal landscape vulnerability using geospatial techniques along Vizianagaram–Srikakulam coast of Andhra Pradesh, India	Natural Hazards	No		No		No
Rao, A.D., Murty, P.L.N., Jain, I., Kankara, R.S., Dube, S.K., Murty, T.S.	2013	Simulation of water levels and extent of coastal inundation due to a cyclonic storm along the east coast of India	Natural Hazards	No		No		No
Rao, A.D., Upadhaya, P., Ali, H., Pandey, S., Warrier, V.	2020	Coastal inundation due to tropical cyclones along the east coast of India: an influence of climate change impact	Natural Hazards	No		No		No
Refaat, M.M., Eldeberky, Y.	2016	Assessment of Coastal Inundation due to Sea-Level Rise along the Mediterranean Coast of Egypt	Marine Geodesy	No		No		No
Rehman, S., Hasan, M.S.U., Rai, A.K., Avtar, R., Sajjad, H.	2021	Assessing flood-induced ecological vulnerability and risk using GIS-based in situ measurements in Bhagirathi sub-basin, India	Arabian Journal of Geosciences	No		No		No
Riama, N.F., Sari, R.F., Sulistya, W., Rahmayanti, H., Pratama, K.R., Pratama, B.E., Suryo, A.W.	2021	Coastal inundation modeling and mapping for North Jakarta coast during a supermoon period	Terrestrial, Atmospheric and Oceanic Sciences	No		No		No
Römer, H., Willroth, P., Kaiser, G., Vafeidis, A.T., Ludwig, R., Sterr, H., Revilla Diez, J.	2012	Potential of remote sensing techniques for tsunami hazard and vulnerability analysis-a case study from Phang-Nga province, Thailand	Natural Hazards and Earth System Science	No		No		No
Rosendahl Appelquist, L., Halsnæs, K.	2015	The Coastal Hazard Wheel system for coastal multi-hazard assessment & management in a changing climate	Journal of Coastal Conservation	No		No		No
Roshan, A.D., Basu, P.C., Jangid, R.S.	2016	Tsunami hazard assessment of Indian coast	Natural Hazards	No		No		No
Roy, P.K., Ghosh, A., Basak, S.K., Mohinuddin, S., Roy, M.B.	2023	Analysing the Role of AHP Model to Identify Flood Hazard Zonation in a Coastal Island, India	Journal of the Indian Society of Remote Sensing	No		No		No
Rudari, R., Gabellani, S., Delogu, F.	2014	A simple model to map areas prone to surface water flooding	International Journal of Disaster Risk Reduction	No		No		No
Sabūnas, A., Mori, N., Fukui, N., Miyashita, T., Shimura, T.	2020	Impact Assessment of Climate Change on Storm Surge and Sea Level Rise Around Viti Levu, Fiji	Frontiers in Climate	No		No		No
Safabakhshpachehkenari, M., Tonooka, H.	2024	Modeling Land Use Transformations and Flood Hazard on Ibaraki’s Coastal in 2030: A Scenario-Based Approach Amid Population Fluctuations	Remote Sensing	No		No		No
Sahana, M., Rehman, S., Paul, A.K., Sajjad, H.	2021	Assessing socio-economic vulnerability to climate change-induced disasters: evidence from Sundarban Biosphere Reserve, India	Geology, Ecology, and Landscapes	No		No		No
Sahoo, B., Bhaskaran, P.K.	2019	Prediction of storm surge and coastal inundation using Artificial Neural Network – A case study for 1999 Odisha Super Cyclone	Weather and Climate Extremes	No		No		No
Sahoo, B., Bhaskaran, P.K.	2018	A comprehensive data set for tropical cyclone storm surge-induced inundation for the east coast of India	International Journal of Climatology	No		No		No
Sahu, R.T., Mehta, D.J.	2024	Impact of coastal inundation due to rise in sea level: A case study of Surat City, India	Water Practice and Technology	No		No		No
Salgado, K., Martínez, M.L., Pérez-Maqueo, O., Equihua, M., Mariño-Tapia, I., Hesp, P.	2024	Estimating storm-related coastal risk in Mexico using Bayesian networks and the occurrence of natural ecosystems	Natural Hazards	No		No		No
Samal, P., Swain, P.C., Samantaray, S.	2025	Flood analysis using HEC-RAS 1D model for the delta of Brahmani river, Odisha, India	Natural Hazards	No		No		No
Samaras, A.G., Karambas, Th.V., Archetti, R.	2015	Simulation of tsunami generation, propagation and coastal inundation in the Eastern Mediterranean	Ocean Science	No		No		No
Sampurno, J., Vallaeys, V., Ardianto, R., Hanert, E.	2022	Integrated hydrodynamic and machine learning models for compound flooding prediction in a data-scarce estuarine delta	Nonlinear Processes in Geophysics	No		No		No
Samra, R.M.A.	2017	The use of cartographic modeling to assess the impacts of coastal flooding: a case study of Port Said Governorate, Egypt	Environmental Monitoring and Assessment	No		No		No
Samra, R.M.A., El-Gammal, M., Al-Mutairi, N., Alsahli, M.M., Ibrahim, M.S.	2021	GIS-based approach to estimate sea level rise impacts on Damietta coast, Egypt	Arabian Journal of Geosciences	No		No		No
Sánchez-García, E.A., Yañez-Arenas, C., Lindig-Cisneros, R., Lira-Noriega, A., Ibarra, R.M., Moreno-Casasola, P.	2023	The expected impacts of sea level on the Mexican Atlantic coast	Science of the Total Environment	No		No		No
Saravanan, S., Abijith, D.	2022	Flood susceptibility mapping of Northeast coastal districts of Tamil Nadu India using Multi-source Geospatial data and Machine Learning techniques	Geocarto International	No		No		No
Sarkar, Md.S.K., Begum, R.A., Pereira, J.J., Jaafar, A.H., Saari, M.Y.	2014	Impacts of and adaptations to sea level rise in Malaysia	Asian Journal of Water, Environment and Pollution	No		No		No
Satour, N., Raji, O., El Moçayd, N., Kacimi, I., Kassou, N.	2021	Spatialized flood resilience measurement in rapidly urbanized coastal areas with a complex semi-arid environment in northern Morocco	Natural Hazards and Earth System Sciences	No		No		No
Scheiber, L., Sairam, N., Jalloul, M.H., Shahi, K.R., Jordan, C., Visscher, J., Zadeh, T.E., Oostwegel, L.J.N., Schorlemmer, D., Son, N.T., Quan, H.N., Schlurmann, T., Garschagen, M., Kreibich, H.	2024	Effective Adaptation Options to Alleviate Nuisance Flooding in Coastal Megacities—Learning From Ho Chi Minh City, Vietnam	Earth's Future	No		No		No
Schuldt, C., Schiewe, J., Kröger, J.	2020	Sea-Level Rise in Northern Germany: A GIS-Based Simulation and Visualization	KN - Journal of Cartography and Geographic Information	No		No		No
Scott, D., Simpson, M.C., Sim, R.	2012	The vulnerability of Caribbean coastal tourism to scenarios of climate change related sea level rise	Journal of Sustainable Tourism	No		No		No
Selvam, R.A., Jebamalai, A.R.A.	2023	Application of the analytical hierarchy process (AHP) for flood susceptibility mapping using GIS techniques in Thamirabarani river basin, Srivaikundam region, Southern India	Natural Hazards	No		No		No
Sethuraman, S., Alshahrani, H.M., Tamizhselvi, A., Sujaatha, A.	2024	Assessment of coastal vulnerability using AHP and machine learning techniques	Journal of South American Earth Sciences	No		No		No
She, Z., Liu, Z., Cai, H., Liu, H., Song, Y., Li, B., Lan, X., Jiang, T.	2024	A framework to evaluate the impact of a hazard chain and geographical covariates on spatial extreme water levels: A case study in the Pearl River Delta	Science of the Total Environment	No		No		No
Sheng, Y.P., Paramygin, V.A., Terng, C.-T., Chu, C.-H.	2016	Simulating storm surge and inundation along the coast of Taiwan During typhoon Fanapi in 2010 and Soulik in 2013	Terrestrial, Atmospheric and Oceanic Sciences	No		No		No
Sheng, Y.P., Zhang, Y., Paramygin, V.A.	2010	Simulation of storm surge, wave, and coastal inundation in the Northeastern Gulf of Mexico region during Hurricane Ivan in 2004	Ocean Modelling	No		No		No
Shukla, S.B., Prizomwala, S.P., Ukey, V., Bhatt, N., Chamyal, L.S.	2010	Coastal geomorphology and tsunami hazard scenario along the Kachchh coast, Western India	Indian Journal of Marine Sciences	No		No		No
Singha, P., Dasgupta, R., Hashimoto, S., Mitra, B.K.	2024	An integrated coastal exposure modelling approach to assist mangrove ecosystem based disaster risk reduction (Eco-DRR) in Tamil Nadu, India	Progress in Disaster Science	No		No		No
Solano-Hernández, E.A., Vázquez Caamal, L., Melgar, D.	2022	Tsunami modeling and inundation maps of the ∼M8.6, 1787 earthquake along the Oaxacan coast	Journal of South American Earth Sciences	No		No		No
Song, J., Chang, Z., Li, W., Feng, Z., Wu, J., Cao, Q., Liu, J.	2019	Resilience-vulnerability balance to urban flooding: A case study in a densely populated coastal city in China	Cities	No		No		No
Song, J., Peng, Z.-R., Zhao, L., Hsu, C.-H.	2016	Developing a theoretical framework for integrated vulnerability of businesses to sea level rise	Natural Hazards	No		No		No
Soto, M.V., Sarricolea, P., Sepúlveda, S.A., Rodolfi, G., Cabello, M., Maerker, M.	2017	Assessment of hydro-geomorphological hazard potentials in the Chilean semiarid coastal range and its impacts on La Serena city, Coquimbo Region	Natural Hazards	No		No		No
Sowmya, K., John, C.M., Shrivasthava, N.K.	2015	Urban flood vulnerability zoning of Cochin City, southwest coast of India, using remote sensing and GIS	Natural Hazards	No		No		No
Sreelakshmi, M., Balachandran, S., Abdurazak, F., Gopinath, G., Joseph, S.	2024	From perils to preparedness: Decoding coastal hazard risks on Kerala’s central coast through the IPCC framework	Natural Hazards	No		No		No
Sun, Z., Niu, X.	2025	Quantifying probabilistic tsunami inundation risk and its application to the Guangdong-Hong Kong-Macao Greater Bay Area	International Journal of Disaster Risk Reduction	No		No		No
Suppasri, A., Imamura, F., Koshimura, S.	2012	Tsunami hazard and casualty estimation in a coastal area that neighbors the Indian Ocean and South China Sea	Journal of Earthquake and Tsunami	No		No		No
Tablazon, J., Caro, C.V., Lagmay, A.M.F., Briones, J.B.L., Dasallas, L., Lapidez, J.P., Santiago, J., Suarez, J.K., Ladiero, C., Gonzalo, L.A., Mungcal, M.T.F., Malano, V.	2015	Probabilistic storm surge inundation maps for Metro Manila based on Philippine public storm warning signals	Natural Hazards and Earth System Sciences	No		No		No
Tadibaght, A., El M'rini, A., Siame, L., Bellier, O.	2022	Tsunami impact assessment for low-lying cities along the Northern Atlantic coast of Morocco using MIRONE software	Journal of African Earth Sciences	No		No		No
Tagtachian, D., Balk, D.	2023	Uneven vulnerability: characterizing population composition and change in the low elevation coastal zone in the United States with a climate justice lens, 1990–2020	Frontiers in Environmental Science	No		No		No
Taher, M., Mourabit, T., El Talibi, H., Etebaai, I., Bourjila, A., Errahmouni, A., Lamgharbaj, M.	2022	The Risk Mapping of Coastal Flooding Areas Due to Tsunami Wave Run-Up Using DAS Model and its Impact on Nekor Bay (Morocco)	Ecological Engineering and Environmental Technology	No		No		No
Talukdar, G., Swain, J.B., Patra, K.C.	2021	Flood inundation mapping and hazard assessment of Baitarani River basin using hydrologic and hydraulic model	Natural Hazards	No		No		No
Tang, J., Li, W., Fang, J., Zhang, Z., Du, S., Wu, Y., Wen, J.	2021	Scenario-based economic and societal risk assessment of storm flooding in Shanghai	International Journal of Climate Change Strategies and Management	No		No		No
Tang, M., Zhao, Q., Pepe, A., Devlin, A.T., Falabella, F., Yao, C., Li, Z.	2022	Changes of Chinese Coastal Regions Induced by Land Reclamation as Revealed through TanDEM-X DEM and InSAR Analyses	Remote Sensing	No		No		No
Tarui, N., Urbanski, S., Lam, Q.L., Coffman, M., Newfield, C.	2023	Sea level rise risk interactions with coastal property values: a case study of O‘ahu, Hawai‘i	Climatic Change	No		No		No
Taubenböck, H., Goseberg, N., Setiadi, N., Lämmel, G., Moder, F., Oczipka, M., Klüpfel, H., Wahl, R., Schlurmann, T., Strunz, G., Birkmann, J., Nagel, K., Siegert, F., Lehmann, F., Dech, S., Gress, A., Klein, R.	2009	Last-Mile preparation for a potential disaster - Interdisciplinary approach towards tsunami early warning and an evacuation information system for the coastal city of Padang, Indonesia	Natural Hazards and Earth System Science	No		No		No
Tejaswi, A., Sahoo, B., Kale, R.V., Murty, P.L.N., Mohanty, A.	2025	A method for simulating coastal inundation and inland flooding by integrating inland hydrology with ocean hydrodynamics	Natural Hazards	No		No		No
Theilen-Willige, B., Wenzel, H.	2019	Remote sensing and GIS contribution to a natural hazard database in western Saudi Arabia	Geosciences (Switzerland)	No		No		No
Thongs, G.	2019	Integrating risk perceptions into flood risk management: Trinidad case study	Natural Hazards	No		No		No
Tierolf, L., Haer, T., Athanasiou, P., Luijendijk, A.P., Botzen, W.J.W., Aerts, J.C.J.H.	2024	Coastal adaptation and migration dynamics under future shoreline changes	Science of the Total Environment	No		No		No
Tiwari, P., Rao, A.D., Pandey, S., Pant, V.	2025	Investigation of the impact of complex coastline geometry on the evolution of storm surges along the eastern coast of India: a sensitivity study using a numerical model	Ocean Science	No		No		No
Tonini, R., Armigliato, A., Pagnoni, G., Zaniboni, F., Tinti, S.	2011	Tsunami hazard for the city of Catania, eastern Sicily, Italy, assessed by means of Worst-case Credible Tsunami Scenario Analysis (WCTSA)	Natural Hazards and Earth System Science	No		No		No
Tosi, L., Kruse, E.E., Braga, F., Carol, E.S., Carretero, S.C., Pousa, J.L., Rizzetto, F., Teatini, P.	2013	Hydro-morphologic setting of the Samborombón Bay (Argentina) at the end of the 21st century	Natural Hazards and Earth System Sciences	No		No		No
Tran, D.Q., Nguyen, N.N.T., Huynh, M.V.T., Bairagi, S.K., Le, K.N., Tran, T.V., Durand-Morat, A.	2024	Modeling saltwater intrusion risk in the presence of uncertainty	Science of the Total Environment	No		No		No
Trinh, M.X., Molkenthin, F.	2021	Flood hazard mapping for data-scarce and ungauged coastal river basins using advanced hydrodynamic models, high temporal-spatial resolution remote sensing precipitation data, and satellite imageries	Natural Hazards	No		No		No
Tufekci-Enginar, D., Dogan, G.G., Suzen, M.L., Yalciner, A.C.	2022	Performance analysis of open-source DEMs in tsunami inundation modelling	Earth Science Informatics	No		No		No
Tumawu, A.F., Kafu, G.Y., Albert, G., Yiran, B., Frimpong, L.K.	2024	Assessment of coastal flood risk scenarios on infrastructure in the Keta municipality in Ghana using a GIS approach	Heliyon	No		No		No
Tyagi, P.	2020	FLOOD RISK, COASTAL MEGACITIES, AND URBAN POOR: ASSESSING THE FUTURE URBAN FLOOD RISK IN THE H/E WARD OF MUMBAI	Journal of Urban and Environmental Engineering	No		No		No
Unnithan, S.L.K., Biswal, B., Rüdiger, C., Dubey, A.K.	2024	A novel conceptual flood inundation model for large scale data-scarce regions	Environmental Modelling and Software	No		No		No
Vafaee, F., Harati, S.A.N., Sabbaghian, H.	2012	Investigation of coastal inundation due to a rise in sea level (temporary and permanent)	Polish Journal of Environmental Studies	No		No		No
Van, C.T., Thuy, H.T.T., Viet, C.T., Anh, L.N., Anh, V.T.V., Tran, D.D.	2024	Unveiling flood vulnerability in the Vietnamese Mekong Delta: A case study of an Giang province	International Journal of Disaster Risk Reduction	No		No		No
Vanama, V.S.K., Rao, Y.S., Bhatt, C.M.	2021	Rapid monitoring of cyclone induced flood through an automated approach using multi–temporal Earth Observation (EO) images in RSS CloudToolbox platform	European Journal of Remote Sensing	No		No		No
Västilä, K., Kummu, M., Sangmanee, C., Chinvanno, S.	2010	Modelling climate change impacts on the flood pulse in the lower mekong floodplains	Journal of Water and Climate Change	No		No		No
Vernimmen, R., Hooijer, A.	2023	New LiDAR-Based Elevation Model Shows Greatest Increase in Global Coastal Exposure to Flooding to Be Caused by Early-Stage Sea-Level Rise	Earth's Future	No		No		No
Vernimmen, R., Hooijer, A., Pronk, M.	2020	New icesat-2 satellite lidar data allow first global lowland dtm suitable for accurate coastal flood risk assessment	Remote Sensing	No		No		No
Villa, P., Boschetti, M., Morse, J.L., Politte, N.	2012	A multitemporal analysis of tsunami impact on coastal vegetation using remote sensing: A case study on Koh Phra Thong Island, Thailand	Natural Hazards	No		No		No
Vogt, T., Treu, S., Mengel, M., Frieler, K., Otto, C.	2024	Modeling surge dynamics improves coastal flood estimates in a global set of tropical cyclones	Communications Earth and Environment	No		No		No
Vousdoukas, M.I., Bouziotas, D., Giardino, A., Bouwer, L.M., Mentaschi, L., Voukouvalas, E., Feyen, L.	2018	Understanding epistemic uncertainty in large-scale coastal flood risk assessment for present and future climates	Natural Hazards and Earth System Sciences	No		No		No
Vousdoukas, M.I., Voukouvalas, E., Mentaschi, L., Dottori, F., Giardino, A., Bouziotas, D., Bianchi, A., Salamon, P., Feyen, L.	2016	Developments in large-scale coastal flood hazard mapping	Natural Hazards and Earth System Sciences	No		No		No
Wahyuddin, Y., Fernanda, A.R., Sabri, L.M., Ammarohman, F.J.	2023	Instrumenting GIS as Smart City Tools to Identify the Impact of Tidal Flood Threat in the Coastal Zone of Pekalongan City	Environment and Ecology Research	No		No		No
Wang, F., Liu, X.-Z., Li, Y., Yu, H., Wen, M.-Z., Hu, Y.-Z.	2024	Risk assessment of coastal flooding disaster by storm surge based on Elevation-Area method and hydrodynamic models: Taking Bohai Bay as an example	China Geology	No		No		No
Wang, H.-W., Kuo, P.-H., Shiau, J.-T.	2013	Assessment of climate change impacts on flooding vulnerability for lowland management in southwestern Taiwan	Natural Hazards	No		No		No
Wang, L., Zhao, X., Shen, Y.	2012	Coupling hydrodynamic models with GIS for storm surge simulation: Application to the Yangtze Estuary and the Hangzhou Bay, China	Frontiers of Earth Science	No		No		No
Wang, S., Mu, L., Qi, M., Yu, Z., Yao, Z., Zhao, E.	2021	Quantitative risk assessment of storm surge using GIS techniques and open data: A case study of Daya Bay Zone, China	Journal of Environmental Management	No		No		No
Wang, X.-L., Feng, A.-Q., Hou, X.-Y., Chao, Q.-C., Song, B.-Y., Liu, Y.-B., Wang, Q.-G., Xu, H., Zhang, Y.-X., Li, D., Dong, L.-J., Guo, Y.	2024	Compound extreme inundation risk of coastal wetlands caused by climate change and anthropogenic activities in the Yellow River Delta, China	Advances in Climate Change Research	No		No		No
Wassima, M., Soufiane, H., Shawki, S., Driss, L., Amine, M.M., Bouchaib, C., Abdelhadi, R.	2024	Enhancing flood risk assessment in northern Morocco with tuned machine learning and advanced geospatial techniques	Journal of Geographical Sciences	No		No		No
Widawantara, K.W., Mutaqin, B.W.	2024	Multi-hazard assessment in the coastal tourism city of Denpasar, Bali, Indonesia	Natural Hazards	No		No		No
Wong, T.E., Ledna, C., Rennels, L., Sheets, H., Errickson, F.C., Diaz, D., Anthoff, D.	2022	Sea Level and Socioeconomic Uncertainty Drives High-End Coastal Adaptation Costs	Earth's Future	No		No		No
Wood, M., Haigh, I.D., Le, Q.Q., Nguyen, H.N., Tran, H.B., Darby, S.E., Marsh, R., Skliris, N., Hirschi, J.J.-M.	2024	Risk of compound flooding substantially increases in the future Mekong River delta	Natural Hazards and Earth System Sciences	No		No		No
Wu, S., Zhou, X., Reyns, J., Yamazaki, D., Yin, J., Li, X.	2024	Climate change and urban sprawl: Unveiling the escalating flood risks in river deltas with a deep dive into the GBM river delta	Science of the Total Environment	No		No		No
Wu, T., Hou, X., Chen, Q.	2016	Coastal economic vulnerability to sea level rise of Bohai Rim in China	Natural Hazards	No		No		No
Wu, X., Shen, X., Li, J., Xie, X.	2024	Determination and projection of flood risk based on multi-criteria decision analysis (MCDA) combining with CA-Markov model in Zhejiang Province, China	Urban Climate	No		No		No
Wu, Y., Li, J., Wu, H., Duan, Y., Shen, H., Du, S.	2024	Sustainable urban planning to control flood exposure in the coastal zones of China	Landscape Ecology	No		No		No
Xu, D., Bisht, G., Feng, D., Tan, Z., Li, L., Qiu, H., Leung, L.R.	2024	Impacts of Sea-Level Rise on Coastal Groundwater Table Simulated by an Earth System Model With a Land-Ocean Coupling Scheme	Earth's Future	No		No		No
Xu, H., Hou, X., Pan, S., Bray, M., Wang, C.	2024	Socioeconomic impacts from coastal flooding in the 21st century China's coastal zone: A coupling analysis between coastal flood risk and socioeconomic development	Science of the Total Environment	No		No		No
Xu, K., Fang, J., Fang, Y., Sun, Q., Wu, C., Liu, M.	2021	The Importance of Digital Elevation Model Selection in Flood Simulation and a Proposed Method to Reduce DEM Errors: A Case Study in Shanghai	International Journal of Disaster Risk Science	No		No		No
Yang, J., Li, L., Zhao, K., Wang, P., Wang, D., Sou, I.M., Yang, Z., Hu, J., Tang, X., Mok, K.M., Liu, P.L.-F.	2019	A Comparative Study of Typhoon Hato (2017) and Typhoon Mangkhut (2018)—Their Impacts on Coastal Inundation in Macau	Journal of Geophysical Research: Oceans	No		No		No
Yang, L., Scheffran, J., Qin, H., You, Q.	2015	Climate-related flood risks and urban responses in the Pearl River Delta, China	Regional Environmental Change	No		No		No
Yang, M., Zou, L., Cai, H., Qiang, Y., Lin, B., Zhou, B., Abedin, J.	2022	Spatial-Temporal Land Loss Modeling and Simulation in a Vulnerable Coast: A Case Study in Coastal Louisiana	Remote Sensing	No		No		No
Yavuz, C., Kentel, E., Aral, M.M.	2020	Tsunami risk assessment: economic, environmental and social dimensions	Natural Hazards	No		No		No
Ye, M., Ward, P.J., Bloemendaal, N., Nirandjan, S., Koks, E.E.	2024	Risk of Tropical Cyclones and Floods to Power Grids in Southeast and East Asia	International Journal of Disaster Risk Science	No		No		No
Yin, J., Yin, Z., Wang, J., Xu, S.	2012	National assessment of coastal vulnerability to sea-level rise for the Chinese coast	Journal of Coastal Conservation	No		No		No
Yin, J., Zhao, Q., Yu, D., Lin, N., Kubanek, J., Ma, G., Liu, M., Pepe, A.	2019	Long-term flood-hazard modeling for coastal areas using InSAR measurements and a hydrodynamic model: The case study of Lingang New City, Shanghai	Journal of Hydrology	No		No		No
Ying, X., Bing, Z., Bo-Tao, Z., Si-Yan, D., Li, Y., Rou-Ke, L.	2014	Projected flood risks in China based on CMIP5	Advances in Climate Change Research	No		No		No
Yiran, G.A.B., Kwang, C., Blagogie, L.	2024	Optimizing flood risk modelling with high-resolution remote sensing data and analytic hierarchy process	SN Social Sciences	No		No		No
Youssef, Y.M., Gemail, K.S., Sugita, M., AlBarqawy, M., Teama, M.A., Koch, M., Saada, S.A.	2021	Natural and Anthropogenic Coastal Environmental Hazards: An Integrated Remote Sensing, GIS, and Geophysical-based Approach	Surveys in Geophysics	No		No		No
Yu, X., Luo, L., Hu, P., Tu, X., Chen, X., Wei, J.	2022	Impacts of sea-level rise on groundwater inundation and river floods under changing climate	Journal of Hydrology	No		No		No
Yuan, Y., Li, H., Wei, Y., Shi, F., Wang, Z., Hou, J., Wang, P., Xu, Z.	2021	Probabilistic Tsunami Hazard Assessment (PTHA) for Southeast Coast of Chinese Mainland and Taiwan Island	Journal of Geophysical Research: Solid Earth	No		No		No
Yulianto, F., Wibowo, M., Yananto, A., Perdana, D.H.F., Prabowo, Y., Wiguna, E.A., Khoirunnisa, H., Aziz, H., Nurwijayanti, A., Fachrudin, I., Kongko, W.	2024	ForeINTiFlood: A Novel Framework for Forensic Investigation of Coastal Tidal Floods in The Pekalongan Coastal Area, Central Java, Indonesia	Earth Systems and Environment	No		No		No
Yuwono, B.D., Abidin, H.Z., Poerbandono, Andreas, H., Pratama, A.S.P., Gradiyanto, F.	2024	Mapping of flood hazard induced by land subsidence in Semarang City, Indonesia, using hydraulic and spatial models	Natural Hazards	No		No		No
Zaman, S., Mondal, M.S.	2020	Risk-based determination of polder height against storm surge Hazard in the south-west coastal area of Bangladesh	Progress in Disaster Science	No		No		No
Zamrsky, D., Oude Essink, G.H.P., Bierkens, M.F.P.	2024	Global Impact of Sea Level Rise on Coastal Fresh Groundwater Resources	Earth's Future	No		No		No
Zandsalimi, Z., Barbosa, S.A., Alemazkoor, N., Goodall, J.L., Shafiee-Jood, M.	2025	Deep learning-based downscaling of global digital elevation models for enhanced urban flood modeling	Journal of Hydrology	No		No		No
Zaniboni, F., Pagnoni, G., Gallotti, G., Paparo, M.A., Armigliato, A., Tinti, S.	2019	Assessment of the 1783 Scilla landslide-tsunami's effects on the Calabrian and Sicilian coasts through numerical modeling	Natural Hazards and Earth System Sciences	No		No		No
Zengin, E.	2023	A Combined Assessment of Sea Level Rise (SLR) Effect on Antalya Gulf (Türkiye) and Future Predictions on Land Loss	Journal of the Indian Society of Remote Sensing	No		No		No
Zhang, Q., Gu, X., Shi, P., Singh, V.P.	2017	Impact of tropical cyclones on flood risk in southeastern China: Spatial patterns, causes and implications	Global and Planetary Change	No		No		No
Zhang, S., Zhang, J., Li, X., Du, X., Zhao, T., Hou, Q., Jin, X.	2023	Quantitative risk assessment of typhoon storm surge for multi-risk sources	Journal of Environmental Management	No		No		No
Zhang, Y., Wu, T., Arkema, K.K., Han, B., Lu, F., Ruckelshaus, M., Ouyang, Z.	2021	Coastal vulnerability to climate change in China's Bohai Economic Rim	Environment International	No		No		No
Zhang, Z., Chen, C., Song, Z., Zhang, D., Hu, D., Guo, F.	2020	A FVCOM study of the potential coastal flooding in apponagansett bay and clarks cove, Dartmouth Town (MA)	Natural Hazards	No		No		No
Zhao, Q., Pan, J., Devlin, A., Xu, Q., Tang, M., Li, Z., Zamparelli, V., Falabella, F., Mastro, P., Pepe, A.	2021	Integrated analysis of the combined risk of ground subsidence, sea level rise, and natural hazards in coastal and delta river regions	Remote Sensing	No		No		No
Zhao, Q., Pepe, A., Devlin, A., Zhang, S., Falabella, F., Zeni, G., Wang, Q., Ding, J., Dong, D., Liu, M., Xu, Q., Lei, X., Pan, J.	2021	Impact of Sea-Level-Rise and Human Activities in Coastal Regions: An Overview	Journal of Geodesy and Geoinformation Science	No		No		No
Zhou, Z., Yang, S., Hu, F., Chen, B., Shi, X., Liu, X.	2024	Tropical Cyclone Storm Surge-Based Flood Risk Assessment Under Combined Scenarios of High Tides and Sea-Level Rise: A Case Study of Hainan Island, China	Earth's Future	No		No		No
Zhu, K., Wang, Z., Lai, C., Li, S., Zeng, Z., Chen, X.	2024	Evaluating Factors Affecting Flood Susceptibility in the Yangtze River Delta Using Machine Learning Methods	International Journal of Disaster Risk Science	No		No		No
Zhu, S., Li, D., Chen, M., Zhang, Y.	2024	Climate change scenario simulations for urban flood resilience with system dynamics approach: A case study of smart city shanghai in Yangtze River Delta region	International Journal of Disaster Risk Reduction	No		No		No
Zhu, S., Li, D., Huang, G., Chhipi-Shrestha, G., Nahiduzzaman, K.M., Hewage, K., Sadiq, R.	2021	Enhancing urban flood resilience: A holistic framework incorporating historic worst flood to Yangtze River Delta, China	International Journal of Disaster Risk Reduction	No		No		No
Zhu, Z., Zhang, S., Zhang, Y., Yao, R., Jin, H.	2023	Integrating flood risk assessment and management based on HV-SS model: A case study of the Pearl River Delta, China	International Journal of Disaster Risk Reduction	No		No		No
Zuo, D., Wu, C., Zheng, Y., Chen, X., Wang, L.	2023	Climate change and human activity impacts on future flood risk in the Pearl River Delta based on the MaxEnt model	Frontiers in Earth Science	No		No		No

## Sheet: IPCC Additional literature
Authors	Year	Publication title	Journal	WG1-3 Found	WG1-3 Chapters	SROCC Found	SROCC Chapters	Found (overall)
Antonioli, F., De Falco, G., Lo Presti, V., Moretti, L., Scardino, G., Anzidei, M., Bonaldo, D., Carniel, S., Leoni, G., Furlani, S., Marsico, A., Petitta, M., Randazzo, G., Scicchitano, G., Mastronuzzi, G.	2020	Relative Sea-Level Rise and Potential Submersion Risk for 2100 on 16 Coastal Plains of the Mediterranean Sea	Water	Yes	AR6_WG2_CCP4.txt	No		Yes
Barbier, E.B.	2015	Climate change impacts on rural poverty in low-elevation coastal zones	Estuarine, Coastal and Shelf Science	Yes	AR6_WG2_Chapter17.txt	Yes	07_SROCC_Ch05_FINAL.pdf (p.103); 09_SROCC_CCB9-LLIC_FINAL.pdf (p.13)	Yes
Bell, A.R., Wrathall, D.J., Mueller, V., Chen, J., Oppenheimer, M., Hauer, M., Adams, H., Kulp, S., Clark, P.U., Fussell, E., Magliocca, N., Xiao, T., Gilmore, E.A., Abel, K., Call, M., Slangen, A.B.A.	2021	Migration towards Bangladesh coastlines projected to increase with sea-level rise through 2100	Environmental Research Letters	Yes	AR6_WG2_CCP2.txt; AR6_WG2_Chapter10.txt; AR6_WG2_Chapter16.txt; AR6_WG2_Chapter8.txt	No		Yes
Brown, S., Jenkins, K., Goodwin, P., Lincke, D., Vafeidis, A.T., Tol, R.S.J., Jenkins, R., Warren, R., Nicholls, R.J., Jevrejeva, S., Arcilla, A.S., Haigh, I.D.	2021	Global costs of protecting against sea-level rise at 1.5 to 4.0 °C	Climatic Change	Yes	AR6_WG2_Chapter16.txt	No		Yes
Brown, S., Nicholls, R.J., Goodwin, P., Haigh, I.D., Lincke, D., Vafeidis, A.T., Hinkel, J.	2018	Quantifying Land and People Exposed to Sea-Level Rise with No Mitigation and 1.5° and 2.0°C Rise in Global Temperatures to Year 2300	Earth's Future	Yes	AR6_WG1_Chapter12.txt; AR6_WG2_CCP2.txt; AR6_WG2_Chapter15.txt	Yes	06_SROCC_Ch04_FINAL.pdf (p.95)	Yes
Brown, S., Nicholls, R.J., Lowe, J.A., Hinkel, J.	2016	Spatial variations of sea-level rise and impacts: An application of DIVA	Climatic Change	Yes	AR6_WG2_CCP4.txt	No		Yes
Edmonds, D.A., Caldwell, R.L., Brondizio, E.S., Siani, S.M.O.	2020	Coastal flooding will disproportionately impact people on river deltas	Nature Communications	Yes	AR6_WG2_CCP2.txt; AR6_WG2_Chapter10.txt; AR6_WG2_Chapter13.txt; AR6_WG2_Chapter7.txt	No		Yes
Eilander, D., Couasnon, A., Ikeuchi, H., Muis, S., Yamazaki, D., Winsemius, H.C., Ward, P.J.	2020	The effect of surge on riverine flood hazard and impact in deltas globally	Environmental Research Letters	Yes	AR6_WG1_Chapter8.txt; AR6_WG2_CCP2.txt; AR6_WG2_Chapter10.txt	No		Yes
Elshinnawy, I.A., Almaliki, A.H.	2021	Vulnerability Assessment for Sea Level Rise Impacts on Coastal Systems of Gamasa Ras El Bar Area, Nile Delta, Egypt	Sustainability	Yes	AR6_WG2_CCP4.txt	No		Yes
Haasnoot, M., Winter, G., Brown, S., Dawson, R.J., Ward, P.J., Eilander, D.	2021	Long-term sea-level rise necessitates a commitment to adaptation: A first order assessment	Climate Risk Management	Yes	AR6_WG2_CCP2.txt; AR6_WG2_Chapter10.txt; AR6_WG2_Chapter13.txt	No		Yes
Hauer, M.E., Evans, J.M., Mishra, D.R.	2016	Millions projected to be at risk from sea-level rise in the continental United States	Nature Climate Change	Yes	AR6_WG1_Chapter12.txt; AR6_WG2_CCP2.txt; AR6_WG2_Chapter14.txt; AR6_WG2_Chapter4.txt; AR6_WG2_Chapter7.txt	Yes	06_SROCC_Ch04_FINAL.pdf (p.104)	Yes
Hinkel, J., Aerts, J.C.J.H., Brown, S., Jiménez, J.A., Lincke, D., Nicholls, R.J., Scussolini, P., Sanchez-Arcilla, A., Vafeidis, A., Addo, K.A.	2018	The ability of societies to adapt to twenty-first-century sea-level rise	Nature Climate Change	Yes	AR6_WG1_Chapter12.txt; AR6_WG2_CCP2.txt; AR6_WG2_CCP4.txt; AR6_WG2_Chapter13.txt; AR6_WG2_Chapter14.txt; AR6_WG2_Chapter15.txt; AR6_WG2_Chapter17.txt; AR6_WG2_Chapter3.txt; AR6_WG2_Chapter6.txt; AR6_WG2_Chapter8.txt	Yes	06_SROCC_Ch04_FINAL.pdf (p.104); 09_SROCC_CCB9-LLIC_FINAL.pdf (p.15)	Yes
Hinkel, J., Brown, S., Exner, L., Nicholls, R.J., Vafeidis, A.T., Kebede, A.S.	2012	Sea-level rise impacts on Africa and the effects of mitigation and adaptation: an application of DIVA	Regional Environmental Change	Yes	AR6_WG2_Chapter9.txt	No		Yes
Hooijer, A., Vernimmen, R.	2021	Global LiDAR land elevation data reveal greatest sea-level rise vulnerability in the tropics	Nature Communications	Yes	AR6_WG2_CCP2.txt	No		Yes
Jones, B., O’Neill, B.C.	2016	Spatially explicit global population scenarios consistent with the Shared Socioeconomic Pathways	Environmental Research Letters	Yes	AR6_WG2_CCP2.txt; AR6_WG2_Chapter13.txt; AR6_WG2_Chapter16.txt; AR6_WG2_Chapter3.txt; AR6_WG2_Chapter4.txt	Yes	04_SROCC_Ch02_FINAL.pdf (p.56); 06_SROCC_Ch04_FINAL.pdf (p.106); 09_SROCC_CCB9-LLIC_FINAL.pdf (p.16)	Yes
Kulp, S.A., Strauss, B.H.	2019	New elevation data triple estimates of global vulnerability to sea-level rise and coastal flooding	Nature Communications	Yes	AR6_WG1_Chapter12.txt; AR6_WG2_CCP2.txt; AR6_WG2_CCP4.txt; AR6_WG2_Chapter10.txt; AR6_WG2_Chapter15.txt; AR6_WG2_Chapter16.txt; AR6_WG2_Chapter17.txt; AR6_WG2_Chapter3.txt; AR6_WG2_Chapter4.txt; AR6_WG2_Chapter6.txt; AR6_WG2_Chapter7.txt; AR6_WG2_Chapter8.txt; AR6_WG2_Chapter9.txt	No		Yes
Kummu, M., de Moel, H., Salvucci, G., Viviroli, D., Ward, P.J., Varis, O.	2016	Over the hills and further away from coast: global geospatial patterns of human and environment over the 20th-21st centuries	Environmental Research Letters	Yes	AR6_WG2_CCP2.txt; AR6_WG2_Chapter16.txt	Yes	03_SROCC_Ch01_FINAL.pdf (p.53); 09_SROCC_CCB9-LLIC_FINAL.pdf (p.16)	Yes
Lin, W., Sun, Y., Nijhuis, S., Wang, Z.	2020	Scenario-based flood risk assessment for urbanizing deltas using future land-use simulation (FLUS): Guangzhou Metropolitan Area as a case study	Science of the Total Environment	Yes	AR6_WG2_Chapter16.txt	No		Yes
McEvoy, S., Haasnoot, M., Biesbroek, R.	2021	How are European countries planning for sea level rise?	Ocean and Coastal Management	Yes	AR6_WG2_Chapter13.txt; AR6_WG2_Chapter3.txt	No		Yes
Minderhoud, P.S.J., Coumou, L., Erkens, G., Middelkoop, H., Stouthamer, E.	2019	Mekong delta much lower than previously assumed	Nature Communications	Yes	AR6_WG1_Chapter12.txt	No		Yes
Muis, S., Verlaan, M., Winsemius, H.C., Aerts, J.C.J.H., Ward, P.J.	2016	A global reanalysis of storm surges and extreme sea levels	Nature Communications	Yes	AR6_WG1_Chapter9.txt; AR6_WG2_CCP2.txt	Yes	06_SROCC_Ch04_FINAL.pdf (p.113); 08_SROCC_Ch06_FINAL.pdf (p.59)	Yes
Mussi, C.S., Bonetti, J., Sperb, R.M.	2018	Coastal sensitivity and population exposure to sea level rise: a case study on Santa Catarina Island, Brazil	Journal of Coastal Conservation	Yes	AR6_WG2_CCP2.txt	No		Yes
Paulik, R., Stephens, S.A., Bell, R.G., Wadhwa, S., Popovich, B.	2020	National-Scale Built-Environment Exposure to 100-Year Extreme Sea Levels and Sea-Level Rise	Sustainability	Yes	AR6_WG2_Chapter11.txt	No		Yes
Rahman, S., Islam, A.K.M.S., Saha, P., Tazkia, A.R., Krien, Y., Durand, F., Testut, L., Islam, G.M.T., Bala, S.K.	2019	Projected changes of inundation of cyclonic storms in the Ganges-Brahmaputra-Meghna delta of Bangladesh due to SLR by 2100	Journal of Earth System Science	Yes	AR6_WG2_Chapter7.txt	No		Yes
Robinson, C., Dilkina, B., Moreno-Cruz, J.	2020	Modeling migration patterns in the USA under sea level rise	PLOS ONE	Yes	AR6_WG2_CCP2.txt	No		Yes
Rohmer, J., Lincke, D., Hinkel, J., Le Cozannet, G., Lambert, E., Vafeidis, A.T.	2021	Unravelling the Importance of Uncertainties in Global-Scale Coastal Flood Risk Assessments under Sea Level Rise	Water	Yes	AR6_WG2_Chapter3.txt	No		Yes
Tiggeloven, T., de Moel, H., Winsemius, H.C., Eilander, D., Erkens, G., Gebremedhin, E., Diaz Loaiza, A., Kuzma, S., Luo, T., Iceland, C., Bouwman, A., van Huijstee, J., Ligtvoet, W., Ward, P.J.	2020	Global-scale benefit-cost analysis of coastal flood adaptation to different flood risk drivers (SLR, subsidence, socio-economic change) using structural measures	Natural Hazards and Earth System Sciences	Yes	AR6_WG2_Chapter13.txt; AR6_WG2_Chapter6.txt	No		Yes
Uddin, Md.N., Saiful Islam, A.K.M., Bala, S.K., Islam, G.M.T., Adhikary, S., Saha, D., Haque, S., Fahad, Md.G.R., Akter, R.	2019	Mapping of climate vulnerability of the coastal region of Bangladesh using principal component analysis	Applied Geography	No		Yes	06_SROCC_Ch04_FINAL.pdf (p.121)	Yes
Yin, J., Jonkman, S., Lin, N., Yu, D., Aerts, J., Wilby, R., Pan, M., Wood, E., Bricker, J., Ke, Q., Zeng, Z., Zhao, Q., Ge, J., Wang, J.	2020	Flood Risks in Sinking Delta Cities: Time for a Reevaluation?	Earth's Future	Yes	AR6_WG2_CCP2.txt; AR6_WG2_Chapter10.txt	No		Yes
Abou-Mahmoud, M.M.E.	2021	Assessing coastal susceptibility to sea-level rise in Alexandria, Egypt	Egyptian Journal of Aquatic Research	No		No		No
Almar, R., Ranasinghe, R., Bergsma, E.W.J., Diaz, H., Melet, A., Papa, F., Vousdoukas, M., Athanasiou, P., Dada, O., Almeida, L.P., Kestenare, E.	2021	A global analysis of extreme coastal water levels with implications for potential coastal overtopping	Nature Communications	No		No		No
Al-Nasrawi, A.K.M., Kadhim, A.A., Shortridge, A.M., Jones, B.G.	2021	Accounting for DEM Error in Sea Level Rise Assessment within Riverine Regions; Case Study from the Shatt Al-Arab River Region	Environments	No		No		No
Antunes, C., Rocha, C., Catita, C.	2019	Coastal Flood Assessment due to Sea Level Rise and Extreme Storm Events: A Case Study of the Atlantic Coast of Portugal's Mainland	Geosciences	No		No		No
Ao, Z., Hu, Xiaomei, Tao, S., Hu, Xie, Wang, G., Li, M., Wang, F., Hu, L., Liang, X., Xiao, J., Yusup, A., Qi, W., Ran, Q., Fang, Jiayi, Chang, J., Zeng, Z., Fu, Y., Xue, B., Wang, P., Zhao, K., Li, L., Li, W., Li, Y., Jiang, M., Yang, Y., Shen, H., Zhao, X., Shi, Y., Wu, B., Yan, Z., Wang, M., Su, Y., Hu, T., Ma, Q., Bai, H., Wang, L., Yang, Z., Feng, Y., Zhang, D., Huang, E., Pan, J., Ye, H., Y…	2024	A national-scale assessment of land subsidence in China's major cities	Science	No		No		No
Avornyo, S.Y., Minderhoud, P.S.J., Teatini, P., Seeger, K., Hauser, L.T., Woillez, M.-N., Jayson-Quashigah, P.-N., Mahu, E., Kwame-Biney, M., Appeaning Addo, K.	2024	The contribution of coastal land subsidence to potential sea-level rise impact in data-sparse settings: The case of Ghana's Volta delta	Quaternary Science Advances	No		No		No
Aykut, F., Tezcan, D.	2024	Evaluating Sea Level Rise Impacts on the Southeastern Türkiye Coastline: a Coastal Vulnerability Perspective	PFG - Journal of Photogrammetry, Remote Sensing and Geoinformation Science	No		No		No
Brempong, E.K., Almar, R., Angnuureng, D.B., Mattah, P.A.D., Avornyo, S.Y., Jayson-Quashigah, P.N., Addo, K.A., Minderhoud, P., Teatini, P.	2023	Future flooding of the Volta Delta caused by sea level rise and land subsidence	Journal of Coastal Conservation	No		No		No
Buchanan, M.K., Kulp, S., Cushing, L., Morello-Frosch, R., Nedwick, T., Strauss, B.	2020	Sea level rise and coastal flooding threaten affordable housing	Environmental Research Letters	No		No		No
Carvalho, B.C., Araujo, T.A.A., Guerra, J.V., dos Reis, A.T.	2024	Mean Sea Level Trends Based on Tide Gauge Records and Their Possible Morhpological Effects on the Coastline of Southern Rio de Janeiro (SE Brazil)	Thalassas: An International Journal of Marine Sciences	No		No		No
Cissé, C.O.T., Brempong, E.K., Almar, R., Angnuureng, B.D., Sy, B.A.	2024	The Potential Impact of Rising Sea Levels and Subsidence on Coastal Flooding along the Northern Coast of Saint-Louis, Senegal	Preprints	No		No		No
Dang, A.T.N., Reid, M., Kumar, L.	2022	Assessing potential impacts of sea level rise on mangrove ecosystems in the Mekong Delta, Vietnam	Regional Environmental Change	No		No		No
Fang, J., Lincke, D., Brown, S., Nicholls, R.J., Wolff, C., Merkens, J.-L., Hinkel, J., Vafeidis, A.T., Shi, P., Liu, M.	2020	Coastal flood risks in China through the 21st century - An application of DIVA	Science of the Total Environment	No		No		No
Gallina, V., Torresan, S., Zabeo, A., Critto, A., Glade, T., Marcomini, A.	2020	A Multi-Risk Methodology for the Assessment of Climate Change Impacts in Coastal Zones	Sustainability	No		No		No
Gao, G., San, L.H., Zhu, Y.	2021	Flood Inundation Analysis in Penang Island (Malaysia) Based on InSAR Maps of Land Subsidence and Local Sea Level Scenarios	Water	No		No		No
General Economics Division, Bangladesh Planning Commission	2018		Bangladesh Delta Plan 2100 - Volume I: Strategy	No		No		No
Gesch, D.B.	2013	Consideration of Vertical Uncertainty in Elevation-Based Sea Level Rise Assessments: Mobile Bay, Alabama Case Study	Journal of Coastal Research	No		No		No
Gesch, D.B.	2018	Best Practices for Elevation-Based Assessments of Sea-Level Rise and Coastal Flooding Exposure	Frontiers in Earth Science	No		No		No
Gesch, D.B.	2023	Assessing Global Elevation Models for Mapping the Low Elevation Coastal Zone	Geomorphometry	No		No		No
Goldsmith-Pinkham, P., Gustafson, M.T., Lewis, R.C., Schwert, M.	2023	Sea-Level Rise Exposure and Municipal Bond Yields	The Review of Financial Studies	No		No		No
Hadipour, V., Vafaie, F., Kerle, N.	2020	An indicator-based approach to assess social vulnerability of coastal areas to sea-level rise and flooding: A case study of Bandar Abbas city, Iran	Ocean and Coastal Management	No		No		No
Hai, D.H., Nam, V.Q., Samadhiya, A., Kumar, A., Gupta, S., Jagtap, S.	2024	Unravelling the economic impact of climate change in Vietnam's Mekong River Delta and Southeast region	Discover Sustainability	No		No		No
Hauer, M.E., Hardy, D., Kulp, S.A., Mueller, V., Wrathall, D.J., Clark, P.U.	2021	Assessing population exposure to coastal flooding due to sea level rise	Nature Communications	No		No		No
Hauser, L., Boni, R., Minderhoud, P.S.J., Teatini, P., Woillez, M.-N., Almar, R., Avornyo, S.Y., Appeaning Addo, K.	2023	A scoping sudy on coastal vulnerability to relative sea-level rise in the Gulf of Guinea	AFD Research Paper	No		No		No
Hereher, M.E.	2016	Vulnerability assessment of the Saudi Arabian Red Sea coast to climate change	Environmental Earth Sciences	No		No		No
Hinkel, J., Lincke, D., Vafeidis, A.T., Perrette, M., Nicholls, R.J., Tol, R.S.J., Marzeion, B., Fettweis, X., Ionescu, C., Levermann, A.	2014	Coastal flood damage and adaptation costs under 21st century sea-level rise	PNAS	No		No		No
ICHARM	2016		Republic of the Union of Myanmar: Transformation of Urban Management – Flood Management Component	No		No		No
Islam, M.F., Bhattacharya, B., Popescu, I.	2019	Flood risk assessment due to cyclone-induced dike breaching in coastal areas of Bangladesh	Natural Hazards and Earth System Sciences	No		No		No
Khan, M.J.U., Durand, F., Testut, L., Krien, Y., Islam, A.K.M.S.	2020	Sea level rise including tidal modulation along the coasts of Bengal delta	Continental Shelf Research	No		No		No
Kirezci, E., Young, I.R., Ranasinghe, R., Lincke, D., Hinkel, J.	2023	Global-scale analysis of socioeconomic impacts of coastal flooding over the 21st century	Frontiers in Marine Science	No		No		No
Kouakou, M., Tiémélé, J.A., Djagoua, É., Gnandi, K.	2023	Assessing potential coastal flood exposure along the Port-Bouët Bay in Côte d'Ivoire using the enhanced bathtub model	Environmental Research Communications	No		No		No
Lumban-Gaol, J., Sumantyo, J.T.S., Tambunan, E., Situmorang, D., Antara, I.M.O.G., Sinurat, M.E., Suhita, N.P.A.R., Osawa, T., Arhatin, R.E.	2024	Sea Level Rise, Land Subsidence, and Flood Disaster Vulnerability Assessment: A Case Study in Medan City, Indonesia	Remote Sensing	No		No		No
Lv, Y., Li, W., Wen, J., Xu, H., Du, S.	2021	Population pattern and exposure under sea level rise: Low elevation coastal zone in the Yangtze River Delta, 1990-2100	Climate Risk Management	No		No		No
Mahamoud, A., Gzam, M., Ahmed Mohamed, N., Soulé, H.H., Montacer, M.	2022	A preliminary assessment of coastal vulnerability for Ngazidja Island, Comoros Archipelago, Western Indian Ocean	Environmental Earth Sciences	No		No		No
Mahmood, R., Ahmed, N., Zhang, L., Li, G.	2020	Coastal vulnerability assessment of Meghna estuary of Bangladesh using integrated geospatial techniques	International Journal of Disaster Risk Reduction	No		No		No
Ministry of Natural Resources and Environment (Vietnam)	2016	Climate change and sea level rise scenarios for Viet Nam		No		No		No
Mitra, B., Rahman, S.M., Uddin, M.S., Mahmud, K., Islam, M.K., Arifuzzaman, M., Hafizur Rahman, M.M., Rahman, M.M.	2023	Assessing demographic and economic vulnerabilities to sea level rise in Bangladesh via a nighttime light-based cellular automata model	Scientific Reports	No		No		No
Mondal, P., Tatem, A.J.	2012	Uncertainties in Measuring Populations Potentially Impacted by Sea Level Rise and Coastal Flooding	PLOS ONE	No		No		No
Montanari, F., Polette, M., Queiroz, S.M.P. de, Kolicheski, M.B.	2020	Estimating Economic Impacts of Sea Level Rise in Florianopólis (Brazil) for the Year 2100	International Journal of Environment and Climate Change	No		No		No
Neumann, J.E., Emanuel, K.A., Ravela, S., Ludwig, L.C., Verly, C.	2015	Risks of Coastal Storm Surge and the Effect of Sea Level Rise in the Red River Delta, Vietnam	Sustainability	No		No		No
Nghia Nguyen, H., Quan Le, Q., Viet Nguyen, D., Hong Cao, T., Quang To, T., Do Dac, H., Wood, M., Haigh, I.D.	2024	Assessment of coastal inundation triggered by multiple drivers in Ca Mau Peninsula, Vietnam	Natural Hazards and Earth System Sciences	No		No		No
Nguyen, H.D., Nguyen, Q.-H., Dang, D.K., Van, C.P., Truong, Q.H., Pham, S.D., Bui, Q.-T., Petrisor, A.-I.	2024	A novel flood risk management approach based on future climate and land use change scenarios	Science of the Total Environment	No		No		No
Nienhuis, J.H., van de Wal, R.S.W.	2021	Projections of Global Delta Land Loss From Sea-Level Rise in the 21st Century	Geophysical Research Letters	No		No		No
Ohenhen, L.O., Shirzaei, M., Ojha, C., Sherpa, S.F., Nicholls, R.J.	2024	Disappearing cities on US coasts	Nature	No		No		No
Oloyede, M.O., Williams, A.B., Ode, G.O., Benson, N.U.	2022	Coastal Vulnerability Assessment: A Case Study of the Nigerian Coastline	Sustainability	No		No		No
Oyegun, C.U., Lawal, O., Ogoro, M.	2016	Vulnerability Of Coastal Communities In The Niger Delta Region To Sea Level Rise	Jounral of Research in Environmental and Earth Science	No		No		No
Paulik, R., Stephens, S., Wild, A., Wadhwa, S., Bell, R.G.	2021	Cumulative building exposure to extreme sea level flooding in coastal urban areas	International Journal of Disaster Risk Reduction	No		No		No
Priya Rajan, S.M., Nellayaputhenpeedika, M., Tiwari, S.P., Vengadasalam, R.	2019	Mapping and analysis of the physical vulnerability of coastal Tamil Nadu	Human and Ecological Risk Assessment: An International Journal	No		No		No
Rasmussen, D.J., Kulp, S., Kopp, R.E., Oppenheimer, M., Strauss, B.H.	2022	Popular extreme sea level metrics can better communicate impacts	Climatic Change	No		No		No
Rentschler, J., Salhab, M., Jafino, B.A.	2022	Flood exposure and poverty in 188 countries	Nature Communications	No		No		No
Restrepo-Ángel, J.D., Mora-Páez, H., Díaz, F., Govorcin, M., Wdowinski, S., Giraldo-Londoño, L., Tosic, M., Fernández, I., Paniagua-Arroyave, J.F., Duque-Trujillo, J.F.	2021	Coastal subsidence increases vulnerability to sea level rise over twenty first century in Cartagena, Carribean Colombia	Scientific Reports	No		No		No
Rivosecchi, A., Singh, M.	2023	Small Island City Flood Risk Assessment: The Case of Kingston, Jamaica	Water	No		No		No
Rocha, C., Antunes, C., Catita, C.	2020	Coastal Vulnerability Assessment Due to Sea Level Rise: The Case Study of the Atlantic Coast of Mainland Portugal	Water	No		No		No
Roy, P., Pal, S.C., Chakrabortty, R., Chowdhuri, I., Saha, A., Shit, M.	2023	Effects of climate change and sea-level rise on coastal habitat: Vulnerability assessment, adaptation strategies and policy recommendations	Journal of Environmental Management	No		No		No
Sabūnas, A., Miyashita, T., Fukui, N., Shimura, T., Mori, N.	2022	Impact Assessment of Storm Surge and Climate Change-Enhanced Sea Level Rise on Atoll Nations: A Case Study of the Tarawa Atoll, Kiribati	Frontiers in Built Environment	No		No		No
Saleem Khan, A., Ramachandran, A., Selvam, V., Palanivelu, K., Punitha, S., Thirumurugan, P., Jayakumar, S., Malini, P.	2021	Elevation Based Sea-Level Rise Impact Assessment for Sustainable Coastal Natural Resources Management and Coastal Adaptation Planning	Sustainability in Natural Resources Management and Land Planning	No		No		No
Seeger, K., Minderhoud, P.S.J., Peffeköver, A., Vogel, A., Brückner, H., Kraas, F., Nay Win Oo, Brill, D.	2023	Assessing land elevation in the Ayeyarwady Delta (Myanmar) and its relevance for studying sea level rise and delta flooding	Hydrology and Earth System Sciences	No		No		No
Strauss, B., Kulp, S.	2017		Bangladesh and the Surging Sea: A vulnerability assessment with projections for sea level rise and coastal flood risk	No		No		No
Strauss, B.H., Kulp, S.A., Rasmussen, D.J., Levermann, A.	2021	Unprecedented threats to cities from multi-century sea level rise	Environmental Research Letters	No		No		No
Tay, C., Lindsey, E.O., Chin, S.T., McCaughey, J.W., Bekaert, D., Nguyen, M., Hua, H., Manipon, G., Karim, M., Horton, B.P., Li, T., Hill, E.M.	2022	Sea-level rise from land subsidence in majore coastal cities	Nature Sustainability	No		No		No
Tebakari, T.	2020	Use of high-resolution elevation data to assess the vulnerability of the Bangkok metropolitan area to sea level rise	Hydrological Research Letters	No		No		No
Thiéblemont, R., le Cozannet, G., Rohmer, J., Privat, A., Guidez, R., Negulescu, C., Philippenko, X., Luijendijk, A., Calkoen, F., Nicholls, R.J.	2024	Sea-Level rise induced change in exposure of low-lying coastal land: implications for coastal conservation strategies	Anthropocene Coasts	No		No		No
Tursina, Syamsidik, Kato, S., Afifuddin, M.	2021	Coupling sea-level rise with tsunamis: Projected adverse impact of future tsunamis on Banda Aceh city, Indonesia	International Journal of Disaster Risk Reduction	No		No		No
Van de Sande, B., Lansen, J., Hoyng, C.	2012	Sensitivity of Coastal Flood Risk Assessments to Digital Elevation Models	Water	No		No		No
Visvalingam, G., Krishnaraj, S., Andiyappan, R.K., Kamalapathy, R., Datchanamourthy, S.V., Lagudu, S.	2024	Understanding the impact of climate-induced sea level rise on groundwater inundation in a low-lying coastal area: A numerical simulation in Southeast India	Regional Studies in Marine Science	No		No		No
Vousdoukas, M.I., Athanasiou, P., Giardino, A., Mentaschi, L., Stocchino, A., Kopp, R.E., Menéndez, P., Beck, M.W., Ranasinghe, R., Feyen, L.	2023	Small Island Developing States under threat by rising seas even in a 1.5 °C warming world	Nature Sustainability	No		No		No
Vousdoukas, M.I., Clarke, J., Ranasinghe, R., Reimann, L., Khalaf, N., Duong, T.M., Ouweneel, B., Sabour, S., Iles, C.E., Trisos, C.H., Feyen, L., Mentaschi, L., Simpson, N.P.	2022	African heritage sites threatened as sea-level rise accelerates	Nature Climate Change	No		No		No
Zeng, Z., Lai, C., Wang, Z., Chen, Y., Chen, X.	2024	Future sea level rise exacerbates compound floods induced by rainstorm and storm tide during super typhoon events: A case study from Zhuhai, China	Science of the Total Environment	No		No		No
